# Supplementary material for: Nano-Mod-Amp reveals RNA sequence, structural and cell type specific features of pseudouridylation by PUS7
Source: bioRxiv. 2025 Oct 31:2025.10.30.685621. Preprint. [Version 1] doi: 10.1101/2025.10.30.685621 (PMC12636312; doi:10.1101/2025.10.30.685621)
Supplement: Supplement 2 [file media-2.xlsx]

## Sheet: Info
Sheet	Description	Notes
Supplemental Table 1: direct RNA
S1a	direct RNA sites	PUS7-dependent sites identified in direct RNA sequencing with > 10 reads and >15% difference between WT and KD mismatch rates (Figure 1).
		Coordinates are in GRCh38.
		Sites with NA values for a given replicates failed to meet either the read count or mismatch difference thresholds.
		Sites exclude any that have a polyU tract in the 5mer motif.
S1b	Correct direct RNA UNUAR sites	PUS7-dependent sites with UNUAR motif, corrected with calibration curves dervied from UNUAR concatemer.
Supplemental Table 2: UNUAR Concatemer
S2a	UNUAR Concatemer Counts	Raw counts for direct RNA sequencing of varying ratios of concatemer (Supplemental Figure 1)
		Concentration refers to the % UNΨAR amount in the mix.
S2b	UNUAR Concatemer Formula	Formulas to derive real stoichiometries for each of the motifs.
		X refers to real Ψ stoichiometry.
		Y refers to the observed mismatch rate.
Supplemental Table 3: endogenous Nano-BID-Amp
S3a	endogenous Nano-BID-Amp Counts	Read counts and deletion rates for endogenous Nano-BID-Amp experiments (Figure 2)
S3b	endogenous Nano-BID-Amp Summary	Comparisons and statistical tests for endogenous Nano-BID-Amp experiments (Figure 2)
Supplemental Table 4: in vitro MPRA Nano-BID-Amp
S4a	in vitro MPRA Nano-BID-Amp Counts	Counts for intended psipos in the MPRA per sample.
S4b	in vitro MPRA Nano-BID-Amp Summary	Summary of modification status and PUS7-dependency for intended Ψ positions (psipos) at statistically significant sites included in the pool (Figure 3).
		Deletion (delpos) can occur at a different position than where the Ψ is (psipos) because deletions at consecutive Us are aribitrarily assigned to the first U.
Supplemental Table 5: in cellulo MPRA Nano-BID-Amp
S5a	in cellulo MPRA Nano-BID-Amp Counts	Counts for intended psipos in the MPRA per sample.
S5b	in cellulo MPRA Nano-BID-Amp Summary	Summary of modification status, PUS7-dependency, and cell-line specificity for intended Ψ positions (psipos) at statistically significant sites included in the pool (Figure 3).
		Deletion (delpos) can occur at a different position than where the Ψ is (psipos) because deletions at consecutive Us are aribitrarily assigned to the first U.
Supplemental Table 6: RNAfold predictions
S6a	RNAfold predictions for direct RNA UNUAR sites	Free energy, dot-bracket notation, and pairing probabilities for direct RNA PUS7 UNUAR sites (Supplemental Figure 4)
		Sites are annotated as either being PUS7 targets in UNUAR motif.
		pos_m60 (pos -60) to pos_60 indicates the pairing probability of the particular residue, centered around Ψ
S6b	RNAfold predictions for MPRA sites	Free energy, dot-bracket notation, and pairing probabilities for MPRA sites (Supplemental Figure 4)
		Only for sites where precise position of intended Ψ position (psipos) is annotated when determinable.
		pos_m60 (pos -60) to pos_60 indicates the pairing probability of the particular residue, centered around Ψ
Supplemental Table 7: in vitro MPRA Nano-SHAPE-Amp
S7a	in vitro MPRA Nano-SHAPE-Amp Mutations / Reactivities	Raw data from the two replicates of Nano-SHAPE-Amp performed in vitro with MPRA
S7b	in vitro MPRA Nano-SHAPE-Amp Derived Structures	Averaged SHAPE reactivities, free energies, dot-bracket notation, and partition function pairing probabilities for targets in MPRA (Figure 4, 5).
		Intended Ψ position (psipos) is annotated when determinable. Lack of pairing probabilities implies the psipos was not determinable due to polyU tracts and absence of orthogonal data.
		pos_m60 (pos -60) to pos_60 indicates the pairing probability of the particular residue, centered around Ψ
Supplemental Table 8: Sequences
S8a	Primer Sequences	Primers used in library construction, RT-PCR, and cloning.
		Sequences of standards used in direct RNA sequences.
S8b	MPRA pool sequences	Full sequences (including adapters) of MPRA Pool 1.
		Includes information about where the site was sourced from and which enzymes (out of PUS7 and PUS1) were annotated as modifying it.

## Sheet: S1a_directRNA
chr	pos	strand	gene	WT_NumReads_Rep1	KD_NumReads_Rep1	WT_Mismatch_Rep1	KD_Mismatch_Rep1	DeltaMismatch_Rep1	WT_NumReads_Rep2	KD_NumReads_Rep2	WT_Mismatch_Rep2	KD_Mismatch_Rep2	DeltaMismatch_Rep2	WT_NumReads_Rep3	KD_NumReads_Rep3	WT_Mismatch_Rep3	KD_Mismatch_Rep3	DeltaMismatch_Rep3
chr1	1254957	-	UBE2J2	86	56	22.093	5.35714	16.7359	74	63	25.6757	0	25.6757	218	227	21.5596	2.64317	18.9165
chr11	4092507	+	STIM1	33	33	33.3333	3.0303	30.303	35	29	42.8571	10.3448	32.5123	122	146	31.1475	11.6438	19.5037
chr11	65503351	+	MALAT1	11	13	63.6364	23.0769	40.5594	NA	NA	NA	NA	NA	32	22	68.75	18.1818	50.5682
chr12	125025556	+	BRI3BP	41	33	31.7073	6.06061	25.6467	14	15	28.5714	6.66667	21.9048	62	54	25.8065	1.85185	23.9546
chr15	40767599	+	GCHFR	209	122	33.4928	4.09836	29.3945	90	62	42.2222	4.83871	37.3835	285	244	32.9825	6.14754	26.8349
chr15	72344047	-	Novel Protein, HEXA	106	72	22.6415	2.77778	19.8637	76	60	28.9474	1.66667	27.2807	251	287	21.5139	3.13589	18.3781
chr19	2514817	-	GNG7	13	15	23.0769	6.66667	16.4103	15	11	33.3333	9.09091	24.2424	28	28	39.2857	3.57143	35.7143
chr19	35279516	+	USF2	113	99	24.7788	1.0101	23.7687	130	96	24.6154	0	24.6154	318	311	27.673	3.85852	23.8144
chr3	38493029	+	ACVR2B	15	11	40	0	40	31	28	54.8387	3.57143	51.2673	88	118	40.9091	6.77966	34.1294
chr7	75888787	+	RHBDD2	59	62	81.3559	25.8065	55.5495	65	40	90.7692	40	50.7692	145	144	87.5862	25.6944	61.8918
chr1	22092496	+	Novel Protein, CDC42	135	95	32.5926	3.15789	29.4347	105	75	20.9524	1.33333	19.619	342	298	19.0058	1.34228	17.6636
chr1	27335748	+	TMEM222	58	37	15.5172	0	15.5172	58	41	20.6897	4.87805	15.8116	NA	NA	NA	NA	NA
chr12	50990886	-	SLC11A2	NA	NA	NA	NA	NA	28	17	35.7143	5.88235	29.8319	71	67	30.9859	1.49254	29.4934
chr12	121779004	-	RHOF	26	16	92.3077	56.25	36.0577	18	22	83.3333	40.9091	42.4242	69	95	85.5072	48.4211	37.0862
chr14	104895759	+	CEP170B	NA	NA	NA	NA	NA	26	17	46.1538	11.7647	34.3891	47	26	48.9362	11.5385	37.3977
chr16	67154552	-	TRADD	20	14	80	57.1429	22.8571	26	15	76.9231	46.6667	30.2564	56	77	71.4286	55.8442	15.5844
chr19	19654662	-	ATP13A1	10	12	30	0	30	13	11	46.1538	0	46.1538	NA	NA	NA	NA	NA
chr20	36593664	+	TGIF2, TGIF2-RAB5IF	60	61	18.3333	0	18.3333	NA	NA	NA	NA	NA	256	234	17.9688	0.42735	17.5414
chr22	35424407	+	MCM5	97	75	29.8969	1.33333	28.5636	42	22	42.8571	4.54545	38.3117	225	123	36	6.50407	29.4959
chr4	83269878	-	COQ2	26	18	42.3077	16.6667	25.641	10	17	70	35.2941	34.7059	31	27	45.1613	29.6296	15.5317
chr6	10759464	+	TMEM14B, Novel Protein	17	15	29.4118	6.66667	22.7451	16	12	56.25	16.6667	39.5833	47	38	53.1915	10.5263	42.6652
chr7	4997057	+	RNF216L, RBAK-RBAKDN, Novel Protein	18	19	16.6667	0	16.6667	26	32	26.9231	0	26.9231	80	45	17.5	0	17.5
chr1	6185970	-	Novel Protein, RPL22	134	119	18.6567	1.68067	16.976	NA	NA	NA	NA	NA	NA	NA	NA	NA	NA
chr1	8861371	-	ENO1	22	18	31.8182	16.6667	15.1515	23	14	17.3913	0	17.3913	NA	NA	NA	NA	NA
chr1	28594942	+	RAB42	21	27	47.619	14.8148	32.8042	23	19	26.087	5.26316	20.8238	NA	NA	NA	NA	NA
chr1	37997380	-	FHL3	18	10	38.8889	20	18.8889	25	18	24	0	24	NA	NA	NA	NA	NA
chr1	145103018	+	FAM72D	NA	NA	NA	NA	NA	13	12	15.3846	0	15.3846	NA	NA	NA	NA	NA
chr1	161171614	-	B4GALT3	NA	NA	NA	NA	NA	60	61	20	4.91803	15.082	NA	NA	NA	NA	NA
chr10	32056210	-	KIF5B	24	24	41.6667	25	16.6667	18	11	61.1111	45.4545	15.6566	NA	NA	NA	NA	NA
chr10	93959679	-	Novel Protein, PIPSL	25	25	32	16	16	NA	NA	NA	NA	NA	19	31	47.3684	19.3548	28.0136
chr11	16756617	+	C11orf58	NA	NA	NA	NA	NA	NA	NA	NA	NA	NA	93	70	24.7312	5.71429	19.0169
chr11	60923252	+	TMEM109	21	19	19.0476	0	19.0476	NA	NA	NA	NA	NA	NA	NA	NA	NA	NA
chr11	65613454	-	MAP3K11	NA	NA	NA	NA	NA	20	12	25	8.33333	16.6667	55	39	38.1818	12.8205	25.3613
chr11	125676106	+	CHEK1	11	12	27.2727	0	27.2727	NA	NA	NA	NA	NA	20	22	35	18.1818	16.8182
chr12	24815815	-	BCAT1	13	14	76.9231	35.7143	41.2088	25	26	60	38.4615	21.5385	NA	NA	NA	NA	NA
chr12	42087618	-	GXYLT1	25	14	16	0	16	NA	NA	NA	NA	NA	20	15	40	20	20
chr12	48938164	-	H0YGG7, ARF3	NA	NA	NA	NA	NA	12	13	16.6667	0	16.6667	NA	NA	NA	NA	NA
chr12	50144032	-	CERS5	21	22	38.0952	18.1818	19.9134	NA	NA	NA	NA	NA	52	49	55.7692	36.7347	19.0345
chr12	57820227	-	CTDSP2	60	80	18.3333	1.25	17.0833	NA	NA	NA	NA	NA	NA	NA	NA	NA	NA
chr12	79589064	-	PAWR	NA	NA	NA	NA	NA	13	16	15.3846	0	15.3846	NA	NA	NA	NA	NA
chr13	26212948	-	RNF6	37	31	54.0541	38.7097	15.3444	25	23	52	34.7826	17.2174	NA	NA	NA	NA	NA
chr13	45391131	+	TPT1-AS1	NA	NA	NA	NA	NA	13	10	15.3846	0	15.3846	27	48	18.5185	2.08333	16.4352
chr13	114234990	+	CDC16	NA	NA	NA	NA	NA	12	10	50	20	30	14	24	57.1429	37.5	19.6429
chr13	114265239	+	CDC16	26	24	50	33.3333	16.6667	30	33	56.6667	36.3636	20.303	NA	NA	NA	NA	NA
chr14	22830077	+	MRPL52	NA	NA	NA	NA	NA	650	287	53.8462	38.676	15.1702	1011	802	49.9505	33.2918	16.6588
chr14	23307820	+	BCL2L2, Novel Protein	NA	NA	NA	NA	NA	NA	NA	NA	NA	NA	20	23	35	4.34783	30.6522
chr14	74071478	-	ALDH6A1	18	11	83.3333	18.1818	65.1515	NA	NA	NA	NA	NA	30	31	53.3333	9.67742	43.6559
chr14	104703381	+	INF2	15	18	26.6667	11.1111	15.5556	17	22	29.4118	13.6364	15.7754	NA	NA	NA	NA	NA
chr15	65330606	-	IGDCC3	22	26	27.2727	7.69231	19.5804	14	17	28.5714	5.88235	22.6891	NA	NA	NA	NA	NA
chr15	67193224	+	SMAD3	NA	NA	NA	NA	NA	13	10	15.3846	0	15.3846	37	43	32.4324	6.97674	25.4557
chr15	101176860	-	CHSY1	19	18	68.4211	50	18.4211	18	14	77.7778	50	27.7778	NA	NA	NA	NA	NA
chr16	3024154	-	HCFC1R1	18	24	27.7778	12.5	15.2778	19	10	15.7895	0	15.7895	NA	NA	NA	NA	NA
chr16	12663343	-	CPPED1	13	19	23.0769	5.26316	17.8138	NA	NA	NA	NA	NA	43	33	30.2326	12.1212	18.1113
chr16	19121622	+	ITPRIPL2, Novel Protein	18	15	22.2222	6.66667	15.5556	NA	NA	NA	NA	NA	71	65	30.9859	13.8462	17.1398
chr16	23573342	+	UBFD1	65	50	18.4615	0	18.4615	NA	NA	NA	NA	NA	NA	NA	NA	NA	NA
chr16	58519001	+	SETD6	12	14	16.6667	0	16.6667	16	21	25	0	25	NA	NA	NA	NA	NA
chr16	89532494	+	SPG7	14	17	42.8571	23.5294	19.3277	12	13	33.3333	7.69231	25.641	NA	NA	NA	NA	NA
chr17	2384396	-	MNT	21	11	19.0476	0	19.0476	NA	NA	NA	NA	NA	49	53	24.4898	9.43396	15.0558
chr17	7631689	+	SHBG	25	21	48	23.8095	24.1905	NA	NA	NA	NA	NA	38	34	47.3684	14.7059	32.6625
chr17	12998474	-	ELAC2	27	17	55.5556	35.2941	20.2614	19	21	68.4211	47.619	20.802	NA	NA	NA	NA	NA
chr17	18107480	+	DRG2	NA	NA	NA	NA	NA	32	31	21.875	3.22581	18.6492	NA	NA	NA	NA	NA
chr17	28344969	+	TNFAIP1	25	19	16	0	16	NA	NA	NA	NA	NA	NA	NA	NA	NA	NA
chr17	35724705	+	AP2B1	35	38	20	0	20	NA	NA	NA	NA	NA	NA	NA	NA	NA	NA
chr17	42553239	-	HSD17B1-AS1	30	15	23.3333	0	23.3333	17	12	29.4118	8.33333	21.0784	NA	NA	NA	NA	NA
chr17	49043468	+	IGF2BP1	NA	NA	NA	NA	NA	24	10	20.8333	0	20.8333	NA	NA	NA	NA	NA
chr17	63589825	+	DCAF7, Novel Protein	NA	NA	NA	NA	NA	NA	NA	NA	NA	NA	10	21	20	0	20
chr17	75889753	-	TRIM65	NA	NA	NA	NA	NA	12	13	16.6667	0	16.6667	NA	NA	NA	NA	NA
chr18	20955231	-	ROCK1	17	19	17.6471	0	17.6471	13	15	15.3846	0	15.3846	NA	NA	NA	NA	NA
chr18	31067436	-	DSC2	23	23	52.1739	26.087	26.087	28	34	57.1429	35.2941	21.8487	NA	NA	NA	NA	NA
chr19	881573	-	MED16	14	13	35.7143	0	35.7143	17	25	29.4118	12	17.4118	NA	NA	NA	NA	NA
chr19	1652373	-	TCF3	NA	NA	NA	NA	NA	10	12	30	0	30	32	34	28.125	8.82353	19.3015
chr19	18928489	+	DDX49	58	34	48.2759	29.4118	18.8641	54	35	29.6296	11.4286	18.2011	NA	NA	NA	NA	NA
chr19	40213169	+	MAP3K10	NA	NA	NA	NA	NA	10	14	50	28.5714	21.4286	18	16	50	31.25	18.75
chr19	45297760	+	MARK4	10	15	60	33.3333	26.6667	29	21	65.5172	42.8571	22.6601	NA	NA	NA	NA	NA
chr2	19994065	-	MATN3	22	16	68.1818	50	18.1818	NA	NA	NA	NA	NA	62	23	64.5161	47.8261	16.69
chr2	20248800	-	PUM2	45	42	71.1111	45.2381	25.873	52	54	69.2308	48.1481	21.0826	NA	NA	NA	NA	NA
chr2	27664136	+	SLC4A1AP	NA	NA	NA	NA	NA	24	20	25	10	15	39	51	17.9487	1.96078	15.9879
chr2	46760934	+	LINC01118, SOCS5	16	16	75	56.25	18.75	26	12	76.9231	58.3333	18.5897	NA	NA	NA	NA	NA
chr2	68180794	-	Novel Protein, PPP3R1	20	12	40	16.6667	23.3333	24	18	25	0	25	NA	NA	NA	NA	NA
chr2	119265196	+	STEAP3	20	14	15	0	15	NA	NA	NA	NA	NA	32	22	25	0	25
chr2	135133877	+	NA	11	13	45.4545	15.3846	30.0699	11	10	36.3636	20	16.3636	NA	NA	NA	NA	NA
chr2	219571108	-	OBSL1	NA	NA	NA	NA	NA	NA	NA	NA	NA	NA	101	124	22.7723	0.806452	21.9658
chr20	32437428	+	ASXL1	24	23	50	26.087	23.913	21	26	57.1429	23.0769	34.0659	NA	NA	NA	NA	NA
chr3	9944596	+	Novel Protein, CRELD1	24	33	20.8333	0	20.8333	NA	NA	NA	NA	NA	86	110	16.2791	0	16.2791
chr3	52290479	+	GLYCTK	27	27	25.9259	7.40741	18.5185	21	22	28.5714	0	28.5714	NA	NA	NA	NA	NA
chr3	180976795	+	FXR1	NA	NA	NA	NA	NA	NA	NA	NA	NA	NA	86	77	26.7442	1.2987	25.4455
chr4	88107235	-	ABCG2	NA	NA	NA	NA	NA	41	15	39.0244	6.66667	32.3577	88	41	26.1364	4.87805	21.2583
chr5	10264707	+	CCT5	15	14	86.6667	64.2857	22.381	16	16	62.5	43.75	18.75	NA	NA	NA	NA	NA
chr5	177604347	+	B4GALT7	12	22	58.3333	27.2727	31.0606	17	23	70.5882	43.4783	27.11	NA	NA	NA	NA	NA
chr5	177608963	+	B4GALT7	12	29	58.3333	34.4828	23.8506	24	27	66.6667	40.7407	25.9259	NA	NA	NA	NA	NA
chr6	34589459	-	ILRUN	NA	NA	NA	NA	NA	20	23	15	0	15	NA	NA	NA	NA	NA
chr6	52995869	+	7SK, RN7SK	14	16	21.4286	6.25	15.1786	NA	NA	NA	NA	NA	NA	NA	NA	NA	NA
chr6	53002271	-	CILK1	22	16	18.1818	0	18.1818	18	16	22.2222	6.25	15.9722	NA	NA	NA	NA	NA
chr6	143829694	+	PHACTR2, Novel Protei	13	10	69.2308	40	29.2308	NA	NA	NA	NA	NA	37	36	64.8649	41.6667	23.1982
chr7	6599948	+	INTS15	11	18	27.2727	5.55556	21.7172	19	20	15.7895	0	15.7895	NA	NA	NA	NA	NA
chr7	151238679	+	CHPF2	33	35	30.303	8.57143	21.7316	26	34	23.0769	5.88235	17.1946	NA	NA	NA	NA	NA
chr8	108248637	-	EIF3E	25	23	64	43.4783	20.5217	32	25	59.375	44	15.375	NA	NA	NA	NA	NA
chr8	144450458	-	ZTRAF1, TMEM276-ZTRAF1	19	14	15.7895	0	15.7895	40	25	25	4	21	NA	NA	NA	NA	NA
chr9	127451229	-	RPL12	14	12	57.1429	41.6667	15.4762	NA	NA	NA	NA	NA	37	45	40.5405	22.2222	18.3183
chrX	48823353	+	HDAC6	NA	NA	NA	NA	NA	NA	NA	NA	NA	NA	48	75	25	1.33333	23.6667
chrX	78126150	+	PGK1	69	62	81.1594	66.129	15.0304	37	28	81.0811	57.1429	23.9382	NA	NA	NA	NA	NA

## Sheet: S1b_corrected_dRNA
chr	pos	strand	gene	motif	WT_AverageMismatch	KD_AverageMismatch	WT_CorrectedStoichiometry	KD_CorrectedStoichiometry
chr1	1254957	-	UBE2J2	UGUAG	23.1094	2.66677	29.2813	5.62842
chr11	4092507	+	STIM1	UGUAG	35.7793	8.33966	43.9408	12.1921
chr11	65503351	+	MALAT1	UGUAG	66.1932	20.6294	79.1306	26.4117
chr12	125025556	+	BRI3BP	UGUAG	28.6951	4.85971	35.744	8.16572
chr15	40767599	+	GCHFR	UGUAG	36.2325	5.0282	44.4651	8.36067
chr15	72344047	-	Novel Protein, HEXA	UGUAG	24.3676	2.52678	30.737	5.46644
chr19	2514817	-	GNG7	UGUAG	31.8987	6.443	39.4507	9.99764
chr19	35279516	+	USF2	UCUAG	25.689	1.62287	35.977	5.79316
chr3	38493029	+	ACVR2B	UGUAG	45.2493	3.45036	54.8978	6.53506
chr7	75888787	+	RHBDD2	UGUAG	86.5705	30.5003	102.708	37.8327
chr1	22092496	+	Novel Protein, CDC42	UGUAG	24.1836	1.9445	30.5241	4.79273
chr1	27335748	+	TMEM222	UGUAG	18.1034	2.43902	23.4892	5.3649
chr12	50990886	-	SLC11A2	UGUAG	33.3501	3.68745	41.1301	6.80937
chr14	104895759	+	CEP170B	UGUAG	47.545	11.6516	57.554	16.0241
chr19	19654662	-	ATP13A1	UGUAG	38.0769	0	46.5991	2.54287
chr20	36593664	+	TGIF2, TGIF2-RAB5IF	UGUAG	18.151	0.213675	23.5442	2.7901
chr22	35424407	+	MCM5	UGUAG	36.2514	4.12762	44.4869	7.31866
chr6	10759464	+	TMEM14B, Novel Protein	UGUAG	46.2844	11.2865	56.0955	15.6018
chr7	4997057	+	RNF216L, RBAK-RBAKDN, Novel Protein	UGUAG	20.3632	0	26.1038	2.54287
chr1	6185970	-	Novel Protein, RPL22	UGUAG	18.6567	1.68067	24.1293	4.48747
chr1	145103018	+	FAM72D	UGUAG	15.3846	0	20.3434	2.54287
chr1	161171614	-	B4GALT3	UGUAG	20	4.91803	25.6835	8.2332
chr11	16756617	+	C11orf58	UGUAG	24.7312	5.71429	31.1577	9.15449
chr11	60923252	+	TMEM109	UCUAG	19.0476	0	27.6473	3.75775
chr12	48938164	-	H0YGG7, ARF3	UCUAG	16.6667	0	24.6611	3.75775
chr12	57820227	-	CTDSP2	UGUAG	18.3333	1.25	23.7551	3.98916
chr12	79589064	-	PAWR	UAUAG	15.3846	0	37.2566	3.24547
chr14	23307820	+	BCL2L2, Novel Protein	UGUAG	35	4.34783	43.039	7.57345
chr14	74071478	-	ALDH6A1	UGUAG	68.3333	13.9296	81.6068	18.6599
chr15	67193224	+	SMAD3	UCUAG	23.9085	3.48837	33.7439	8.13288
chr16	23573342	+	UBFD1	UCUAG	18.4615	0	26.9123	3.75775
chr16	89532494	+	SPG7	UUUAA	38.0952	15.6109	88.3975	47.4847
chr17	7631689	+	SHBG	UGUAG	47.6842	19.2577	57.7151	24.8247
chr17	18107480	+	DRG2	UGUAG	21.875	3.22581	27.853	6.27524
chr17	28344969	+	TNFAIP1	UGUAG	16	0	21.0554	2.54287
chr17	35724705	+	AP2B1	UGUAG	20	0	25.6835	2.54287
chr17	49043468	+	IGF2BP1	UGUAG	20.8333	0	26.6477	2.54287
chr17	63589825	+	DCAF7, Novel Protein	UGUAG	20	0	25.6835	2.54287
chr17	75889753	-	TRIM65	UGUAG	16.6667	0	21.8268	2.54287
chr2	27664136	+	SLC4A1AP	UUUAG	21.4744	5.98039	8.97485	-19.3534
chr2	68180794	-	Novel Protein, PPP3R1	UGUAA	32.5	8.33333	56.3311	18.8566
chr2	219571108	-	OBSL1	UGUAG	22.7723	0.806452	28.8912	3.47596
chr20	32437428	+	ASXL1	UAUAA	53.5714	24.5819	393.646	175.565
chr3	9944596	+	Novel Protein, CRELD1	UGUAG	18.5562	0	24.013	2.54287
chr3	52290479	+	GLYCTK	UGUAG	27.2487	3.7037	34.0705	6.82818
chr3	180976795	+	FXR1	UGUAG	26.7442	1.2987	33.4868	4.04551
chr4	88107235	-	ABCG2	UAUAG	32.5804	5.77236	75.2717	16.0066
chr6	34589459	-	ILRUN	UGUAG	15	0	19.8984	2.54287
chr6	52995869	+	7SK, RN7SK	UGUAG	21.4286	6.25	27.3364	9.77433
chrX	48823353	+	HDAC6	UGUAG	25	1.33333	31.4687	4.08558

## Sheet: S2a_UNUAR_counts
sample	UNΨAR_Concentration	pos	motif	NumReads	T.count	C.count	UtoC_Mismatch
UNpsiAR_0	0	8	TTTAA	20888	20282	390	1.88661
UNpsiAR_20	20	8	TTTAA	678	638	20	3.03951
UNpsiAR_35	35	8	TTTAA	740	660	30	4.34783
UNpsiAR_50	50	8	TTTAA	21342	17700	2518	12.4542
UNpsiAR_65	65	8	TTTAA	652	486	104	17.6271
UNpsiAR_75	75	8	TTTAA	16446	10336	4818	31.7936
UNpsiAR_85	85	8	TTTAA	516	266	156	36.9668
UNpsiAR_100	100	8	TTTAA	9252	3274	4792	59.4099
UNpsiAR_0	0	23	TTTAG	146780	138503	6102	4.21977
UNpsiAR_20	20	23	TTTAG	9646	5390	3614	40.1377
UNpsiAR_35	35	23	TTTAG	21250	8130	10916	57.3139
UNpsiAR_50	50	23	TTTAG	180762	93821	75043	44.4399
UNpsiAR_65	65	23	TTTAG	43236	14058	24184	63.2394
UNpsiAR_75	75	23	TTTAG	193728	82555	94501	53.3735
UNpsiAR_85	85	23	TTTAG	53828	15364	32294	67.762
UNpsiAR_100	100	23	TTTAG	214485	55882	136702	70.9831
UNpsiAR_0	0	38	TATAA	147392	140082	3259	2.2736
UNpsiAR_20	20	38	TATAA	14240	12530	830	6.21257
UNpsiAR_35	35	38	TATAA	28024	22658	2492	9.90855
UNpsiAR_50	50	38	TATAA	176583	143215	16019	10.06
UNpsiAR_65	65	38	TATAA	46940	35458	5476	13.3776
UNpsiAR_75	75	38	TATAA	186932	146013	20238	12.1732
UNpsiAR_85	85	38	TATAA	56250	41204	7316	15.0783
UNpsiAR_100	100	38	TATAA	204836	146858	28428	16.2181
UNpsiAR_0	0	53	TATAG	148135	136457	7266	5.05556
UNpsiAR_20	20	53	TATAG	35260	30630	3256	9.60869
UNpsiAR_35	35	53	TATAG	53956	40536	9438	18.8858
UNpsiAR_50	50	53	TATAG	184303	117813	48301	29.077
UNpsiAR_65	65	53	TATAG	69420	41304	20042	32.6704
UNpsiAR_75	75	53	TATAG	197186	112506	60140	34.8343
UNpsiAR_85	85	53	TATAG	69112	31624	27302	46.3327
UNpsiAR_100	100	53	TATAG	218889	99942	87714	46.7419
UNpsiAR_0	0	68	TGTAA	149448	138553	4800	3.34838
UNpsiAR_20	20	68	TGTAA	36458	30760	3144	9.27324
UNpsiAR_35	35	68	TGTAA	54124	38610	9544	19.8197
UNpsiAR_50	50	68	TGTAA	175165	86538	48395	35.8659
UNpsiAR_65	65	68	TGTAA	66812	34310	20344	37.2233
UNpsiAR_75	75	68	TGTAA	184777	72506	62380	46.2465
UNpsiAR_85	85	68	TGTAA	64324	22392	26662	54.3523
UNpsiAR_100	100	68	TGTAA	200482	42750	88150	67.3415
UNpsiAR_0	0	83	TGTAG	142902	131999	8715	6.19341
UNpsiAR_20	20	83	TGTAG	38022	31688	5918	15.7369
UNpsiAR_35	35	83	TGTAG	56284	37796	17628	31.8057
UNpsiAR_50	50	83	TGTAG	172797	70966	96958	57.7392
UNpsiAR_65	65	83	TGTAG	68634	29560	37372	55.8358
UNpsiAR_75	75	83	TGTAG	183744	55569	121605	68.6359
UNpsiAR_85	85	83	TGTAG	65640	13876	49994	78.2746
UNpsiAR_100	100	83	TGTAG	199782	20424	171963	89.3839
UNpsiAR_0	0	98	TCTAA	35578	28376	2603	8.40247
UNpsiAR_20	20	98	TCTAA	37456	30956	2162	6.52817
UNpsiAR_35	35	98	TCTAA	60428	42726	7212	14.4419
UNpsiAR_50	50	98	TCTAA	143422	53057	42743	44.6169
UNpsiAR_65	65	98	TCTAA	81658	44658	13450	23.1466
UNpsiAR_75	75	98	TCTAA	177995	64883	49526	43.2886
UNpsiAR_85	85	98	TCTAA	85208	36562	18740	33.8867
UNpsiAR_100	100	98	TCTAA	232707	76954	73133	48.7271
UNpsiAR_0	0	113	TCTAG	32067	26198	3058	10.4526
UNpsiAR_20	20	113	TCTAG	35344	28832	3580	11.0453
UNpsiAR_35	35	113	TCTAG	54998	36030	13046	26.5833
UNpsiAR_50	50	113	TCTAG	123243	24283	67848	73.643
UNpsiAR_65	65	113	TCTAG	68298	27410	29230	51.6066
UNpsiAR_75	75	113	TCTAG	148105	23670	90050	79.1857
UNpsiAR_85	85	113	TCTAG	67206	14500	33034	69.4955
UNpsiAR_100	100	113	TCTAG	193145	25181	103865	80.4868

## Sheet: S2b_UNUAR_formulas
motif	intercept	slope	Equation_Forward	Equation_Reverse
UUUAA	-10.4851	0.549567	y = 0.5496x + -10.4851	x = (y - (-10.4851)) / 0.5496
UUUAG	16.5656	0.546944	y = 0.5469x + 16.5656	x = (y - (16.5656)) / 0.5469
UAUAA	1.24416	0.13293	y = 0.1329x + 1.2442	x = (y - (1.2442)) / 0.1329
UAUAG	-1.46806	0.45234	y = 0.4523x + -1.4681	x = (y - (-1.4681)) / 0.4523
UGUAA	-3.82696	0.644883	y = 0.6449x + -3.827	x = (y - (-3.827)) / 0.6449
UGUAG	-2.19775	0.864279	y = 0.8643x + -2.1978	x = (y - (-2.1978)) / 0.8643
UCUAA	-3.00502	0.418276	y = 0.4183x + -3.005	x = (y - (-3.005)) / 0.4183
UCUAG	-2.99613	0.797319	y = 0.7973x + -2.9961	x = (y - (-2.9961)) / 0.7973

## Sheet: S3a_endoBID_counts
site	cell_line	PUS7_expression	rep	treatment	motif	deletion_rate	totalReads	A.count	C.count	G.count	T.count	Deletion.count	Insertion.count
HDAC6_chrX_48823353	HEK293T	WT	1	BS	TGTAG	0.341772	79	0	0	1	50	27	1
HDAC6_chrX_48823353	HEK293T	WT	1	input	TGTAG	0.0194175	206	0	1	0	192	4	9
HDAC6_chrX_48823353	HEK293T	WT	2	BS	TGTAG	0.647059	85	1	1	1	26	55	1
HDAC6_chrX_48823353	HEK293T	WT	2	input	TGTAG	0.0063745	1255	0	4	0	1196	8	47
HDAC6_chrX_48823353	HEK293T	WT	3	BS	TGTAG	0.388889	36	0	0	0	20	14	2
HDAC6_chrX_48823353	HEK293T	WT	3	input	TGTAG	0.00992556	806	0	1	0	750	8	47
HDAC6_chrX_48823353	HEK293T	KD	1	BS	TGTAG	0.0629921	127	0	0	0	118	8	1
HDAC6_chrX_48823353	HEK293T	KD	1	input	TGTAG	0.00399467	751	0	2	0	703	3	43
HDAC6_chrX_48823353	HEK293T	KD	2	BS	TGTAG	0.0641711	187	0	2	0	167	12	6
HDAC6_chrX_48823353	HEK293T	KD	2	input	TGTAG	0	32	0	0	0	31	0	1
HDAC6_chrX_48823353	HEK293T	KD	3	BS	TGTAG	0	45	0	0	0	44	0	1
HDAC6_chrX_48823353	HEK293T	KD	3	input	TGTAG	0.00588235	510	1	1	0	485	3	20
HDAC6_chrX_48823353	HepG2	WT	1	BS	TGTAG	0.261538	65	0	0	0	44	17	4
HDAC6_chrX_48823353	HepG2	WT	1	input	TGTAG	0.0139104	647	1	1	0	606	9	30
HDAC6_chrX_48823353	HepG2	WT	2	BS	TGTAG	0.220339	177	3	0	3	119	39	13
HDAC6_chrX_48823353	HepG2	WT	2	input	TGTAG	0.021327	422	0	1	0	389	9	23
HDAC6_chrX_48823353	HepG2	WT	3	BS	TGTAG	0.243902	164	0	2	1	117	40	4
HDAC6_chrX_48823353	HepG2	WT	3	input	TGTAG	0.0216086	833	0	1	0	777	18	37
HDAC6_chrX_48823353	HepG2	KD	1	BS	TGTAG	0.0565217	230	0	0	1	205	13	11
HDAC6_chrX_48823353	HepG2	KD	1	input	TGTAG	0.0276008	942	1	2	0	871	26	42
HDAC6_chrX_48823353	HepG2	KD	2	input	TGTAG	0.030871	907	1	2	1	836	28	39
HDAC6_chrX_48823353	HepG2	KD	3	BS	TGTAG	0.0632411	253	0	0	0	229	16	8
HDAC6_chrX_48823353	HepG2	KD	3	input	TGTAG	0.0411392	632	0	0	1	582	26	23
IGF2BP1_chr17_49043468	HEK293T	WT	1	input	TGTAG	0.00682927	2050	3	18	0	1991	14	24
IGF2BP1_chr17_49043468	HEK293T	WT	3	BS	TGTAG	0.125	40	0	0	0	35	5	0
IGF2BP1_chr17_49043468	HEK293T	WT	3	input	TGTAG	0.00790514	253	3	2	1	239	2	6
IGF2BP1_chr17_49043468	HEK293T	KD	1	BS	TGTAG	0.0136986	73	2	0	0	69	1	1
IGF2BP1_chr17_49043468	HEK293T	KD	3	BS	TGTAG	0.00671141	149	0	0	0	147	1	1
IGF2BP1_chr17_49043468	HepG2	WT	1	BS	TGTAG	0	86	0	0	0	85	0	1
IGF2BP1_chr17_49043468	HepG2	WT	1	input	TGTAG	0.00618673	1778	2	10	0	1737	11	18
IGF2BP1_chr17_49043468	HepG2	WT	2	BS	TGTAG	0.0795455	88	0	0	1	79	7	1
IGF2BP1_chr17_49043468	HepG2	WT	3	input	TGTAG	0.00934637	16156	21	128	14	15634	151	208
IGF2BP1_chr17_49043468	HepG2	KD	1	input	TGTAG	0.00909091	1320	5	16	0	1268	12	19
IGF2BP1_chr17_49043468	HepG2	KD	2	input	TGTAG	0.00980392	306	0	2	0	300	3	1
RHBDD2_chr7_75888787	HEK293T	WT	1	BS	TGTAG	0.412245	245	0	15	0	129	101	0
RHBDD2_chr7_75888787	HEK293T	WT	1	input	TGTAG	0	150	0	0	0	150	0	0
RHBDD2_chr7_75888787	HEK293T	WT	2	BS	TGTAG	0.493252	815	0	4	7	400	402	2
RHBDD2_chr7_75888787	HEK293T	WT	3	BS	TGTAG	0.514469	311	0	12	5	133	160	1
RHBDD2_chr7_75888787	HEK293T	WT	3	input	TGTAG	0.00884956	113	0	0	0	112	1	0
RHBDD2_chr7_75888787	HEK293T	KD	1	BS	TGTAG	0.0674923	1615	0	10	1	1491	109	4
RHBDD2_chr7_75888787	HEK293T	KD	1	input	TGTAG	0	315	0	1	0	314	0	0
RHBDD2_chr7_75888787	HEK293T	KD	2	BS	TGTAG	0.0826162	1162	0	9	3	1046	96	8
RHBDD2_chr7_75888787	HEK293T	KD	2	input	TGTAG	0	290	0	1	0	289	0	0
RHBDD2_chr7_75888787	HEK293T	KD	3	BS	TGTAG	0.124183	459	1	2	2	395	57	2
RHBDD2_chr7_75888787	HEK293T	KD	3	input	TGTAG	0.00220751	453	0	1	0	449	1	2
RHBDD2_chr7_75888787	HepG2	WT	1	BS	TGTAG	0.688073	109	0	0	1	31	75	2
RHBDD2_chr7_75888787	HepG2	WT	1	input	TGTAG	0.000987654	2025	4	3	0	2005	2	11
RHBDD2_chr7_75888787	HepG2	WT	2	BS	TGTAG	0.466667	885	2	16	5	442	413	7
RHBDD2_chr7_75888787	HepG2	WT	2	input	TGTAG	0	849	3	3	1	838	0	4
RHBDD2_chr7_75888787	HepG2	WT	3	BS	TGTAG	0.444444	63	1	1	1	31	28	1
RHBDD2_chr7_75888787	HepG2	WT	3	input	TGTAG	0.00273224	1464	0	6	1	1447	4	6
RHBDD2_chr7_75888787	HepG2	KD	1	BS	TGTAG	0.0550162	309	0	2	1	287	17	2
RHBDD2_chr7_75888787	HepG2	KD	1	input	TGTAG	0.00328947	1520	0	5	1	1501	5	8
RHBDD2_chr7_75888787	HepG2	KD	2	input	TGTAG	0.0013973	2147	2	3	2	2127	3	10
RHBDD2_chr7_75888787	HepG2	KD	3	BS	TGTAG	0.0823893	971	1	7	0	876	80	7
RHBDD2_chr7_75888787	HepG2	KD	3	input	TGTAG	0.00245098	1224	1	2	1	1209	3	8
UBFD1_chr16_23573342	HEK293T	WT	1	BS	TCTAG	0.160714	56	0	0	0	46	9	1
UBFD1_chr16_23573342	HEK293T	WT	1	input	TCTAG	0.0176991	113	0	1	2	106	2	2
UBFD1_chr16_23573342	HEK293T	WT	2	BS	TCTAG	0.111111	108	0	1	0	90	12	5
UBFD1_chr16_23573342	HEK293T	WT	2	input	TCTAG	0.003367	297	2	0	0	289	1	5
UBFD1_chr16_23573342	HEK293T	WT	3	BS	TCTAG	0.136842	190	0	1	0	160	26	3
UBFD1_chr16_23573342	HEK293T	WT	3	input	TCTAG	0.014218	211	1	1	0	201	3	5
UBFD1_chr16_23573342	HEK293T	KD	1	BS	TCTAG	0.0144092	347	0	1	0	336	5	5
UBFD1_chr16_23573342	HEK293T	KD	1	input	TCTAG	0.039604	101	0	0	0	95	4	2
UBFD1_chr16_23573342	HEK293T	KD	2	BS	TCTAG	0	67	0	0	0	65	0	2
UBFD1_chr16_23573342	HEK293T	KD	2	input	TCTAG	0.00769231	130	0	1	0	125	1	3
UBFD1_chr16_23573342	HEK293T	KD	3	BS	TCTAG	0	24	0	0	0	23	0	1
UBFD1_chr16_23573342	HEK293T	KD	3	input	TCTAG	0.016129	62	1	0	0	56	1	4
UBFD1_chr16_23573342	HepG2	WT	1	BS	TCTAG	0	32	0	1	0	30	0	1
UBFD1_chr16_23573342	HepG2	WT	1	input	TCTAG	0.00824176	364	1	0	2	353	3	5
UBFD1_chr16_23573342	HepG2	WT	2	BS	TCTAG	0.0990099	101	2	0	1	87	10	1
UBFD1_chr16_23573342	HepG2	WT	2	input	TCTAG	0.00613497	163	0	0	2	158	1	2
UBFD1_chr16_23573342	HepG2	WT	3	input	TCTAG	0.0115607	173	0	0	0	166	2	5
UBFD1_chr16_23573342	HepG2	KD	1	BS	TCTAG	0	35	0	0	0	33	0	2
UBFD1_chr16_23573342	HepG2	KD	1	input	TCTAG	0.0168539	178	2	0	0	167	3	6
UBFD1_chr16_23573342	HepG2	KD	2	BS	TCTAG	0	79	0	0	0	78	0	1
UBFD1_chr16_23573342	HepG2	KD	2	input	TCTAG	0	190	1	0	0	185	0	4
UBFD1_chr16_23573342	HepG2	KD	3	BS	TCTAG	0	196	0	1	3	190	0	2
UBFD1_chr16_23573342	HepG2	KD	3	input	TCTAG	0.015544	193	1	1	2	183	3	3

## Sheet: S3b_endoBID_sum
site	motif	test	delta_DeletionRate	p.value.BH	Input_Average_DeletionRate	BS_Average_DeletionRate	WT_Average_DeletionRate	PUS7KD_Average_DeletionRate	HEK293T_Average_DeletionRate	HepG2_Average_DeletionRate
HDAC6_chrX_48823353	TGTAG	treat	0.335156	2.23062011088377e-104	0.0154273	0.350583	NA	NA	NA	NA
HDAC6_chrX_48823353	TGTAG	PUS7KD	0.301198	8.80151440994732e-28	NA	NA	0.350583	0.0493852	NA	NA
HDAC6_chrX_48823353	TGTAG	cellline	0.217313	1.32339984994153e-08	NA	NA	NA	NA	0.45924	0.241927
IGF2BP1_chr17_49043468	TGTAG	treat	0.0606149	1.50776591982082e-09	0.00756688	0.0681818	NA	NA	NA	NA
IGF2BP1_chr17_49043468	TGTAG	PUS7KD	0.0579768	0.00470294	NA	NA	0.0681818	0.010205	NA	NA
RHBDD2_chr7_75888787	TGTAG	treat	0.500678	4.55370685066245e-64	0.00251389	0.503192	NA	NA	NA	NA
RHBDD2_chr7_75888787	TGTAG	PUS7KD	0.420852	4.25767529300165e-08	NA	NA	0.503192	0.0823394	NA	NA
UBFD1_chr16_23573342	TCTAG	treat	0.0913319	6.10028495826835e-15	0.0102036	0.101535	NA	NA	NA	NA
UBFD1_chr16_23573342	TCTAG	PUS7KD	0.0991339	5.29799124830804e-09	NA	NA	0.101535	0.00240154	NA	NA

## Sheet: S4a_invitroBID_counts
site	enzyme	rep	treatment	deletion_rate	delpos_motif	psipos_motif	totalReads	A.count	C.count	G.count	T.count	Deletion.count	Insertion.count
7SK,RN7SK_chr6_52995869	noPUS	1	input	0.0176768	TGTAG	TGTAG	396	1	4	1	377	7	6
7SK,RN7SK_chr6_52995869	noPUS	2	input	0.0118483	TGTAG	TGTAG	422	4	6	0	403	5	4
7SK,RN7SK_chr6_52995869	PUS7	1	BS	0.103203	TGTAG	TGTAG	281	0	5	2	240	29	5
7SK,RN7SK_chr6_52995869	PUS7	2	BS	0.175758	TGTAG	TGTAG	330	1	8	2	255	58	6
7SK,RN7SK_chr6_52995869	PUS7	3	input	0	TGTAG	TGTAG	89	0	2	0	86	0	1
7SK,RN7SK_chr6_52995869	PUS7	3	BS	0.163498	TGTAG	TGTAG	263	0	7	0	213	43	0
A2M_chr12_9089951	noPUS	1	input	0.0121704	AGTTC	AGTTC	493	0	4	1	481	6	1
A2M_chr12_9089951	noPUS	2	input	0	AGTTC	AGTTC	502	0	5	0	497	0	0
A2M_chr12_9089951	PUS7	1	BS	0.0216049	AGTTC	AGTTC	324	0	6	0	311	7	0
A2M_chr12_9089951	PUS7	2	BS	0.00733496	AGTTC	AGTTC	409	0	3	1	401	3	1
A2M_chr12_9089951	PUS7	3	input	0.00869565	AGTTC	AGTTC	115	0	0	0	114	1	0
A2M_chr12_9089951	PUS7	3	BS	0.00775194	AGTTC	AGTTC	258	0	3	1	252	2	0
A2M_chr12_9108862	noPUS	1	input	0.0129534	TGTAG	TGTAG	386	0	2	0	377	5	2
A2M_chr12_9108862	noPUS	2	input	0.0137931	TGTAG	TGTAG	435	1	4	0	419	6	5
A2M_chr12_9108862	PUS7	1	BS	0.162437	TGTAG	TGTAG	197	0	2	0	161	32	2
A2M_chr12_9108862	PUS7	2	BS	0.209622	TGTAG	TGTAG	291	2	5	1	219	61	3
A2M_chr12_9108862	PUS7	3	input	0.0104167	TGTAG	TGTAG	96	0	0	0	95	1	0
A2M_chr12_9108862	PUS7	3	BS	0.171053	TGTAG	TGTAG	152	0	0	0	124	26	2
A2M_chr12_9109098	noPUS	1	input	0.027027	TCTAG	TCTAG	74	0	0	0	71	2	1
A2M_chr12_9109098	noPUS	2	input	0.0169492	TCTAG	TCTAG	118	1	0	0	110	2	5
A2M_chr12_9109098	PUS7	2	BS	0.458333	TCTAG	TCTAG	24	0	0	3	10	11	0
ABCA1_chr9_104822263	noPUS	1	input	0	TGTAG	TGTAG	281	0	1	0	275	0	5
ABCA1_chr9_104822263	noPUS	2	input	0.0060423	TGTAG	TGTAG	331	0	3	0	323	2	3
ABCA1_chr9_104822263	PUS7	1	BS	0.0569106	TGTAG	TGTAG	123	0	2	0	113	7	1
ABCA1_chr9_104822263	PUS7	2	BS	0.0566038	TGTAG	TGTAG	159	0	2	0	143	9	5
ABCA1_chr9_104822263	PUS7	3	input	0	TGTAG	TGTAG	70	0	0	0	70	0	0
ABCA1_chr9_104822263	PUS7	3	BS	0.0612245	TGTAG	TGTAG	98	0	0	0	92	6	0
ABCC2_chr10_99808770	noPUS	1	input	0.0239521	AGTAC	AGTAC	334	3	1	0	319	8	3
ABCC2_chr10_99808770	noPUS	2	input	0.0169492	AGTAC	AGTAC	354	1	0	0	344	6	3
ABCC2_chr10_99808770	PUS7	1	BS	0.017316	AGTAC	AGTAC	231	1	1	0	223	4	2
ABCC2_chr10_99808770	PUS7	2	BS	0.033195	AGTAC	AGTAC	241	0	1	0	230	8	2
ABCC2_chr10_99808770	PUS7	3	input	0.0147059	AGTAC	AGTAC	68	1	0	0	65	1	1
ABCC2_chr10_99808770	PUS7	3	BS	0.010989	AGTAC	AGTAC	182	0	0	0	180	2	0
ABCC2_chr10_99842039	noPUS	1	input	0.0119048	TATAG	TATAG	504	0	5	0	487	6	6
ABCC2_chr10_99842039	noPUS	2	input	0.0097561	TATAG	TATAG	615	0	6	0	593	6	10
ABCC2_chr10_99842039	PUS7	1	BS	0.139303	TATAG	TATAG	201	1	2	5	163	28	2
ABCC2_chr10_99842039	PUS7	2	BS	0.134545	TATAG	TATAG	275	2	1	2	232	37	1
ABCC2_chr10_99842039	PUS7	3	input	0.00826446	TATAG	TATAG	121	0	1	0	118	1	1
ABCC2_chr10_99842039	PUS7	3	BS	0.0681818	TATAG	TATAG	88	1	1	2	78	6	0
ABCD4_chr14_74286532	noPUS	1	input	0.0106257	TGTAG	TGTAG	847	3	15	0	792	9	28
ABCD4_chr14_74286532	noPUS	2	input	0.0111248	TGTAG	TGTAG	809	0	13	0	764	9	23
ABCD4_chr14_74286532	PUS7	1	BS	0.318627	TGTAG	TGTAG	204	0	7	1	128	65	3
ABCD4_chr14_74286532	PUS7	2	BS	0.373585	TGTAG	TGTAG	265	0	19	3	143	99	1
ABCD4_chr14_74286532	PUS7	3	input	0.012987	TGTAG	TGTAG	154	0	0	0	152	2	0
ABCD4_chr14_74286532	PUS7	3	BS	0.212121	TGTAG	TGTAG	132	0	5	0	99	28	0
ABCG2_chr4_88107235	noPUS	1	input	0.00224215	TATAG	TATAG	446	0	0	0	441	1	4
ABCG2_chr4_88107235	noPUS	2	input	0	TATAG	TATAG	468	0	0	0	463	0	5
ABCG2_chr4_88107235	PUS7	1	BS	0.0205128	TATAG	TATAG	195	0	0	0	188	4	3
ABCG2_chr4_88107235	PUS7	2	BS	0.0460123	TATAG	TATAG	326	0	0	0	309	15	2
ABCG2_chr4_88107235	PUS7	3	input	0	TATAG	TATAG	77	0	1	0	75	0	1
ABCG2_chr4_88107235	PUS7	3	BS	0.0412371	TATAG	TATAG	97	0	0	0	93	4	0
ACACA_chr17_37191171	noPUS	1	input	0.013373	TGTAA	TGTAA	673	0	5	2	644	9	13
ACACA_chr17_37191171	noPUS	2	input	0.00835655	TGTAA	TGTAA	718	0	1	2	706	6	3
ACACA_chr17_37191171	PUS7	1	BS	0.00289855	TGTAA	TGTAA	345	2	2	1	335	1	4
ACACA_chr17_37191171	PUS7	2	BS	0.0166271	TGTAA	TGTAA	421	0	0	1	406	7	7
ACACA_chr17_37191171	PUS7	3	input	0.00675676	TGTAA	TGTAA	148	0	0	0	146	1	1
ACACA_chr17_37191171	PUS7	3	BS	0.0112994	TGTAA	TGTAA	177	0	0	0	173	2	2
ACIN1_chr14_23068263	noPUS	1	input	0.0406091	TCTAG	TCTAG	1576	0	5	6	1475	64	26
ACIN1_chr14_23068263	noPUS	2	input	0.030321	TCTAG	TCTAG	1682	1	8	3	1592	51	27
ACIN1_chr14_23068263	PUS7	1	BS	0.153846	TCTAG	TCTAG	728	2	6	5	591	112	12
ACIN1_chr14_23068263	PUS7	2	BS	0.241483	TCTAG	TCTAG	998	2	9	7	716	241	23
ACIN1_chr14_23068263	PUS7	3	input	0.0130208	TCTAG	TCTAG	384	0	0	0	373	5	6
ACIN1_chr14_23068263	PUS7	3	BS	0.205937	TCTAG	TCTAG	539	0	6	1	411	111	10
ACSL3_chr2_222924521	noPUS	1	input	0.0104167	CGTAA	CGTAA	96	0	0	0	95	1	0
ACSL3_chr2_222924521	noPUS	2	input	0	CGTAA	CGTAA	126	0	0	0	126	0	0
ACSL3_chr2_222924521	PUS7	1	BS	0	CGTAA	CGTAA	78	0	0	0	77	0	1
ACSL3_chr2_222924521	PUS7	2	BS	0	CGTAA	CGTAA	69	0	0	0	69	0	0
ACSL3_chr2_222924521	PUS7	3	BS	0	CGTAA	CGTAA	25	0	0	0	25	0	0
ACSL4_chrX_109642669	noPUS	1	input	0.0277778	TGTAA	TGTAA	72	0	0	0	70	2	0
ACSL4_chrX_109642669	noPUS	2	input	0.0103093	TGTAA	TGTAA	97	0	0	0	95	1	1
ACSL4_chrX_109642669	PUS7	1	BS	0	TGTAA	TGTAA	40	0	0	0	40	0	0
ACSL4_chrX_109642669	PUS7	2	BS	0	TGTAA	TGTAA	39	0	0	0	38	0	1
ACSL4_chrX_109642669	PUS7	3	BS	0	TGTAA	TGTAA	22	0	0	0	22	0	0
ACSL4_chrX_109706818	noPUS	1	input	0.0225225	AGTAT	AGTAT	222	0	0	0	217	5	0
ACSL4_chrX_109706818	noPUS	2	input	0.0185874	AGTAT	AGTAT	269	1	2	0	261	5	0
ACSL4_chrX_109706818	PUS7	1	BS	0.0606061	AGTAT	AGTAT	33	0	0	0	31	2	0
ACSL4_chrX_109706818	PUS7	2	BS	0.0724638	AGTAT	AGTAT	69	0	0	0	64	5	0
ACSL4_chrX_109706818	PUS7	3	input	0	AGTAT	AGTAT	54	0	0	0	54	0	0
ACSL4_chrX_109706818	PUS7	3	BS	0	AGTAT	AGTAT	32	0	0	0	32	0	0
ACSL4_chrX_109716428	noPUS	1	input	0.00909091	CATAC	CATAC	220	1	1	0	216	2	0
ACSL4_chrX_109716428	noPUS	2	input	0.00303951	CATAC	CATAC	329	0	3	0	325	1	0
ACSL4_chrX_109716428	PUS7	1	BS	0	CATAC	CATAC	105	0	0	0	105	0	0
ACSL4_chrX_109716428	PUS7	2	BS	0.00735294	CATAC	CATAC	136	0	0	0	135	1	0
ACSL4_chrX_109716428	PUS7	3	input	0	CATAC	CATAC	69	0	0	0	69	0	0
ACSL4_chrX_109716428	PUS7	3	BS	0	CATAC	CATAC	84	0	0	0	84	0	0
ACSL4_chrX_109732148	noPUS	1	input	0.0569106	GCTTT	TTTAT	123	0	0	0	116	7	0
ACSL4_chrX_109732148	noPUS	2	input	0.0363636	GCTTT	TTTAT	165	0	0	0	158	6	1
ACSL4_chrX_109732148	PUS7	1	BS	0.0588235	GCTTT	TTTAT	102	0	0	0	95	6	1
ACSL4_chrX_109732148	PUS7	2	BS	0.0347222	GCTTT	TTTAT	144	0	1	0	137	5	1
ACSL4_chrX_109732148	PUS7	3	input	0.0384615	GCTTT	TTTAT	26	0	0	0	25	1	0
ACSL4_chrX_109732148	PUS7	3	BS	0.0222222	GCTTT	TTTAT	45	0	0	0	44	1	0
ACTL6A_chr3_179587991	noPUS	1	input	0.0871369	TGTAG	TGTAG	241	2	1	4	208	21	5
ACTL6A_chr3_179587991	noPUS	2	input	0.0346021	TGTAG	TGTAG	289	0	1	0	265	10	13
ACTL6A_chr3_179587991	PUS7	1	BS	0.0504202	TGTAG	TGTAG	119	1	1	2	107	6	2
ACTL6A_chr3_179587991	PUS7	2	BS	0.196721	TGTAG	TGTAG	183	2	1	0	140	36	4
ACTL6A_chr3_179587991	PUS7	3	input	0	TGTAG	TGTAG	62	0	0	0	60	0	2
ACTL6A_chr3_179587991	PUS7	3	BS	0.0657895	TGTAG	TGTAG	76	0	0	1	68	5	2
ACVR2B_chr3_38493029	noPUS	1	input	0.0107143	TGTAG	TGTAG	560	1	4	0	537	6	12
ACVR2B_chr3_38493029	noPUS	2	input	0.0104712	TGTAG	TGTAG	573	0	5	0	542	6	20
ACVR2B_chr3_38493029	PUS7	1	BS	0.284404	TGTAG	TGTAG	109	0	1	0	76	31	1
ACVR2B_chr3_38493029	PUS7	2	BS	0.261194	TGTAG	TGTAG	134	0	1	0	92	35	6
ACVR2B_chr3_38493029	PUS7	3	input	0	TGTAG	TGTAG	128	0	0	0	126	0	2
ACVR2B_chr3_38493029	PUS7	3	BS	0.37931	TGTAG	TGTAG	29	0	0	0	18	11	0
AFMID_chr17_78197143	noPUS	1	input	0.0117417	TATAG	TATAG	511	0	5	0	497	6	3
AFMID_chr17_78197143	noPUS	2	input	0.00759013	TATAG	TATAG	527	0	3	0	518	4	2
AFMID_chr17_78197143	PUS7	1	BS	0.089172	TATAG	TATAG	157	0	0	1	141	14	1
AFMID_chr17_78197143	PUS7	2	BS	0.110553	TATAG	TATAG	199	0	3	1	172	22	1
AFMID_chr17_78197143	PUS7	3	input	0	TATAG	TATAG	110	0	0	0	110	0	0
AFMID_chr17_78197143	PUS7	3	BS	0.16	TATAG	TATAG	75	0	1	0	62	12	0
AFP_chr4_73440546	noPUS	1	input	0	TATAG	TATAG	326	0	0	0	323	0	3
AFP_chr4_73440546	noPUS	2	input	0.00363636	TATAG	TATAG	550	0	1	0	544	2	3
AFP_chr4_73440546	PUS7	1	BS	0.0322581	TATAG	TATAG	124	0	1	0	118	4	1
AFP_chr4_73440546	PUS7	2	BS	0.028777	TATAG	TATAG	139	0	0	1	133	4	1
AFP_chr4_73440546	PUS7	3	input	0	TATAG	TATAG	105	0	1	0	104	0	0
AFP_chr4_73440546	PUS7	3	BS	0.0740741	TATAG	TATAG	27	0	0	0	25	2	0
AFP_chr4_73444916	noPUS	1	input	0.0126582	TGTAG	TGTAG	79	0	1	0	77	1	0
AFP_chr4_73444916	noPUS	2	input	0.00909091	TGTAG	TGTAG	110	1	1	0	106	1	1
AFP_chr4_73444916	PUS7	2	BS	0.6	TGTAG	TGTAG	30	0	0	0	11	18	1
AFP_chr4_73446544	noPUS	1	input	0.00347222	TATAG	TATAG	288	0	0	0	285	1	2
AFP_chr4_73446544	noPUS	2	input	0.0112108	TATAG	TATAG	446	0	0	0	438	5	3
AFP_chr4_73446544	PUS7	1	BS	0.00657895	TATAG	TATAG	152	0	0	0	151	1	0
AFP_chr4_73446544	PUS7	2	BS	0.00813008	TATAG	TATAG	246	0	3	0	241	2	0
AFP_chr4_73446544	PUS7	3	input	0	TATAG	TATAG	89	0	0	0	87	0	2
AFP_chr4_73446544	PUS7	3	BS	0.0147059	TATAG	TATAG	68	0	0	0	67	1	0
AFP_chr4_73449256	noPUS	1	input	0	TATAG	TATAG	144	0	0	0	143	0	1
AFP_chr4_73449256	noPUS	2	input	0.0170455	TATAG	TATAG	176	0	0	1	172	3	0
AFP_chr4_73449256	PUS7	1	BS	0.194805	TATAG	TATAG	77	0	1	0	61	15	0
AFP_chr4_73449256	PUS7	2	BS	0.209524	TATAG	TATAG	105	0	3	0	78	22	2
AFP_chr4_73449256	PUS7	3	input	0	TATAG	TATAG	44	0	0	0	43	0	1
AFP_chr4_73449256	PUS7	3	BS	0.2	TATAG	TATAG	40	0	1	0	31	8	0
AFP_chr4_73452730	noPUS	1	input	0.0344037	CGTTA	GTTAC	436	2	1	0	416	15	2
AFP_chr4_73452730	noPUS	2	input	0.0330189	CGTTA	GTTAC	424	2	3	1	403	14	1
AFP_chr4_73452730	PUS7	1	BS	0.0305344	CGTTA	GTTAC	262	4	1	0	249	8	0
AFP_chr4_73452730	PUS7	2	BS	0.0409836	CGTTA	GTTAC	366	0	2	0	348	15	1
AFP_chr4_73452730	PUS7	3	input	0.0125	CGTTA	GTTAC	80	0	0	0	79	1	0
AFP_chr4_73452730	PUS7	3	BS	0	CGTTA	GTTAC	244	1	3	0	240	0	0
AFP_chr4_73455031	noPUS	1	input	0	TATAG	TATAG	179	0	0	0	176	0	3
AFP_chr4_73455031	noPUS	2	input	0.00348432	TATAG	TATAG	287	0	0	0	272	1	14
AFP_chr4_73455031	PUS7	1	BS	0.173913	TATAG	TATAG	92	0	2	1	72	16	1
AFP_chr4_73455031	PUS7	2	BS	0.223301	TATAG	TATAG	103	4	0	1	72	23	3
AFP_chr4_73455031	PUS7	3	input	0	TATAG	TATAG	57	0	0	0	55	0	2
AFP_chr4_73455031	PUS7	3	BS	0.27907	TATAG	TATAG	43	1	1	0	27	12	2
AGAP1_chr2_236131424	noPUS	1	input	0.0447504	TGTTT	GTTTC	581	1	1	0	553	26	0
AGAP1_chr2_236131424	noPUS	2	input	0.0426009	TGTTT	GTTTC	446	0	2	0	424	19	1
AGAP1_chr2_236131424	PUS7	1	BS	0.0717131	TGTTT	GTTTC	251	0	1	0	231	18	1
AGAP1_chr2_236131424	PUS7	2	BS	0.057971	TGTTT	GTTTC	345	0	0	0	323	20	2
AGAP1_chr2_236131424	PUS7	3	input	0.00884956	TGTTT	GTTTC	113	0	0	0	111	1	1
AGAP1_chr2_236131424	PUS7	3	BS	0.0166667	TGTTT	GTTTC	120	0	0	0	118	2	0
AGPAT5_chr8_6758246	noPUS	1	input	0.0374532	GGTTG	NA	267	1	0	0	256	10	0
AGPAT5_chr8_6758246	noPUS	2	input	0.0234375	GGTTG	NA	384	1	1	0	372	9	1
AGPAT5_chr8_6758246	PUS7	1	BS	0.0568182	GGTTG	NA	176	0	1	0	164	10	1
AGPAT5_chr8_6758246	PUS7	2	BS	0.0462963	GGTTG	NA	216	1	2	0	202	10	1
AGPAT5_chr8_6758246	PUS7	3	input	0.025641	GGTTG	NA	78	0	0	0	76	2	0
AGPAT5_chr8_6758246	PUS7	3	BS	0.0363636	GGTTG	NA	55	0	0	0	53	2	0
AGRN_chr1_1045781	noPUS	1	input	0.00806452	GATGA	GATGA	248	0	1	0	242	2	3
AGRN_chr1_1045781	noPUS	2	input	0	GATGA	GATGA	183	0	0	0	180	0	3
AGRN_chr1_1045781	PUS7	1	BS	0	GATGA	GATGA	111	0	2	0	109	0	0
AGRN_chr1_1045781	PUS7	2	BS	0.00892857	GATGA	GATGA	112	0	0	0	111	1	0
AGRN_chr1_1045781	PUS7	3	input	0	GATGA	GATGA	61	0	0	0	59	0	2
AGRN_chr1_1045781	PUS7	3	BS	0.00813008	GATGA	GATGA	246	1	2	0	238	2	3
AGRN_chr1_1051519	noPUS	1	input	0.057971	CCTTT	NA	1035	1	18	2	951	60	3
AGRN_chr1_1051519	noPUS	2	input	0.0585366	CCTTT	NA	615	1	14	1	562	36	1
AGRN_chr1_1051519	PUS7	1	BS	0.32684	CCTTT	NA	462	0	15	1	295	151	0
AGRN_chr1_1051519	PUS7	2	BS	0.106579	CCTTT	NA	760	3	20	2	652	81	2
AGRN_chr1_1051519	PUS7	3	input	0.0503597	CCTTT	NA	139	0	0	0	132	7	0
AGRN_chr1_1051519	PUS7	3	BS	0.089613	CCTTT	NA	491	1	9	1	436	44	0
AHNAK_chr11_62532261	noPUS	1	input	0.0105708	TGTAC	TGTAC	473	0	2	1	459	5	6
AHNAK_chr11_62532261	noPUS	2	input	0.00578035	TGTAC	TGTAC	519	0	2	0	514	3	0
AHNAK_chr11_62532261	PUS7	1	BS	0.00549451	TGTAC	TGTAC	182	0	1	0	179	1	1
AHNAK_chr11_62532261	PUS7	2	BS	0.00826446	TGTAC	TGTAC	242	0	0	0	239	2	1
AHNAK_chr11_62532261	PUS7	3	input	0	TGTAC	TGTAC	114	0	0	0	114	0	0
AHNAK_chr11_62532261	PUS7	3	BS	0	TGTAC	TGTAC	269	0	4	0	265	0	0
AIMP1_chr4_106328190	noPUS	1	input	0	GATAA	GATAA	46	0	0	1	45	0	0
AIMP1_chr4_106328190	noPUS	2	input	0	GATAA	GATAA	68	0	0	0	67	0	1
AIMP1_chr4_106328190	PUS7	1	BS	0.037037	GATAA	GATAA	27	0	0	0	24	1	2
AIMP1_chr4_106328190	PUS7	2	BS	0.0322581	GATAA	GATAA	31	0	0	0	29	1	1
AKAP1_chr17_57112506	noPUS	1	input	0.0105581	TGTAG	TGTAG	663	1	3	0	639	7	13
AKAP1_chr17_57112506	noPUS	2	input	0.00801068	TGTAG	TGTAG	749	1	2	0	726	6	14
AKAP1_chr17_57112506	PUS7	1	BS	0.507317	TGTAG	TGTAG	205	3	6	1	91	104	0
AKAP1_chr17_57112506	PUS7	2	BS	0.607843	TGTAG	TGTAG	255	1	8	3	87	155	1
AKAP1_chr17_57112506	PUS7	3	input	0	TGTAG	TGTAG	183	0	0	0	183	0	0
AKAP1_chr17_57112506	PUS7	3	BS	0.606299	TGTAG	TGTAG	127	0	2	0	47	77	1
AKR1C1_chr10_4968113	noPUS	1	input	0.0131579	TGTAA	TGTAA	152	0	3	0	147	2	0
AKR1C1_chr10_4968113	noPUS	2	input	0.0106952	TGTAA	TGTAA	187	0	2	0	183	2	0
AKR1C1_chr10_4968113	PUS7	1	BS	0.0273973	TGTAA	TGTAA	73	0	0	1	69	2	1
AKR1C1_chr10_4968113	PUS7	2	BS	0.0597015	TGTAA	TGTAA	67	0	0	0	63	4	0
AKR1C1_chr10_4968113	PUS7	3	input	0	TGTAA	TGTAA	38	0	0	0	38	0	0
AKR1C1_chr10_4968113	PUS7	3	BS	0	TGTAA	TGTAA	24	0	0	0	24	0	0
ALB_chr4_73411447	noPUS	1	input	0.00561798	TGTAG	TGTAG	178	0	2	0	174	1	1
ALB_chr4_73411447	noPUS	2	input	0.00460829	TGTAG	TGTAG	217	0	0	0	215	1	1
ALB_chr4_73411447	PUS7	1	BS	0.806202	TGTAG	TGTAG	129	0	0	3	22	104	0
ALB_chr4_73411447	PUS7	2	BS	0.787402	TGTAG	TGTAG	127	1	0	4	22	100	0
ALB_chr4_73411447	PUS7	3	input	0	TGTAG	TGTAG	43	0	0	0	43	0	0
ALB_chr4_73411447	PUS7	3	BS	0.9	TGTAG	TGTAG	40	0	0	0	4	36	0
ALB_chr4_73413373	noPUS	1	input	0	TGTAG	TGTAG	354	0	3	0	339	0	12
ALB_chr4_73413373	noPUS	2	input	0.00608519	TGTAG	TGTAG	493	0	5	0	476	3	9
ALB_chr4_73413373	PUS7	1	BS	0.0454545	TGTAG	TGTAG	66	0	0	2	61	3	0
ALB_chr4_73413373	PUS7	2	BS	0.0606061	TGTAG	TGTAG	66	0	1	0	58	4	3
ALB_chr4_73413373	PUS7	3	input	0	TGTAG	TGTAG	83	0	0	0	82	0	1
ALB_chr4_73413706	noPUS	1	input	0.0778443	GCTTT	TTTTC	501	2	1	0	457	39	2
ALB_chr4_73413706	noPUS	2	input	0.0806697	GCTTT	TTTTC	657	0	2	1	601	53	0
ALB_chr4_73413706	PUS7	1	BS	0.153846	GCTTT	TTTTC	234	0	0	0	198	36	0
ALB_chr4_73413706	PUS7	2	BS	0.100372	GCTTT	TTTTC	269	2	1	0	239	27	0
ALB_chr4_73413706	PUS7	3	input	0.0422535	GCTTT	TTTTC	142	0	0	0	136	6	0
ALB_chr4_73413706	PUS7	3	BS	0.0344828	GCTTT	TTTTC	145	0	1	0	139	5	0
ALB_chr4_73414064	noPUS	1	input	0.00983607	TATAG	TATAG	305	0	2	0	296	3	4
ALB_chr4_73414064	noPUS	2	input	0.00308642	TATAG	TATAG	324	1	2	0	317	1	3
ALB_chr4_73414064	PUS7	1	BS	0.00775194	TATAG	TATAG	258	0	1	0	252	2	3
ALB_chr4_73414064	PUS7	2	BS	0.0078125	TATAG	TATAG	256	1	0	0	250	2	3
ALB_chr4_73414064	PUS7	3	input	0	TATAG	TATAG	85	0	0	0	83	0	2
ALB_chr4_73414064	PUS7	3	BS	0.0185185	TATAG	TATAG	108	0	0	1	105	2	0
ALB_chr4_73419434	noPUS	1	input	0.0209424	CCTTA	CTTAC	191	0	4	0	183	4	0
ALB_chr4_73419434	noPUS	2	input	0.00537634	CCTTA	CTTAC	186	0	3	0	181	1	1
ALB_chr4_73419434	PUS7	1	BS	0.0420168	CCTTA	CTTAC	119	0	5	0	109	5	0
ALB_chr4_73419434	PUS7	2	BS	0.0191083	CCTTA	CTTAC	157	0	8	0	145	3	1
ALB_chr4_73419434	PUS7	3	input	0	CCTTA	CTTAC	28	0	0	0	28	0	0
ALB_chr4_73419434	PUS7	3	BS	0	CCTTA	CTTAC	73	0	1	0	72	0	0
AMFR_chr16_56362360	noPUS	1	input	0.00519031	GGTTC	NA	578	0	3	1	571	3	0
AMFR_chr16_56362360	noPUS	2	input	0.0019084	GGTTC	NA	524	1	2	1	519	1	0
AMFR_chr16_56362360	PUS7	1	BS	0.0198511	GGTTC	NA	403	1	2	0	390	8	2
AMFR_chr16_56362360	PUS7	2	BS	0.0104603	GGTTC	NA	478	1	3	0	469	5	0
AMFR_chr16_56362360	PUS7	3	input	0	GGTTC	NA	102	1	0	0	101	0	0
AMFR_chr16_56362360	PUS7	3	BS	0	GGTTC	NA	276	1	1	1	273	0	0
ANKIB1_chr7_92399540	noPUS	1	input	0.0111111	TATTT	ATTTA	270	0	5	0	262	3	0
ANKIB1_chr7_92399540	noPUS	2	input	0.0346535	TATTT	ATTTA	404	0	6	0	383	14	1
ANKIB1_chr7_92399540	PUS7	1	BS	0.0272109	TATTT	ATTTA	147	0	1	0	141	4	1
ANKIB1_chr7_92399540	PUS7	2	BS	0.0163043	TATTT	ATTTA	184	0	0	0	181	3	0
ANKIB1_chr7_92399540	PUS7	3	input	0	TATTT	ATTTA	62	0	0	0	62	0	0
ANKIB1_chr7_92399540	PUS7	3	BS	0.0121951	TATTT	ATTTA	82	0	1	0	80	1	0
ANKRD10_chr13_110893942	noPUS	1	input	0.273408	AGTTT	TTTAG	267	1	0	1	191	73	1
ANKRD10_chr13_110893942	noPUS	2	input	0.236364	AGTTT	TTTAG	385	1	4	1	286	91	2
ANKRD10_chr13_110893942	PUS7	1	BS	0.322917	AGTTT	TTTAG	96	1	2	1	61	31	0
ANKRD10_chr13_110893942	PUS7	2	BS	0.409091	AGTTT	TTTAG	110	0	0	1	64	45	0
ANKRD10_chr13_110893942	PUS7	3	input	0.0898876	AGTTT	TTTAG	89	0	0	1	79	8	1
ANKRD10_chr13_110893942	PUS7	3	BS	0.375	AGTTT	TTTAG	48	1	1	0	28	18	0
ANKRD10_chr13_110903910	noPUS	1	input	0	TGTAG	TGTAG	176	0	0	0	176	0	0
ANKRD10_chr13_110903910	noPUS	2	input	0.00434783	TGTAG	TGTAG	230	0	2	0	227	1	0
ANKRD10_chr13_110903910	PUS7	1	BS	0.0212766	TGTAG	TGTAG	94	0	0	0	91	2	1
ANKRD10_chr13_110903910	PUS7	2	BS	0	TGTAG	TGTAG	121	0	2	0	119	0	0
ANKRD10_chr13_110903910	PUS7	3	input	0	TGTAG	TGTAG	44	0	1	0	43	0	0
ANKRD10_chr13_110903910	PUS7	3	BS	0	TGTAG	TGTAG	38	0	1	0	37	0	0
ANKRD10_chr13_110904973	noPUS	1	input	0	AATAG	AATAG	332	0	0	0	331	0	1
ANKRD10_chr13_110904973	noPUS	2	input	0	AATAG	AATAG	313	0	2	0	308	0	3
ANKRD10_chr13_110904973	PUS7	1	BS	0	AATAG	AATAG	147	0	0	0	146	0	1
ANKRD10_chr13_110904973	PUS7	2	BS	0.00462963	AATAG	AATAG	216	0	1	0	214	1	0
ANKRD10_chr13_110904973	PUS7	3	input	0	AATAG	AATAG	59	0	0	0	59	0	0
ANKRD10_chr13_110904973	PUS7	3	BS	0	AATAG	AATAG	128	0	0	0	128	0	0
ANKRD36_chr2_97113830	noPUS	1	input	0	CGTAT	CGTAT	365	0	3	0	361	0	1
ANKRD36_chr2_97113830	noPUS	2	input	0.00299401	CGTAT	CGTAT	334	0	0	0	331	1	2
ANKRD36_chr2_97113830	PUS7	1	BS	0.0197044	CGTAT	CGTAT	203	0	0	0	199	4	0
ANKRD36_chr2_97113830	PUS7	2	BS	0.0115385	CGTAT	CGTAT	260	0	1	0	256	3	0
ANKRD36_chr2_97113830	PUS7	3	input	0	CGTAT	CGTAT	86	0	0	0	86	0	0
ANKRD36_chr2_97113830	PUS7	3	BS	0.00473934	CGTAT	CGTAT	211	0	0	0	210	1	0
ANO6_chr12_45357322	noPUS	1	input	0.0496	ACTTT	CTTTG	625	0	7	0	583	31	4
ANO6_chr12_45357322	noPUS	2	input	0.0646651	ACTTT	CTTTG	866	0	6	1	802	56	1
ANO6_chr12_45357322	PUS7	1	BS	0.0555556	ACTTT	CTTTG	324	0	1	2	302	18	1
ANO6_chr12_45357322	PUS7	2	BS	0.0572082	ACTTT	CTTTG	437	0	5	0	405	25	2
ANO6_chr12_45357322	PUS7	3	input	0.0340909	ACTTT	CTTTG	176	0	1	0	168	6	1
ANO6_chr12_45357322	PUS7	3	BS	0.0458333	ACTTT	CTTTG	240	0	1	0	227	11	1
ANP32B_chr9_98015670	noPUS	1	input	0.043299	GGTTT	NA	485	0	0	2	462	21	0
ANP32B_chr9_98015670	noPUS	2	input	0.0354167	GGTTT	NA	480	0	0	1	462	17	0
ANP32B_chr9_98015670	PUS7	1	BS	0.0558659	GGTTT	NA	179	0	1	0	168	10	0
ANP32B_chr9_98015670	PUS7	2	BS	0.0194553	GGTTT	NA	257	0	0	3	249	5	0
ANP32B_chr9_98015670	PUS7	3	input	0.0120482	GGTTT	NA	83	0	0	0	82	1	0
ANP32B_chr9_98015670	PUS7	3	BS	0.0230769	GGTTT	NA	130	0	0	0	127	3	0
AP2B1_chr17_35724705	noPUS	1	input	0.00208333	TGTAG	TGTAG	960	1	11	0	944	2	2
AP2B1_chr17_35724705	noPUS	2	input	0.00765027	TGTAG	TGTAG	915	1	15	0	888	7	4
AP2B1_chr17_35724705	PUS7	1	BS	0.734982	TGTAG	TGTAG	283	0	13	1	60	208	1
AP2B1_chr17_35724705	PUS7	2	BS	0.752577	TGTAG	TGTAG	388	2	15	3	75	292	1
AP2B1_chr17_35724705	PUS7	3	input	0	TGTAG	TGTAG	184	0	2	0	181	0	1
AP2B1_chr17_35724705	PUS7	3	BS	0.736111	TGTAG	TGTAG	144	0	1	0	37	106	0
APOBEC3C_chr22_39018870	noPUS	1	input	0	TGTAG	TGTAG	24	0	0	0	24	0	0
APOBEC3C_chr22_39018870	noPUS	2	input	0	TGTAG	TGTAG	57	0	0	0	57	0	0
APOBEC3C_chr22_39018870	PUS7	1	BS	0.0384615	TGTAG	TGTAG	26	0	0	0	25	1	0
APOBEC3C_chr22_39018870	PUS7	2	BS	0	TGTAG	TGTAG	24	0	0	0	24	0	0
APOBEC3C_chr22_39018870	PUS7	3	BS	0	TGTAG	TGTAG	26	0	0	0	26	0	0
APOB_chr2_21001520	noPUS	1	input	0.0552995	CATTT	ATTTT	217	0	2	1	202	12	0
APOB_chr2_21001520	noPUS	2	input	0.0684524	CATTT	ATTTT	336	0	2	2	309	23	0
APOB_chr2_21001520	PUS7	1	BS	0.126168	CATTT	ATTTT	214	0	2	0	185	27	0
APOB_chr2_21001520	PUS7	2	BS	0.0843882	CATTT	ATTTT	237	1	1	1	214	20	0
APOB_chr2_21001520	PUS7	3	input	0.0714286	CATTT	ATTTT	56	0	0	0	52	4	0
APOB_chr2_21001520	PUS7	3	BS	0.0153846	CATTT	ATTTT	65	0	0	0	64	1	0
APOB_chr2_21019210	noPUS	1	input	0.0411765	CATAT	CATAT	170	0	0	0	163	7	0
APOB_chr2_21019210	noPUS	2	input	0.0517928	CATAT	CATAT	251	0	2	0	236	13	0
APOB_chr2_21019210	PUS7	1	BS	0.0263158	CATAT	CATAT	114	0	0	0	111	3	0
APOB_chr2_21019210	PUS7	2	BS	0.0588235	CATAT	CATAT	136	0	0	1	126	8	1
APOB_chr2_21019210	PUS7	3	input	0.0363636	CATAT	CATAT	55	0	0	0	53	2	0
APOB_chr2_21019210	PUS7	3	BS	0.0555556	CATAT	CATAT	72	0	0	0	68	4	0
APOB_chr2_21022826	noPUS	1	input	0.0119284	AATTC	AATTC	503	3	1	0	493	6	0
APOB_chr2_21022826	noPUS	2	input	0.015534	AATTC	AATTC	515	7	0	2	494	8	4
APOB_chr2_21022826	PUS7	1	BS	0.00900901	AATTC	AATTC	333	4	0	0	324	3	2
APOB_chr2_21022826	PUS7	2	BS	0.0164835	AATTC	AATTC	364	8	1	1	347	6	1
APOB_chr2_21022826	PUS7	3	input	0.00862069	AATTC	AATTC	116	0	0	0	115	1	0
APOB_chr2_21022826	PUS7	3	BS	0.00980392	AATTC	AATTC	204	5	1	0	195	2	1
ARB2A,NPM1P27_chr5_93683306	noPUS	1	input	0.00775194	TATAT	TATAT	129	0	0	0	128	1	0
ARB2A,NPM1P27_chr5_93683306	noPUS	2	input	0.0186916	TATAT	TATAT	214	0	0	0	210	4	0
ARB2A,NPM1P27_chr5_93683306	PUS7	1	BS	0.00884956	TATAT	TATAT	113	0	0	0	112	1	0
ARB2A,NPM1P27_chr5_93683306	PUS7	2	BS	0	TATAT	TATAT	98	0	0	0	98	0	0
ARB2A,NPM1P27_chr5_93683306	PUS7	3	input	0	TATAT	TATAT	54	0	0	0	54	0	0
ARB2A,NPM1P27_chr5_93683306	PUS7	3	BS	0.0104167	TATAT	TATAT	96	0	0	0	95	1	0
ARF3_chr12_48938164	noPUS	1	input	0.0167959	TCTAG	TCTAG	774	1	2	1	750	13	7
ARF3_chr12_48938164	noPUS	2	input	0.00988468	TCTAG	TCTAG	607	2	1	0	582	6	16
ARF3_chr12_48938164	PUS7	1	BS	0.124113	TCTAG	TCTAG	282	1	1	0	239	35	6
ARF3_chr12_48938164	PUS7	2	BS	0.317016	TCTAG	TCTAG	429	1	8	1	275	136	8
ARF3_chr12_48938164	PUS7	3	input	0.0131579	TCTAG	TCTAG	152	0	1	1	148	2	0
ARF3_chr12_48938164	PUS7	3	BS	0.283582	TCTAG	TCTAG	335	1	7	2	223	95	7
ARHGAP5_chr14_32091340	noPUS	1	input	0.00531915	TGTAG	TGTAG	376	0	1	0	367	2	6
ARHGAP5_chr14_32091340	noPUS	2	input	0.00376648	TGTAG	TGTAG	531	1	2	0	524	2	2
ARHGAP5_chr14_32091340	PUS7	1	BS	0.149068	TGTAG	TGTAG	161	1	1	1	133	24	1
ARHGAP5_chr14_32091340	PUS7	2	BS	0.3125	TGTAG	TGTAG	160	1	4	2	99	50	4
ARHGAP5_chr14_32091340	PUS7	3	input	0	TGTAG	TGTAG	104	0	0	0	104	0	0
ARHGAP5_chr14_32091340	PUS7	3	BS	0.320755	TGTAG	TGTAG	53	1	1	0	34	17	0
ARHGAP5_chr14_32092306	noPUS	1	input	0.0111111	TATAG	TATAG	180	0	0	0	176	2	2
ARHGAP5_chr14_32092306	noPUS	2	input	0.015873	TATAG	TATAG	189	0	0	0	184	3	2
ARHGAP5_chr14_32092306	PUS7	1	BS	0.244186	TATAG	TATAG	86	0	1	0	63	21	1
ARHGAP5_chr14_32092306	PUS7	2	BS	0.316327	TATAG	TATAG	98	0	0	1	66	31	0
ARHGAP5_chr14_32092306	PUS7	3	input	0	TATAG	TATAG	57	0	1	0	56	0	0
ARIH1,LINC02259_chr15_72584998	noPUS	1	input	0.0286772	CATTT	ATTTG	1081	3	2	7	1038	31	0
ARIH1,LINC02259_chr15_72584998	noPUS	2	input	0.0345679	CATTT	ATTTG	1215	6	6	7	1152	42	2
ARIH1,LINC02259_chr15_72584998	PUS7	1	BS	0.0409683	CATTT	ATTTG	537	2	1	3	508	22	1
ARIH1,LINC02259_chr15_72584998	PUS7	2	BS	0.025641	CATTT	ATTTG	819	7	4	5	781	21	1
ARIH1,LINC02259_chr15_72584998	PUS7	3	input	0.00358423	CATTT	ATTTG	279	0	0	1	277	1	0
ARIH1,LINC02259_chr15_72584998	PUS7	3	BS	0.0144092	CATTT	ATTTG	347	0	1	0	341	5	0
ARL5A_chr2_151801825	noPUS	1	input	0.00673401	GGTTA	NA	297	0	0	0	295	2	0
ARL5A_chr2_151801825	noPUS	2	input	0.00510204	GGTTA	NA	392	0	0	0	389	2	1
ARL5A_chr2_151801825	PUS7	1	BS	0.0193548	GGTTA	NA	155	0	1	0	149	3	2
ARL5A_chr2_151801825	PUS7	2	BS	0.04	GGTTA	NA	200	0	0	0	191	8	1
ARL5A_chr2_151801825	PUS7	3	input	0.0217391	GGTTA	NA	46	0	0	0	45	1	0
ARL5A_chr2_151801825	PUS7	3	BS	0	GGTTA	NA	41	0	0	0	41	0	0
ARL8A_chr1_202144563	noPUS	1	input	0.0172414	GCTTT	CTTTG	174	0	0	0	171	3	0
ARL8A_chr1_202144563	noPUS	2	input	0	GCTTT	CTTTG	136	0	0	0	136	0	0
ARL8A_chr1_202144563	PUS7	1	BS	0.0322581	GCTTT	CTTTG	93	0	1	0	89	3	0
ARL8A_chr1_202144563	PUS7	2	BS	0.00699301	GCTTT	CTTTG	143	0	0	0	142	1	0
ARL8A_chr1_202144563	PUS7	3	input	0	GCTTT	CTTTG	23	0	0	0	23	0	0
ARL8A_chr1_202144563	PUS7	3	BS	0.0322581	GCTTT	CTTTG	31	0	0	0	30	1	0
ASB3,ERLEC1_chr2_53818002	noPUS	1	input	0.00606061	CATTG	NA	330	0	2	1	325	2	0
ASB3,ERLEC1_chr2_53818002	noPUS	2	input	0.00238663	CATTG	NA	419	4	0	0	414	1	0
ASB3,ERLEC1_chr2_53818002	PUS7	1	BS	0.0222222	CATTG	NA	225	2	3	1	213	5	1
ASB3,ERLEC1_chr2_53818002	PUS7	2	BS	0.00775194	CATTG	NA	258	1	0	1	252	2	2
ASB3,ERLEC1_chr2_53818002	PUS7	3	input	0.0108696	CATTG	NA	92	1	0	0	90	1	0
ASB3,ERLEC1_chr2_53818002	PUS7	3	BS	0.0142857	CATTG	NA	70	1	1	0	67	1	0
ASB3_chr2_53670029	noPUS	1	input	0.0340909	TATTT	TTTTA	88	0	0	0	85	3	0
ASB3_chr2_53670029	noPUS	2	input	0.00833333	TATTT	TTTTA	120	0	0	0	118	1	1
ASB3_chr2_53670029	PUS7	1	BS	0.027027	TATTT	TTTTA	37	0	0	0	36	1	0
ASB3_chr2_53670029	PUS7	2	BS	0.0526316	TATTT	TTTTA	38	0	0	0	36	2	0
ASB3_chr2_53670029	PUS7	3	input	0.047619	TATTT	TTTTA	21	0	0	0	20	1	0
ASMER1,NRIP1_chr21_15037129	noPUS	1	input	0	TGTAG	TGTAG	263	0	1	0	260	0	2
ASMER1,NRIP1_chr21_15037129	noPUS	2	input	0	TGTAG	TGTAG	459	0	0	0	454	0	5
ASMER1,NRIP1_chr21_15037129	PUS7	1	BS	0.161905	TGTAG	TGTAG	105	0	2	1	84	17	1
ASMER1,NRIP1_chr21_15037129	PUS7	2	BS	0.266667	TGTAG	TGTAG	135	0	1	1	97	36	0
ASMER1,NRIP1_chr21_15037129	PUS7	3	input	0	TGTAG	TGTAG	88	0	0	0	88	0	0
ASMER1,NRIP1_chr21_15037129	PUS7	3	BS	0.25	TGTAG	TGTAG	28	0	0	0	19	7	2
ATG16L1,SCARNA5_chr2_233275884	noPUS	1	input	0.118863	TGTTT	TGTTT	387	2	6	1	329	46	3
ATG16L1,SCARNA5_chr2_233275884	noPUS	2	input	0.101617	TGTTT	TGTTT	433	3	3	0	377	44	6
ATG16L1,SCARNA5_chr2_233275884	PUS7	1	BS	0.14346	TGTTT	TGTTT	237	2	6	0	193	34	2
ATG16L1,SCARNA5_chr2_233275884	PUS7	2	BS	0.0967742	TGTTT	TGTTT	310	2	10	1	262	30	5
ATG16L1,SCARNA5_chr2_233275884	PUS7	3	input	0.0322581	TGTTT	TGTTT	93	1	2	1	85	3	1
ATG16L1,SCARNA5_chr2_233275884	PUS7	3	BS	0.0666667	TGTTT	TGTTT	210	2	5	0	188	14	1
ATP13A1_chr19_19654662	noPUS	1	input	0.0228503	TGTAG	TGTAG	1663	1	7	4	1596	38	17
ATP13A1_chr19_19654662	noPUS	2	input	0.01638	TGTAG	TGTAG	1221	4	6	3	1172	20	16
ATP13A1_chr19_19654662	PUS7	1	BS	0.639566	TGTAG	TGTAG	369	4	10	24	95	236	0
ATP13A1_chr19_19654662	PUS7	2	BS	0.702229	TGTAG	TGTAG	628	8	6	19	152	441	2
ATP13A1_chr19_19654662	PUS7	3	input	0.016835	TGTAG	TGTAG	297	1	1	0	284	5	6
ATP13A1_chr19_19654662	PUS7	3	BS	0.680653	TGTAG	TGTAG	429	1	3	8	125	292	0
ATP5MJ_chr14_103912536	noPUS	1	input	0.00759301	AATAA	AATAA	1317	0	0	0	1302	10	5
ATP5MJ_chr14_103912536	noPUS	2	input	0.00681818	AATAA	AATAA	1320	1	2	0	1304	9	4
ATP5MJ_chr14_103912536	PUS7	1	BS	0.0113852	AATAA	AATAA	527	1	1	0	518	6	1
ATP5MJ_chr14_103912536	PUS7	2	BS	0.0116156	AATAA	AATAA	947	0	1	0	932	11	3
ATP5MJ_chr14_103912536	PUS7	3	input	0.0115385	AATAA	AATAA	260	0	1	0	256	3	0
ATP5MJ_chr14_103912536	PUS7	3	BS	0.00808625	AATAA	AATAA	371	0	0	0	368	3	0
ATP5MJ_chr14_103912631	noPUS	1	input	0.0125313	CGTCA	CGTCA	399	0	0	0	394	5	0
ATP5MJ_chr14_103912631	noPUS	2	input	0.00837989	CGTCA	CGTCA	358	0	0	0	354	3	1
ATP5MJ_chr14_103912631	PUS7	1	BS	0.00884956	CGTCA	CGTCA	226	0	0	0	223	2	1
ATP5MJ_chr14_103912631	PUS7	2	BS	0.0121212	CGTCA	CGTCA	330	1	0	0	324	4	1
ATP5MJ_chr14_103912631	PUS7	3	input	0.0121951	CGTCA	CGTCA	82	0	0	0	81	1	0
ATP5MJ_chr14_103912631	PUS7	3	BS	0.00492611	CGTCA	CGTCA	203	0	1	0	201	1	0
ATP6V0A1_chr17_42500800	noPUS	1	input	0.0864865	TATTT	TTTTA	185	0	1	0	168	16	0
ATP6V0A1_chr17_42500800	noPUS	2	input	0.0884354	TATTT	TTTTA	294	2	2	0	264	26	0
ATP6V0A1_chr17_42500800	PUS7	1	BS	0.0917431	TATTT	TTTTA	109	0	0	0	99	10	0
ATP6V0A1_chr17_42500800	PUS7	2	BS	0.0555556	TATTT	TTTTA	144	0	0	0	135	8	1
ATP6V0A1_chr17_42500800	PUS7	3	input	0.0175439	TATTT	TTTTA	57	0	0	0	56	1	0
ATP6V0A1_chr17_42500800	PUS7	3	BS	0.047619	TATTT	TTTTA	63	0	0	0	60	3	0
ATP6V1A_chr3_113810808	noPUS	1	input	0.0191489	AATTT	NA	470	4	3	0	454	9	0
ATP6V1A_chr3_113810808	noPUS	2	input	0.0243205	AATTT	NA	699	4	1	0	677	17	0
ATP6V1A_chr3_113810808	PUS7	1	BS	0.0304348	AATTT	NA	230	0	0	0	223	7	0
ATP6V1A_chr3_113810808	PUS7	2	BS	0.025	AATTT	NA	280	2	1	0	270	7	0
ATP6V1A_chr3_113810808	PUS7	3	input	0.00724638	AATTT	NA	138	0	0	0	137	1	0
ATP6V1A_chr3_113810808	PUS7	3	BS	0.012987	AATTT	NA	77	0	0	0	76	1	0
ATP6V1C2,PDIA6_chr2_10784024	noPUS	1	input	0.0171429	CATAA	CATAA	175	0	1	0	170	3	1
ATP6V1C2,PDIA6_chr2_10784024	noPUS	2	input	0.00438596	CATAA	CATAA	228	0	2	0	223	1	2
ATP6V1C2,PDIA6_chr2_10784024	PUS7	1	BS	0.025974	CATAA	CATAA	77	0	0	0	75	2	0
ATP6V1C2,PDIA6_chr2_10784024	PUS7	2	BS	0	CATAA	CATAA	85	0	0	0	85	0	0
ATP6V1C2,PDIA6_chr2_10784024	PUS7	3	input	0.0212766	CATAA	CATAA	47	0	0	0	46	1	0
ATP6V1C2,PDIA6_chr2_10784024	PUS7	3	BS	0	CATAA	CATAA	28	0	0	0	28	0	0
ATP7B_chr13_51958890	noPUS	1	input	0	TATAG	TATAG	350	1	0	0	342	0	7
ATP7B_chr13_51958890	noPUS	2	input	0	TATAG	TATAG	516	0	0	0	506	0	10
ATP7B_chr13_51958890	PUS7	1	BS	0.008	TATAG	TATAG	125	0	0	0	123	1	1
ATP7B_chr13_51958890	PUS7	2	BS	0.0137931	TATAG	TATAG	145	0	1	0	139	2	3
ATP7B_chr13_51958890	PUS7	3	input	0	TATAG	TATAG	111	0	0	0	110	0	1
ATP7B_chr13_51958890	PUS7	3	BS	0	TATAG	TATAG	27	0	0	0	27	0	0
B3GALT6_chr1_1234725	noPUS	1	input	0.082495	GATTT	TTTTA	497	1	1	1	452	41	1
B3GALT6_chr1_1234725	noPUS	2	input	0.0758377	GATTT	TTTTA	567	2	3	3	516	43	0
B3GALT6_chr1_1234725	PUS7	1	BS	0.0950413	GATTT	TTTTA	242	2	1	0	216	23	0
B3GALT6_chr1_1234725	PUS7	2	BS	0.0864662	GATTT	TTTTA	266	4	1	0	238	23	0
B3GALT6_chr1_1234725	PUS7	3	input	0.0322581	GATTT	TTTTA	124	0	0	0	120	4	0
B3GALT6_chr1_1234725	PUS7	3	BS	0.0575221	GATTT	TTTTA	226	1	0	0	212	13	0
BACH1_chr21_29345948	noPUS	1	input	0.0154639	AATTT	ATTTT	194	0	0	0	191	3	0
BACH1_chr21_29345948	noPUS	2	input	0.00793651	AATTT	ATTTT	252	1	0	0	249	2	0
BACH1_chr21_29345948	PUS7	1	BS	0.0616438	AATTT	ATTTT	146	1	1	0	135	9	0
BACH1_chr21_29345948	PUS7	2	BS	0.0230769	AATTT	ATTTT	130	1	1	0	125	3	0
BACH1_chr21_29345948	PUS7	3	input	0.0294118	AATTT	ATTTT	34	0	0	0	33	1	0
BACH1_chr21_29345948	PUS7	3	BS	0.0625	AATTT	ATTTT	32	0	0	0	30	2	0
BBOF1,ALDH6A1_chr14_74071478	noPUS	1	input	0.00468384	TGTAG	TGTAG	1281	0	9	1	1260	6	5
BBOF1,ALDH6A1_chr14_74071478	noPUS	2	input	0.00371471	TGTAG	TGTAG	1346	2	3	0	1331	5	5
BBOF1,ALDH6A1_chr14_74071478	PUS7	1	BS	0.0192308	TGTAG	TGTAG	520	0	4	0	503	10	3
BBOF1,ALDH6A1_chr14_74071478	PUS7	2	BS	0.0393586	TGTAG	TGTAG	686	1	4	0	652	27	2
BBOF1,ALDH6A1_chr14_74071478	PUS7	3	input	0	TGTAG	TGTAG	294	0	0	0	293	0	1
BBOF1,ALDH6A1_chr14_74071478	PUS7	3	BS	0.0190275	TGTAG	TGTAG	473	0	3	0	460	9	1
BCAP31_chrX_153703029	noPUS	1	input	0.0130814	GATGT	GATGT	688	1	0	1	677	9	0
BCAP31_chrX_153703029	noPUS	2	input	0.00769231	GATGT	GATGT	650	1	1	1	642	5	0
BCAP31_chrX_153703029	PUS7	1	BS	0.0230415	GATGT	GATGT	434	0	2	0	422	10	0
BCAP31_chrX_153703029	PUS7	2	BS	0.0114068	GATGT	GATGT	526	1	0	0	519	6	0
BCAP31_chrX_153703029	PUS7	3	input	0	GATGT	GATGT	144	0	0	0	144	0	0
BCAP31_chrX_153703029	PUS7	3	BS	0.00740741	GATGT	GATGT	405	0	0	1	401	3	0
BCL2L1,ABALON_chr20_31721485	noPUS	1	input	0	AATAC	AATAC	656	0	0	0	656	0	0
BCL2L1,ABALON_chr20_31721485	noPUS	2	input	0	AATAC	AATAC	704	0	1	1	702	0	0
BCL2L1,ABALON_chr20_31721485	PUS7	1	BS	0.00350877	AATAC	AATAC	285	0	1	0	283	1	0
BCL2L1,ABALON_chr20_31721485	PUS7	2	BS	0.00245098	AATAC	AATAC	408	0	1	0	406	1	0
BCL2L1,ABALON_chr20_31721485	PUS7	3	input	0.00689655	AATAC	AATAC	145	0	0	0	143	1	1
BCL2L1,ABALON_chr20_31721485	PUS7	3	BS	0	AATAC	AATAC	221	0	0	0	221	0	0
BCL2L2,BCL2L2-PABPN1_chr14_23307820	noPUS	1	input	0.0114068	TGTAG	TGTAG	526	1	15	0	497	6	7
BCL2L2,BCL2L2-PABPN1_chr14_23307820	noPUS	2	input	0.0262391	TGTAG	TGTAG	343	0	5	0	324	9	5
BCL2L2,BCL2L2-PABPN1_chr14_23307820	PUS7	1	BS	0.809917	TGTAG	TGTAG	242	3	8	4	30	196	1
BCL2L2,BCL2L2-PABPN1_chr14_23307820	PUS7	2	BS	0.810198	TGTAG	TGTAG	353	4	10	4	47	286	2
BCL2L2,BCL2L2-PABPN1_chr14_23307820	PUS7	3	input	0.0131579	TGTAG	TGTAG	76	0	1	0	74	1	0
BCL2L2,BCL2L2-PABPN1_chr14_23307820	PUS7	3	BS	0.780172	TGTAG	TGTAG	232	2	7	2	40	181	0
BCLAF1_chr6_136260235	noPUS	1	input	0.0394089	TGTAG	TGTAG	203	0	3	0	191	8	1
BCLAF1_chr6_136260235	noPUS	2	input	0.0253165	TGTAG	TGTAG	237	0	2	1	222	6	6
BCLAF1_chr6_136260235	PUS7	1	BS	0.0413793	TGTAG	TGTAG	145	0	4	2	131	6	2
BCLAF1_chr6_136260235	PUS7	2	BS	0.0984456	TGTAG	TGTAG	193	1	3	4	164	19	2
BCLAF1_chr6_136260235	PUS7	3	input	0.0526316	TGTAG	TGTAG	57	0	0	0	52	3	2
BCLAF1_chr6_136260235	PUS7	3	BS	0.0289855	TGTAG	TGTAG	69	0	0	1	64	2	2
BCOR_chrX_40051388	noPUS	1	input	0.00529101	CATAA	CATAA	189	0	1	0	185	1	2
BCOR_chrX_40051388	noPUS	2	input	0	CATAA	CATAA	256	0	0	0	249	0	7
BCOR_chrX_40051388	PUS7	1	BS	0.0223881	CATAA	CATAA	134	0	0	0	130	3	1
BCOR_chrX_40051388	PUS7	2	BS	0	CATAA	CATAA	183	0	0	0	182	0	1
BCOR_chrX_40051388	PUS7	3	input	0	CATAA	CATAA	52	0	0	0	52	0	0
BCOR_chrX_40051388	PUS7	3	BS	0	CATAA	CATAA	27	0	0	0	27	0	0
BIRC5_chr17_78223806	noPUS	1	input	0.0423729	CATTT	NA	590	2	3	9	549	25	2
BIRC5_chr17_78223806	noPUS	2	input	0.0576671	CATTT	NA	763	3	5	6	700	44	5
BIRC5_chr17_78223806	PUS7	1	BS	0.0773994	CATTT	NA	323	2	1	5	289	25	1
BIRC5_chr17_78223806	PUS7	2	BS	0.0289157	CATTT	NA	415	0	4	3	393	12	3
BIRC5_chr17_78223806	PUS7	3	input	0.0352941	CATTT	NA	170	0	0	1	163	6	0
BIRC5_chr17_78223806	PUS7	3	BS	0.0286624	CATTT	NA	314	0	1	1	302	9	1
BOLA2B_chr16_30192990	noPUS	1	input	0.00485437	CGTGA	CGTGA	206	0	0	0	203	1	2
BOLA2B_chr16_30192990	noPUS	2	input	0	CGTGA	CGTGA	130	0	0	0	127	0	3
BOLA2B_chr16_30192990	PUS7	1	BS	0.0150376	CGTGA	CGTGA	133	0	1	1	123	2	6
BOLA2B_chr16_30192990	PUS7	2	BS	0	CGTGA	CGTGA	138	0	0	0	134	0	4
BOLA2B_chr16_30192990	PUS7	3	input	0	CGTGA	CGTGA	28	0	0	0	28	0	0
BOLA2B_chr16_30192990	PUS7	3	BS	0	CGTGA	CGTGA	84	0	1	0	83	0	0
BRI3BP,THRIL_chr12_125025556	noPUS	1	input	0.0208333	TGTAG	TGTAG	192	0	1	0	184	4	3
BRI3BP,THRIL_chr12_125025556	noPUS	2	input	0.0167598	TGTAG	TGTAG	179	0	3	0	170	3	3
BRI3BP,THRIL_chr12_125025556	PUS7	1	BS	0.38835	TGTAG	TGTAG	103	0	2	0	59	40	2
BRI3BP,THRIL_chr12_125025556	PUS7	2	BS	0.491803	TGTAG	TGTAG	122	0	7	1	53	60	1
BRI3BP,THRIL_chr12_125025556	PUS7	3	input	0	TGTAG	TGTAG	38	0	0	0	37	0	1
BRI3BP,THRIL_chr12_125025556	PUS7	3	BS	0.347826	TGTAG	TGTAG	92	1	0	0	57	32	2
BTF3_chr5_73505259	noPUS	1	input	0	GATAA	GATAA	124	0	0	0	124	0	0
BTF3_chr5_73505259	noPUS	2	input	0	GATAA	GATAA	183	0	0	0	178	0	5
BTF3_chr5_73505259	PUS7	1	BS	0.00813008	GATAA	GATAA	123	0	0	0	120	1	2
BTF3_chr5_73505259	PUS7	2	BS	0.00854701	GATAA	GATAA	117	0	0	0	115	1	1
BTF3_chr5_73505259	PUS7	3	input	0	GATAA	GATAA	36	0	0	0	36	0	0
BTF3_chr5_73505259	PUS7	3	BS	0	GATAA	GATAA	47	0	0	0	47	0	0
C11orf58_chr11_16756617	noPUS	1	input	0.0384615	TGTAG	TGTAG	52	0	0	0	50	2	0
C11orf58_chr11_16756617	noPUS	2	input	0	TGTAG	TGTAG	52	0	0	0	52	0	0
C11orf58_chr11_16756617	PUS7	2	BS	0.625	TGTAG	TGTAG	24	0	1	2	6	15	0
C2orf42,TIA1_chr2_70215452	noPUS	1	input	0.00584795	TGTTA	GTTAA	171	0	2	0	167	1	1
C2orf42,TIA1_chr2_70215452	noPUS	2	input	0.0147059	TGTTA	GTTAA	204	0	2	0	199	3	0
C2orf42,TIA1_chr2_70215452	PUS7	1	BS	0.0353982	TGTTA	GTTAA	113	0	0	0	109	4	0
C2orf42,TIA1_chr2_70215452	PUS7	2	BS	0.045045	TGTTA	GTTAA	111	0	0	0	106	5	0
C2orf42,TIA1_chr2_70215452	PUS7	3	input	0	TGTTA	GTTAA	39	0	0	0	39	0	0
C2orf42,TIA1_chr2_70215452	PUS7	3	BS	0	TGTTA	GTTAA	46	0	0	0	46	0	0
C2orf42,TIA1_chr2_70225191	noPUS	1	input	0.0144928	TCTAG	TCTAG	138	0	1	0	133	2	2
C2orf42,TIA1_chr2_70225191	noPUS	2	input	0.0220264	TCTAG	TCTAG	227	0	1	2	216	5	3
C2orf42,TIA1_chr2_70225191	PUS7	1	BS	0.597561	TCTAG	TCTAG	82	2	1	0	30	49	0
C2orf42,TIA1_chr2_70225191	PUS7	2	BS	0.62037	TCTAG	TCTAG	108	2	2	1	36	67	0
C2orf42,TIA1_chr2_70225191	PUS7	3	input	0	TCTAG	TCTAG	28	0	0	0	28	0	0
C2orf42,TIA1_chr2_70225191	PUS7	3	BS	0.738095	TCTAG	TCTAG	42	0	0	0	11	31	0
C2orf42,TIA1_chr2_70226812	noPUS	1	input	0	TATAA	TATAA	217	0	0	0	214	0	3
C2orf42,TIA1_chr2_70226812	noPUS	2	input	0	TATAA	TATAA	233	0	0	0	224	0	9
C2orf42,TIA1_chr2_70226812	PUS7	1	BS	0.0113636	TATAA	TATAA	176	0	0	0	173	2	1
C2orf42,TIA1_chr2_70226812	PUS7	2	BS	0.0146341	TATAA	TATAA	205	0	1	0	200	3	1
C2orf42,TIA1_chr2_70226812	PUS7	3	input	0	TATAA	TATAA	55	0	0	0	55	0	0
C2orf42,TIA1_chr2_70226812	PUS7	3	BS	0.0142857	TATAA	TATAA	140	0	0	0	138	2	0
C3_chr19_6707529	noPUS	1	input	0.00837989	AGTGC	AGTGC	716	0	2	0	708	6	0
C3_chr19_6707529	noPUS	2	input	0.00707965	AGTGC	AGTGC	565	1	0	0	558	4	2
C3_chr19_6707529	PUS7	1	BS	0	AGTGC	AGTGC	239	0	0	0	239	0	0
C3_chr19_6707529	PUS7	2	BS	0.0052356	AGTGC	AGTGC	382	0	0	0	380	2	0
C3_chr19_6707529	PUS7	3	input	0	AGTGC	AGTGC	142	0	0	0	142	0	0
C3_chr19_6707529	PUS7	3	BS	0.0046729	AGTGC	AGTGC	214	0	0	0	213	1	0
CAPN1_chr11_65186045	noPUS	1	input	0.000784929	TATGC	TATGC	1274	0	7	0	1265	1	1
CAPN1_chr11_65186045	noPUS	2	input	0.0019861	TATGC	TATGC	1007	0	0	0	1005	2	0
CAPN1_chr11_65186045	PUS7	1	BS	0.00869565	TATGC	TATGC	690	1	0	0	683	6	0
CAPN1_chr11_65186045	PUS7	2	BS	0.00100908	TATGC	TATGC	991	0	1	0	988	1	1
CAPN1_chr11_65186045	PUS7	3	input	0	TATGC	TATGC	200	0	0	0	199	0	1
CAPN1_chr11_65186045	PUS7	3	BS	0.00197628	TATGC	TATGC	506	0	0	1	504	1	0
CAPRIN1_chr11_34100130	noPUS	1	input	0.207792	CCTTT	NA	231	1	0	0	182	48	0
CAPRIN1_chr11_34100130	noPUS	2	input	0.261168	CCTTT	NA	291	1	1	0	213	76	0
CAPRIN1_chr11_34100130	PUS7	1	BS	0.275641	CCTTT	NA	156	0	1	0	112	43	0
CAPRIN1_chr11_34100130	PUS7	2	BS	0.255682	CCTTT	NA	176	0	1	0	129	45	1
CAPRIN1_chr11_34100130	PUS7	3	input	0.196078	CCTTT	NA	51	0	0	0	41	10	0
CAPRIN1_chr11_34100130	PUS7	3	BS	0.24	CCTTT	NA	75	0	0	0	56	18	1
CARD14,SGSH_chr17_80210674	noPUS	1	input	0.00485437	CATTA	CATTA	824	0	6	6	805	4	3
CARD14,SGSH_chr17_80210674	noPUS	2	input	0	CATTA	CATTA	486	0	2	1	482	0	1
CARD14,SGSH_chr17_80210674	PUS7	1	BS	0.0136674	CATTA	CATTA	439	0	2	1	429	6	1
CARD14,SGSH_chr17_80210674	PUS7	2	BS	0.00489396	CATTA	CATTA	613	0	0	4	604	3	2
CARD14,SGSH_chr17_80210674	PUS7	3	input	0	CATTA	CATTA	120	0	0	0	119	0	1
CARD14,SGSH_chr17_80210674	PUS7	3	BS	0.00367647	CATTA	CATTA	272	0	0	0	271	1	0
CCNL2_chr1_1386833	noPUS	1	input	0.0498392	GATTT	TTTAG	622	21	2	2	566	31	0
CCNL2_chr1_1386833	noPUS	2	input	0.0712166	GATTT	TTTAG	674	15	1	1	606	48	3
CCNL2_chr1_1386833	PUS7	1	BS	0.12709	GATTT	TTTAG	299	8	0	0	251	38	2
CCNL2_chr1_1386833	PUS7	2	BS	0.116883	GATTT	TTTAG	385	15	0	1	324	45	0
CCNL2_chr1_1386833	PUS7	3	input	0.0387597	GATTT	TTTAG	129	3	1	0	120	5	0
CCNL2_chr1_1386833	PUS7	3	BS	0.143791	GATTT	TTTAG	153	7	0	0	123	22	1
CCNT1_chr12_48689450	noPUS	1	input	0.0788991	GCTTT	TTTTA	545	0	4	1	496	43	1
CCNT1_chr12_48689450	noPUS	2	input	0.0856313	GCTTT	TTTTA	689	0	1	1	628	59	0
CCNT1_chr12_48689450	PUS7	1	BS	0.0828221	GCTTT	TTTTA	326	0	0	1	298	27	0
CCNT1_chr12_48689450	PUS7	2	BS	0.0757238	GCTTT	TTTTA	449	0	2	0	412	34	1
CCNT1_chr12_48689450	PUS7	3	input	0.0373134	GCTTT	TTTTA	134	0	0	0	129	5	0
CCNT1_chr12_48689450	PUS7	3	BS	0.0289855	GCTTT	TTTTA	138	0	0	0	134	4	0
CCNT2_chr2_134955283	noPUS	1	input	0.00333333	TCTAG	TCTAG	600	1	5	0	588	2	4
CCNT2_chr2_134955283	noPUS	2	input	0.010043	TCTAG	TCTAG	697	0	6	0	679	7	5
CCNT2_chr2_134955283	PUS7	1	BS	0.7251	TCTAG	TCTAG	251	0	7	2	60	182	0
CCNT2_chr2_134955283	PUS7	2	BS	0.779487	TCTAG	TCTAG	390	2	7	0	77	304	0
CCNT2_chr2_134955283	PUS7	3	input	0.0127389	TCTAG	TCTAG	157	0	0	0	154	2	1
CCNT2_chr2_134955283	PUS7	3	BS	0.761682	TCTAG	TCTAG	214	1	1	1	48	163	0
CCT2_chr12_69598339	noPUS	1	input	0.019685	GCTGA	GCTGA	254	0	1	0	247	5	1
CCT2_chr12_69598339	noPUS	2	input	0	GCTGA	GCTGA	273	0	0	0	273	0	0
CCT2_chr12_69598339	PUS7	1	BS	0.0662252	GCTGA	GCTGA	151	0	0	0	141	10	0
CCT2_chr12_69598339	PUS7	2	BS	0.0273224	GCTGA	GCTGA	183	0	0	0	178	5	0
CCT2_chr12_69598339	PUS7	3	input	0	GCTGA	GCTGA	62	0	0	0	62	0	0
CCT2_chr12_69598339	PUS7	3	BS	0.00862069	GCTGA	GCTGA	232	0	0	0	228	2	2
CCT7_chr2_73252776	noPUS	1	input	0.0106927	TGTAG	TGTAG	2151	1	8	0	2101	23	18
CCT7_chr2_73252776	noPUS	2	input	0.0116279	TGTAG	TGTAG	1462	1	3	3	1424	17	14
CCT7_chr2_73252776	PUS7	1	BS	0.771121	TGTAG	TGTAG	651	9	11	8	119	502	2
CCT7_chr2_73252776	PUS7	2	BS	0.762597	TGTAG	TGTAG	1032	17	15	6	204	787	3
CCT7_chr2_73252776	PUS7	3	input	0.00564972	TGTAG	TGTAG	354	0	0	1	346	2	5
CCT7_chr2_73252776	PUS7	3	BS	0.802998	TGTAG	TGTAG	467	2	5	2	81	375	2
CD46,MIR29B2CHG_chr1_207767161	noPUS	1	input	0.00688468	AGTAC	AGTAC	581	0	1	0	576	4	0
CD46,MIR29B2CHG_chr1_207767161	noPUS	2	input	0.00347222	AGTAC	AGTAC	864	1	5	0	852	3	3
CD46,MIR29B2CHG_chr1_207767161	PUS7	1	BS	0.00754717	AGTAC	AGTAC	265	0	1	0	261	2	1
CD46,MIR29B2CHG_chr1_207767161	PUS7	2	BS	0.0175439	AGTAC	AGTAC	342	0	1	0	335	6	0
CD46,MIR29B2CHG_chr1_207767161	PUS7	3	input	0.00526316	AGTAC	AGTAC	190	0	0	0	189	1	0
CD46,MIR29B2CHG_chr1_207767161	PUS7	3	BS	0.0121951	AGTAC	AGTAC	82	0	0	0	81	1	0
CDC25B_chr20_3803163	noPUS	1	input	0.0219298	TGTAG	TGTAG	456	2	2	1	428	10	13
CDC25B_chr20_3803163	noPUS	2	input	0.021611	TGTAG	TGTAG	509	3	0	1	485	11	9
CDC25B_chr20_3803163	PUS7	1	BS	0.333333	TGTAG	TGTAG	48	0	1	0	31	16	0
CDC25B_chr20_3803163	PUS7	2	BS	0.342105	TGTAG	TGTAG	76	1	1	1	47	26	0
CDC25B_chr20_3803163	PUS7	3	input	0.00862069	TGTAG	TGTAG	116	0	0	0	111	1	4
CDC25B_chr20_3803163	PUS7	3	BS	0.3	TGTAG	TGTAG	50	0	0	0	35	15	0
CDC42BPB_chr14_102943892	noPUS	1	input	0.00673854	TGTAG	TGTAG	742	0	4	0	716	5	17
CDC42BPB_chr14_102943892	noPUS	2	input	0.00408163	TGTAG	TGTAG	735	0	5	0	718	3	9
CDC42BPB_chr14_102943892	PUS7	1	BS	0.0348837	TGTAG	TGTAG	258	0	2	0	244	9	3
CDC42BPB_chr14_102943892	PUS7	2	BS	0.047619	TGTAG	TGTAG	294	0	1	1	272	14	6
CDC42BPB_chr14_102943892	PUS7	3	input	0	TGTAG	TGTAG	171	0	0	0	166	0	5
CDC42BPB_chr14_102943892	PUS7	3	BS	0.0249433	TGTAG	TGTAG	441	0	0	0	423	11	7
CDC42_chr1_22092496	noPUS	1	input	0.0116667	TGTAG	TGTAG	600	0	1	0	587	7	5
CDC42_chr1_22092496	noPUS	2	input	0.00423729	TGTAG	TGTAG	708	0	1	1	692	3	11
CDC42_chr1_22092496	PUS7	1	BS	0.677419	TGTAG	TGTAG	186	2	10	2	46	126	0
CDC42_chr1_22092496	PUS7	2	BS	0.674603	TGTAG	TGTAG	252	3	8	4	67	170	0
CDC42_chr1_22092496	PUS7	3	input	0.00606061	TGTAG	TGTAG	165	0	0	1	163	1	0
CDC42_chr1_22092496	PUS7	3	BS	0.646667	TGTAG	TGTAG	150	1	4	0	47	97	1
CDC6_chr17_40295390	noPUS	1	input	0.0111732	AGTTC	NA	716	1	3	4	699	8	1
CDC6_chr17_40295390	noPUS	2	input	0.0107759	AGTTC	NA	928	0	5	3	910	10	0
CDC6_chr17_40295390	PUS7	1	BS	0.00993377	AGTTC	NA	302	1	1	1	296	3	0
CDC6_chr17_40295390	PUS7	2	BS	0.0148883	AGTTC	NA	403	0	2	0	395	6	0
CDC6_chr17_40295390	PUS7	3	input	0	AGTTC	NA	196	0	1	0	195	0	0
CDC6_chr17_40295390	PUS7	3	BS	0.00502513	AGTTC	NA	199	1	1	1	195	1	0
CDH12,HSPD1P1_chr5_21883259	noPUS	1	input	0.0151515	TATAT	TATAT	198	0	1	0	193	3	1
CDH12,HSPD1P1_chr5_21883259	noPUS	2	input	0	TATAT	TATAT	311	0	0	0	311	0	0
CDH12,HSPD1P1_chr5_21883259	PUS7	1	BS	0	TATAT	TATAT	128	0	0	0	128	0	0
CDH12,HSPD1P1_chr5_21883259	PUS7	2	BS	0.00724638	TATAT	TATAT	138	0	0	0	137	1	0
CDH12,HSPD1P1_chr5_21883259	PUS7	3	input	0	TATAT	TATAT	52	0	0	0	52	0	0
CDH12,HSPD1P1_chr5_21883259	PUS7	3	BS	0	TATAT	TATAT	60	0	1	0	59	0	0
CDK13_chr7_39987695	noPUS	1	input	0.00760456	TCTAG	TCTAG	263	0	0	0	259	2	2
CDK13_chr7_39987695	noPUS	2	input	0.0204918	TCTAG	TCTAG	244	0	1	0	235	5	3
CDK13_chr7_39987695	PUS7	1	BS	0.467949	TCTAG	TCTAG	156	2	2	2	77	73	0
CDK13_chr7_39987695	PUS7	2	BS	0.701149	TCTAG	TCTAG	174	0	1	3	48	122	0
CDK13_chr7_39987695	PUS7	3	input	0	TCTAG	TCTAG	55	0	0	0	53	0	2
CDK13_chr7_39987695	PUS7	3	BS	0.671642	TCTAG	TCTAG	67	0	2	2	18	45	0
CEP170B_chr14_104895759	noPUS	1	input	0.0249307	TGTAG	TGTAG	361	0	12	0	337	9	3
CEP170B_chr14_104895759	noPUS	2	input	0.00900901	TGTAG	TGTAG	222	0	5	0	212	2	3
CEP170B_chr14_104895759	PUS7	1	BS	0.027027	TGTAG	TGTAG	185	0	3	0	175	5	2
CEP170B_chr14_104895759	PUS7	2	BS	0.0647482	TGTAG	TGTAG	139	0	4	0	125	9	1
CEP170B_chr14_104895759	PUS7	3	input	0	TGTAG	TGTAG	41	0	0	0	41	0	0
CEP170B_chr14_104895759	PUS7	3	BS	0.0555556	TGTAG	TGTAG	72	0	1	0	67	4	0
CERS5_chr12_50144032	noPUS	1	input	0.021611	TCTGT	TCTGT	509	0	1	0	497	11	0
CERS5_chr12_50144032	noPUS	2	input	0.0259319	TCTGT	TCTGT	617	0	3	0	597	16	1
CERS5_chr12_50144032	PUS7	1	BS	0.0282686	TCTGT	TCTGT	283	0	0	0	275	8	0
CERS5_chr12_50144032	PUS7	2	BS	0.0157729	TCTGT	TCTGT	317	0	0	0	312	5	0
CERS5_chr12_50144032	PUS7	3	input	0	TCTGT	TCTGT	126	0	0	0	126	0	0
CERS5_chr12_50144032	PUS7	3	BS	0.00680272	TCTGT	TCTGT	147	0	1	1	144	1	0
CGGBP1_chr3_88058868	noPUS	1	input	0.504673	TCTTT	TTTTC	856	0	10	0	413	432	1
CGGBP1_chr3_88058868	noPUS	2	input	0.502924	TCTTT	TTTTC	855	0	5	2	416	430	2
CGGBP1_chr3_88058868	PUS7	1	BS	0.445141	TCTTT	TTTTC	319	0	4	0	171	142	2
CGGBP1_chr3_88058868	PUS7	2	BS	0.520426	TCTTT	TTTTC	563	0	6	0	263	293	1
CGGBP1_chr3_88058868	PUS7	3	input	0.49711	TCTTT	TTTTC	173	0	1	0	86	86	0
CGGBP1_chr3_88058868	PUS7	3	BS	0.423174	TCTTT	TTTTC	397	0	5	0	223	168	1
CHCHD2_chr7_56101791	noPUS	1	input	0	TATAA	TATAA	160	1	0	0	158	0	1
CHCHD2_chr7_56101791	noPUS	2	input	0	TATAA	TATAA	176	0	1	1	170	0	4
CHCHD2_chr7_56101791	PUS7	1	BS	0.013986	TATAA	TATAA	143	1	0	0	132	2	8
CHCHD2_chr7_56101791	PUS7	2	BS	0	TATAA	TATAA	141	0	0	0	136	0	5
CHCHD2_chr7_56101791	PUS7	3	input	0	TATAA	TATAA	39	0	0	0	39	0	0
CHCHD2_chr7_56101791	PUS7	3	BS	0.016129	TATAA	TATAA	62	0	0	0	61	1	0
CHD8_chr14_21428217	noPUS	1	input	0.0075188	TGTAG	TGTAG	266	0	2	0	257	2	5
CHD8_chr14_21428217	noPUS	2	input	0.010989	TGTAG	TGTAG	364	0	3	0	349	4	8
CHD8_chr14_21428217	PUS7	3	input	0.01	TGTAG	TGTAG	100	0	1	0	96	1	2
CHDH_chr3_53817683	noPUS	1	input	0.0125156	TCTAG	TCTAG	799	0	3	1	775	10	10
CHDH_chr3_53817683	noPUS	2	input	0.014218	TCTAG	TCTAG	633	0	2	2	606	9	14
CHDH_chr3_53817683	PUS7	1	BS	0.0926966	TCTAG	TCTAG	356	0	4	5	307	33	7
CHDH_chr3_53817683	PUS7	2	BS	0.12933	TCTAG	TCTAG	433	0	3	3	367	56	4
CHDH_chr3_53817683	PUS7	3	input	0.0229008	TCTAG	TCTAG	131	0	0	0	127	3	1
CHDH_chr3_53817683	PUS7	3	BS	0.0903427	TCTAG	TCTAG	321	0	1	2	285	29	4
CHKA_chr11_68091500	noPUS	1	input	0.108939	AGTTT	TTTAG	358	0	0	2	316	39	1
CHKA_chr11_68091500	noPUS	2	input	0.0973783	AGTTT	TTTAG	534	1	1	7	473	52	0
CHKA_chr11_68091500	PUS7	1	BS	0.144444	AGTTT	TTTAG	180	0	0	0	154	26	0
CHKA_chr11_68091500	PUS7	2	BS	0.191964	AGTTT	TTTAG	224	0	0	0	181	43	0
CHKA_chr11_68091500	PUS7	3	input	0.0153846	AGTTT	TTTAG	130	0	1	2	125	2	0
CHKA_chr11_68091500	PUS7	3	BS	0.131148	AGTTT	TTTAG	61	0	0	0	53	8	0
CHMP3_chr2_86504704	noPUS	1	input	0.00556586	TGTAG	TGTAG	539	1	2	1	528	3	4
CHMP3_chr2_86504704	noPUS	2	input	0.00223214	TGTAG	TGTAG	448	0	2	0	440	1	5
CHMP3_chr2_86504704	PUS7	1	BS	0.474453	TGTAG	TGTAG	137	0	2	0	69	65	1
CHMP3_chr2_86504704	PUS7	2	BS	0.609375	TGTAG	TGTAG	192	0	5	1	68	117	1
CHMP3_chr2_86504704	PUS7	3	input	0.016129	TGTAG	TGTAG	124	0	0	0	121	2	1
CHMP3_chr2_86504704	PUS7	3	BS	0.45122	TGTAG	TGTAG	82	0	0	0	45	37	0
CHP1_chr15_41280156	noPUS	1	input	0.0149254	TCTAG	TCTAG	201	0	1	1	187	3	9
CHP1_chr15_41280156	noPUS	2	input	0.0174419	TCTAG	TCTAG	344	0	1	0	306	6	31
CHP1_chr15_41280156	PUS7	1	BS	0.183673	TCTAG	TCTAG	98	0	1	0	79	18	0
CHP1_chr15_41280156	PUS7	2	BS	0.358696	TCTAG	TCTAG	92	0	1	0	52	33	6
CHP1_chr15_41280156	PUS7	3	input	0	TCTAG	TCTAG	73	0	1	0	70	0	2
CHP1_chr15_41280156	PUS7	3	BS	0.25	TCTAG	TCTAG	84	0	1	1	59	21	2
CHSY1_chr15_101176697	noPUS	1	input	0.122534	CCTTT	CTTTG	963	0	3	0	842	118	0
CHSY1_chr15_101176697	noPUS	2	input	0.11379	CCTTT	CTTTG	1037	0	6	0	912	118	1
CHSY1_chr15_101176697	PUS7	1	BS	0.107042	CCTTT	CTTTG	355	0	1	0	316	38	0
CHSY1_chr15_101176697	PUS7	2	BS	0.0868056	CCTTT	CTTTG	576	0	2	0	523	50	1
CHSY1_chr15_101176697	PUS7	3	input	0.0428571	CCTTT	CTTTG	210	0	0	0	201	9	0
CHSY1_chr15_101176697	PUS7	3	BS	0.0615764	CCTTT	CTTTG	406	0	1	0	380	25	0
CIT_chr12_119857629	noPUS	1	input	0.00409836	TGTAG	TGTAG	488	0	2	0	477	2	7
CIT_chr12_119857629	noPUS	2	input	0.00443459	TGTAG	TGTAG	451	0	1	0	442	2	6
CIT_chr12_119857629	PUS7	1	BS	0.6	TGTAG	TGTAG	80	1	0	0	31	48	0
CIT_chr12_119857629	PUS7	2	BS	0.625	TGTAG	TGTAG	128	1	2	3	41	80	1
CIT_chr12_119857629	PUS7	3	input	0.011236	TGTAG	TGTAG	89	0	0	0	88	1	0
CIT_chr12_119857629	PUS7	3	BS	0.53012	TGTAG	TGTAG	83	0	1	1	37	44	0
CKAP5_chr11_46743829	noPUS	1	input	0.0416667	TCTAG	TCTAG	936	2	1	6	860	39	28
CKAP5_chr11_46743829	noPUS	2	input	0.0365112	TCTAG	TCTAG	986	2	0	5	922	36	21
CKAP5_chr11_46743829	PUS7	1	BS	0.563441	TCTAG	TCTAG	465	3	19	17	157	262	7
CKAP5_chr11_46743829	PUS7	2	BS	0.725126	TCTAG	TCTAG	593	5	17	12	127	430	2
CKAP5_chr11_46743829	PUS7	3	input	0.035533	TCTAG	TCTAG	197	1	0	1	183	7	5
CKAP5_chr11_46743829	PUS7	3	BS	0.63125	TCTAG	TCTAG	320	0	16	4	96	202	2
CLN6_chr15_68207884	noPUS	1	input	0.142045	TGTTT	TTTTA	528	2	4	0	445	75	2
CLN6_chr15_68207884	noPUS	2	input	0.143617	TGTTT	TTTTA	564	2	2	0	475	81	4
CLN6_chr15_68207884	PUS7	1	BS	0.114754	TGTTT	TTTTA	244	1	1	0	212	28	2
CLN6_chr15_68207884	PUS7	2	BS	0.113402	TGTTT	TTTTA	388	1	2	0	339	44	2
CLN6_chr15_68207884	PUS7	3	input	0.123894	TGTTT	TTTTA	113	0	0	0	98	14	1
CLN6_chr15_68207884	PUS7	3	BS	0.152542	TGTTT	TTTTA	236	0	0	0	199	36	1
CLPP_chr19_6368667	noPUS	1	input	0.00634058	TGTAG	TGTAG	1104	1	7	1	1067	7	21
CLPP_chr19_6368667	noPUS	2	input	0.013947	TGTAG	TGTAG	717	3	7	0	676	10	21
CLPP_chr19_6368667	PUS7	1	BS	0.689594	TGTAG	TGTAG	567	2	7	4	154	391	9
CLPP_chr19_6368667	PUS7	2	BS	0.750345	TGTAG	TGTAG	725	4	13	4	155	544	5
CLPP_chr19_6368667	PUS7	3	input	0.00606061	TGTAG	TGTAG	165	0	2	1	151	1	10
CLPP_chr19_6368667	PUS7	3	BS	0.678652	TGTAG	TGTAG	445	0	4	5	130	302	4
CLTC_chr17_59666801	noPUS	1	input	0.0104987	GGTTA	GTTAG	381	0	1	0	376	4	0
CLTC_chr17_59666801	noPUS	2	input	0.0131004	GGTTA	GTTAG	458	2	1	0	449	6	0
CLTC_chr17_59666801	PUS7	1	BS	0.0263158	GGTTA	GTTAG	76	0	0	0	74	2	0
CLTC_chr17_59666801	PUS7	2	BS	0	GGTTA	GTTAG	101	1	0	0	99	0	1
CLTC_chr17_59666801	PUS7	3	input	0.0111111	GGTTA	GTTAG	90	0	0	0	89	1	0
CLTC_chr17_59666801	PUS7	3	BS	0.0149254	GGTTA	GTTAG	67	0	0	0	66	1	0
CLUHP3_chr16_31707321	noPUS	1	input	0.00843882	TGTAG	TGTAG	711	0	2	0	689	6	14
CLUHP3_chr16_31707321	noPUS	2	input	0.00346021	TGTAG	TGTAG	578	0	2	0	560	2	14
CLUHP3_chr16_31707321	PUS7	1	BS	0.32	TGTAG	TGTAG	125	1	2	4	76	40	2
CLUHP3_chr16_31707321	PUS7	2	BS	0.441558	TGTAG	TGTAG	231	0	8	3	116	102	2
CLUHP3_chr16_31707321	PUS7	3	input	0	TGTAG	TGTAG	146	0	0	0	143	0	3
CLUHP3_chr16_31707321	PUS7	3	BS	0.37037	TGTAG	TGTAG	189	0	5	0	108	70	6
CLUH_chr17_2692790	noPUS	1	input	0.00526316	CATCC	CATCC	190	0	2	0	183	1	4
CLUH_chr17_2692790	noPUS	2	input	0.00813008	CATCC	CATCC	123	0	0	0	119	1	3
CLUH_chr17_2692790	PUS7	1	BS	0.0166667	CATCC	CATCC	120	0	0	0	118	2	0
CLUH_chr17_2692790	PUS7	2	BS	0.0320513	CATCC	CATCC	156	0	0	0	146	5	5
CLUH_chr17_2692790	PUS7	3	input	0	CATCC	CATCC	31	0	0	0	30	0	1
CLUH_chr17_2692790	PUS7	3	BS	0	CATCC	CATCC	133	0	0	0	132	0	1
CNOT1_chr16_58549796	noPUS	1	input	0	TGTAT	TGTAT	444	0	1	0	443	0	0
CNOT1_chr16_58549796	noPUS	2	input	0.00204918	TGTAT	TGTAT	488	0	2	0	484	1	1
CNOT1_chr16_58549796	PUS7	1	BS	0.019802	TGTAT	TGTAT	202	0	0	0	198	4	0
CNOT1_chr16_58549796	PUS7	2	BS	0.00732601	TGTAT	TGTAT	273	0	0	0	271	2	0
CNOT1_chr16_58549796	PUS7	3	input	0	TGTAT	TGTAT	94	0	0	0	94	0	0
CNOT1_chr16_58549796	PUS7	3	BS	0	TGTAT	TGTAT	115	0	0	0	115	0	0
COBLL1_chr2_164691941	noPUS	1	input	0.00319489	GATTA	ATTAT	313	0	0	0	312	1	0
COBLL1_chr2_164691941	noPUS	2	input	0.0112045	GATTA	ATTAT	357	2	0	2	349	4	0
COBLL1_chr2_164691941	PUS7	1	BS	0.036036	GATTA	ATTAT	111	0	0	0	107	4	0
COBLL1_chr2_164691941	PUS7	2	BS	0.0253165	GATTA	ATTAT	158	0	0	1	153	4	0
COBLL1_chr2_164691941	PUS7	3	input	0	GATTA	ATTAT	88	0	0	0	88	0	0
COBLL1_chr2_164691941	PUS7	3	BS	0	GATTA	ATTAT	46	0	0	0	46	0	0
COBLL1_chr2_164698679	noPUS	1	input	0.00547945	GATAC	GATAC	365	0	0	0	363	2	0
COBLL1_chr2_164698679	noPUS	2	input	0.00717703	GATAC	GATAC	418	0	0	0	415	3	0
COBLL1_chr2_164698679	PUS7	1	BS	0.00869565	GATAC	GATAC	230	0	1	0	227	2	0
COBLL1_chr2_164698679	PUS7	2	BS	0.0149254	GATAC	GATAC	268	0	0	0	264	4	0
COBLL1_chr2_164698679	PUS7	3	input	0	GATAC	GATAC	81	0	0	0	81	0	0
COBLL1_chr2_164698679	PUS7	3	BS	0	GATAC	GATAC	116	0	0	0	116	0	0
COBLL1_chr2_164715853	noPUS	1	input	0.0298507	TATTA	ATTAC	201	1	0	0	194	6	0
COBLL1_chr2_164715853	noPUS	2	input	0.00995025	TATTA	ATTAC	201	1	0	0	197	2	1
COBLL1_chr2_164715853	PUS7	1	BS	0.0128205	TATTA	ATTAC	156	0	0	0	153	2	1
COBLL1_chr2_164715853	PUS7	2	BS	0.010929	TATTA	ATTAC	183	0	1	2	174	2	4
COBLL1_chr2_164715853	PUS7	3	input	0.0208333	TATTA	ATTAC	48	0	0	0	47	1	0
COBLL1_chr2_164715853	PUS7	3	BS	0	TATTA	ATTAC	80	0	0	1	79	0	0
COBLL1_chr2_164726015	noPUS	1	input	0.0412371	AGTAT	AGTAT	97	0	2	0	91	4	0
COBLL1_chr2_164726015	noPUS	2	input	0.0714286	AGTAT	AGTAT	168	0	2	0	152	12	2
COBLL1_chr2_164726015	PUS7	1	BS	0.0144928	AGTAT	AGTAT	69	0	1	0	67	1	0
COBLL1_chr2_164726015	PUS7	2	BS	0.043956	AGTAT	AGTAT	91	0	1	0	86	4	0
COBLL1_chr2_164726015	PUS7	3	input	0.0285714	AGTAT	AGTAT	35	0	0	0	34	1	0
COBLL1_chr2_164726015	PUS7	3	BS	0	AGTAT	AGTAT	25	0	0	0	25	0	0
COBLL1_chr2_164827881	noPUS	1	input	0.00684932	TCTAG	TCTAG	146	0	0	1	135	1	9
COBLL1_chr2_164827881	noPUS	2	input	0.0157895	TCTAG	TCTAG	190	0	0	2	173	3	12
COBLL1_chr2_164827881	PUS7	1	BS	0.330645	TCTAG	TCTAG	124	1	1	1	77	41	3
COBLL1_chr2_164827881	PUS7	2	BS	0.306452	TCTAG	TCTAG	124	3	1	3	75	38	4
COBLL1_chr2_164827881	PUS7	3	input	0	TCTAG	TCTAG	40	0	0	0	38	0	2
COBLL1_chr2_164827881	PUS7	3	BS	0.219512	TCTAG	TCTAG	41	0	0	1	31	9	0
COX20,HNRNPU_chr1_244843050	noPUS	1	input	0.00564972	TGTAG	TGTAG	177	0	0	0	175	1	1
COX20,HNRNPU_chr1_244843050	noPUS	2	input	0.00411523	TGTAG	TGTAG	243	0	1	0	239	1	2
COX20,HNRNPU_chr1_244843050	PUS7	1	BS	0.746032	TGTAG	TGTAG	63	0	5	0	11	47	0
COX20,HNRNPU_chr1_244843050	PUS7	2	BS	0.80597	TGTAG	TGTAG	67	0	0	0	13	54	0
COX20,HNRNPU_chr1_244843050	PUS7	3	input	0	TGTAG	TGTAG	35	0	0	0	35	0	0
CPLX1_chr4_786031	noPUS	1	input	0.0710383	AGTAT	AGTAT	183	0	3	4	156	13	7
CPLX1_chr4_786031	noPUS	2	input	0.0873016	AGTAT	AGTAT	126	1	5	1	103	11	5
CPLX1_chr4_786031	PUS7	1	BS	0.131579	AGTAT	AGTAT	114	1	3	1	88	15	6
CPLX1_chr4_786031	PUS7	2	BS	0.116279	AGTAT	AGTAT	129	1	4	0	104	15	5
CPLX1_chr4_786031	PUS7	3	input	0.037037	AGTAT	AGTAT	27	0	1	0	24	1	1
CPLX1_chr4_786031	PUS7	3	BS	0.0697674	AGTAT	AGTAT	215	0	12	3	168	15	17
CPSF6_chr12_69257065	noPUS	1	input	0.0166667	TATAC	TATAC	240	0	1	0	234	4	1
CPSF6_chr12_69257065	noPUS	2	input	0.0170068	TATAC	TATAC	294	0	1	0	287	5	1
CPSF6_chr12_69257065	PUS7	1	BS	0.0238095	TATAC	TATAC	168	0	2	0	162	4	0
CPSF6_chr12_69257065	PUS7	2	BS	0.00995025	TATAC	TATAC	201	0	0	0	199	2	0
CPSF6_chr12_69257065	PUS7	3	input	0	TATAC	TATAC	80	0	0	0	80	0	0
CPSF6_chr12_69257065	PUS7	3	BS	0	TATAC	TATAC	121	0	0	0	120	0	1
CRELD1,PRRT3_chr3_9944596	noPUS	1	input	0.0413223	TGTAG	TGTAG	1331	1	76	14	1121	55	64
CRELD1,PRRT3_chr3_9944596	noPUS	2	input	0.0409417	TGTAG	TGTAG	977	1	48	5	831	40	52
CRELD1,PRRT3_chr3_9944596	PUS7	1	BS	0.677419	TGTAG	TGTAG	279	2	3	12	66	189	7
CRELD1,PRRT3_chr3_9944596	PUS7	2	BS	0.755459	TGTAG	TGTAG	458	2	7	14	87	346	2
CRELD1,PRRT3_chr3_9944596	PUS7	3	input	0.00934579	TGTAG	TGTAG	214	0	5	1	199	2	7
CRELD1,PRRT3_chr3_9944596	PUS7	3	BS	0.71028	TGTAG	TGTAG	214	0	2	1	55	152	4
CRY1_chr12_107093480	noPUS	1	input	0.0406043	TCTAG	TCTAG	1059	1	3	1	1000	43	11
CRY1_chr12_107093480	noPUS	2	input	0.0241611	TCTAG	TCTAG	745	0	1	1	711	18	14
CRY1_chr12_107093480	PUS7	1	BS	0.421836	TCTAG	TCTAG	403	1	2	0	226	170	4
CRY1_chr12_107093480	PUS7	2	BS	0.484138	TCTAG	TCTAG	725	0	4	2	363	351	5
CRY1_chr12_107093480	PUS7	3	input	0.00621118	TCTAG	TCTAG	161	0	0	0	158	1	2
CRY1_chr12_107093480	PUS7	3	BS	0.449239	TCTAG	TCTAG	394	0	1	1	213	177	2
CSE1L_chr20_49072349	noPUS	1	input	0.0162272	TCTAT	TCTAT	493	0	0	0	484	8	1
CSE1L_chr20_49072349	noPUS	2	input	0.0127042	TCTAT	TCTAT	551	0	0	0	544	7	0
CSE1L_chr20_49072349	PUS7	1	BS	0.148936	TCTAT	TCTAT	235	0	1	0	199	35	0
CSE1L_chr20_49072349	PUS7	2	BS	0.107034	TCTAT	TCTAT	327	0	0	0	292	35	0
CSE1L_chr20_49072349	PUS7	3	input	0	TCTAT	TCTAT	107	0	0	0	107	0	0
CSE1L_chr20_49072349	PUS7	3	BS	0.0422535	TCTAT	TCTAT	142	0	0	0	136	6	0
CSK_chr15_74798262	noPUS	1	input	0.0630631	GCTTT	CTTTA	666	1	1	1	618	42	3
CSK_chr15_74798262	noPUS	2	input	0.0483333	GCTTT	CTTTA	600	3	1	1	562	29	4
CSK_chr15_74798262	PUS7	1	BS	0.0807453	GCTTT	CTTTA	322	1	1	0	292	26	2
CSK_chr15_74798262	PUS7	2	BS	0.0688935	GCTTT	CTTTA	479	3	1	1	440	33	1
CSK_chr15_74798262	PUS7	3	input	0.00757576	GCTTT	CTTTA	132	0	0	0	130	1	1
CSK_chr15_74798262	PUS7	3	BS	0.0246914	GCTTT	CTTTA	324	1	2	0	312	8	1
CTDSP2_chr12_57820227	noPUS	1	input	0.0122888	TGTAG	TGTAG	651	0	6	0	628	8	9
CTDSP2_chr12_57820227	noPUS	2	input	0.0201465	TGTAG	TGTAG	546	0	3	0	524	11	8
CTDSP2_chr12_57820227	PUS7	1	BS	0.593909	TGTAG	TGTAG	197	1	4	1	71	117	3
CTDSP2_chr12_57820227	PUS7	2	BS	0.66443	TGTAG	TGTAG	298	2	5	1	92	198	0
CTDSP2_chr12_57820227	PUS7	3	input	0	TGTAG	TGTAG	106	0	0	0	105	0	1
CTDSP2_chr12_57820227	PUS7	3	BS	0.541176	TGTAG	TGTAG	170	1	1	0	76	92	0
CTR9,EIF4G2_chr11_10797658	noPUS	1	input	0.128713	GGTTT	NA	202	0	0	0	176	26	0
CTR9,EIF4G2_chr11_10797658	noPUS	2	input	0.0837004	GGTTT	NA	227	0	0	1	207	19	0
CTR9,EIF4G2_chr11_10797658	PUS7	1	BS	0.181818	GGTTT	NA	66	0	1	1	52	12	0
CTR9,EIF4G2_chr11_10797658	PUS7	2	BS	0.119403	GGTTT	NA	67	0	1	0	58	8	0
CTR9,EIF4G2_chr11_10797658	PUS7	3	input	0.0444444	GGTTT	NA	45	0	0	0	43	2	0
CTR9,EIF4G2_chr11_10797658	PUS7	3	BS	0.1	GGTTT	NA	40	0	0	0	36	4	0
CTR9,EIF4G2_chr11_10799614	noPUS	1	input	0.0103627	GATTA	ATTAA	193	0	0	0	191	2	0
CTR9,EIF4G2_chr11_10799614	noPUS	2	input	0.0104895	GATTA	ATTAA	286	1	1	0	281	3	0
CTR9,EIF4G2_chr11_10799614	PUS7	1	BS	0.04	GATTA	ATTAA	125	1	0	0	118	5	1
CTR9,EIF4G2_chr11_10799614	PUS7	2	BS	0.0204082	GATTA	ATTAA	147	1	1	0	141	3	1
CTR9,EIF4G2_chr11_10799614	PUS7	3	input	0.0163934	GATTA	ATTAA	61	0	0	0	60	1	0
CTR9,EIF4G2_chr11_10799614	PUS7	3	BS	0	GATTA	ATTAA	65	0	0	0	65	0	0
CTSA,PLTP_chr20_45898641	noPUS	1	input	0.0177305	ACTTT	TTTAT	1128	2	6	7	1090	20	3
CTSA,PLTP_chr20_45898641	noPUS	2	input	0.0281974	ACTTT	TTTAT	993	4	9	6	938	28	8
CTSA,PLTP_chr20_45898641	PUS7	1	BS	0.046729	ACTTT	TTTAT	321	1	4	0	300	15	1
CTSA,PLTP_chr20_45898641	PUS7	2	BS	0.0365591	ACTTT	TTTAT	465	0	5	5	437	17	1
CTSA,PLTP_chr20_45898641	PUS7	3	input	0.016129	ACTTT	TTTAT	248	0	4	0	240	4	0
CTSA,PLTP_chr20_45898641	PUS7	3	BS	0.0172414	ACTTT	TTTAT	290	1	0	0	284	5	0
CTU2_chr16_88710004	noPUS	1	input	0.141593	TCTTT	TTTCC	678	1	5	0	574	96	2
CTU2_chr16_88710004	noPUS	2	input	0.134238	TCTTT	TTTCC	663	0	7	1	564	89	2
CTU2_chr16_88710004	PUS7	1	BS	0.190058	TCTTT	TTTCC	342	0	1	0	276	65	0
CTU2_chr16_88710004	PUS7	2	BS	0.113801	TCTTT	TTTCC	413	0	1	2	361	47	2
CTU2_chr16_88710004	PUS7	3	input	0.0897436	TCTTT	TTTCC	156	0	0	1	140	14	1
CTU2_chr16_88710004	PUS7	3	BS	0.0798479	TCTTT	TTTCC	263	0	2	0	240	21	0
CYB5B_chr16_69463546	noPUS	1	input	0	TGTAG	TGTAG	61	0	2	0	59	0	0
CYB5B_chr16_69463546	noPUS	2	input	0	TGTAG	TGTAG	76	0	0	1	75	0	0
CYB5B_chr16_69463546	PUS7	1	BS	0.541667	TGTAG	TGTAG	24	0	1	1	8	13	1
CYB5B_chr16_69463546	PUS7	2	BS	0.71875	TGTAG	TGTAG	32	0	1	1	7	23	0
CYB5D2,ANKFY1_chr17_4164198	noPUS	1	input	0.0255906	CCTTG	NA	1524	2	5	0	1476	39	2
CYB5D2,ANKFY1_chr17_4164198	noPUS	2	input	0.0234588	CCTTG	NA	1833	1	3	0	1785	43	1
CYB5D2,ANKFY1_chr17_4164198	PUS7	1	BS	0.0410184	CCTTG	NA	707	1	2	0	672	29	3
CYB5D2,ANKFY1_chr17_4164198	PUS7	2	BS	0.0221106	CCTTG	NA	995	1	5	1	965	22	1
CYB5D2,ANKFY1_chr17_4164198	PUS7	3	input	0.0159453	CCTTG	NA	439	0	2	1	429	7	0
CYB5D2,ANKFY1_chr17_4164198	PUS7	3	BS	0.0233546	CCTTG	NA	471	1	4	0	455	11	0
CYC1_chr8_144097068	noPUS	1	input	0.0248756	GATGT	GATGT	1206	0	1	3	1170	30	2
CYC1_chr8_144097068	noPUS	2	input	0.0452261	GATGT	GATGT	995	2	0	1	947	45	0
CYC1_chr8_144097068	PUS7	1	BS	0.0409982	GATGT	GATGT	561	1	4	0	532	23	1
CYC1_chr8_144097068	PUS7	2	BS	0.0278422	GATGT	GATGT	862	0	0	1	834	24	3
CYC1_chr8_144097068	PUS7	3	input	0.0134529	GATGT	GATGT	223	0	0	0	220	3	0
CYC1_chr8_144097068	PUS7	3	BS	0.0155979	GATGT	GATGT	577	0	0	0	567	9	1
DBN1_chr5_177468190	noPUS	1	input	0.0739514	ACTTT	CTTTG	906	31	11	7	787	67	3
DBN1_chr5_177468190	noPUS	2	input	0.0831169	ACTTT	CTTTG	770	21	8	4	672	64	1
DBN1_chr5_177468190	PUS7	1	BS	0.0917782	ACTTT	CTTTG	523	13	12	3	446	48	1
DBN1_chr5_177468190	PUS7	2	BS	0.0867647	ACTTT	CTTTG	680	15	3	1	600	59	2
DBN1_chr5_177468190	PUS7	3	input	0.0691824	ACTTT	CTTTG	159	0	0	0	148	11	0
DBN1_chr5_177468190	PUS7	3	BS	0.0432277	ACTTT	CTTTG	347	3	0	1	327	15	1
DBR1_chr3_138161491	noPUS	1	input	0.0425532	AATTT	NA	94	2	0	0	88	4	0
DBR1_chr3_138161491	noPUS	2	input	0.0168067	AATTT	NA	119	1	0	0	116	2	0
DBR1_chr3_138161491	PUS7	1	BS	0.0735294	AATTT	NA	68	0	0	0	63	5	0
DBR1_chr3_138161491	PUS7	2	BS	0.0142857	AATTT	NA	70	1	0	0	68	1	0
DBR1_chr3_138161491	PUS7	3	input	0.0454545	AATTT	NA	22	0	0	0	21	1	0
DBR1_chr3_138161491	PUS7	3	BS	0.047619	AATTT	NA	21	0	0	0	20	1	0
DCAF7_chr17_63589825	noPUS	1	input	0	TGTAG	TGTAG	34	0	0	0	34	0	0
DCAF7_chr17_63589825	noPUS	2	input	0.0121951	TGTAG	TGTAG	82	0	0	0	81	1	0
DCTN1_chr2_74369480	noPUS	1	input	0.00729927	AATGA	AATGA	274	0	2	0	269	2	1
DCTN1_chr2_74369480	noPUS	2	input	0.00826446	AATGA	AATGA	242	1	1	0	238	2	0
DCTN1_chr2_74369480	PUS7	1	BS	0	AATGA	AATGA	135	0	1	1	133	0	0
DCTN1_chr2_74369480	PUS7	2	BS	0	AATGA	AATGA	202	0	1	0	201	0	0
DCTN1_chr2_74369480	PUS7	3	input	0	AATGA	AATGA	52	0	0	0	52	0	0
DCTN1_chr2_74369480	PUS7	3	BS	0	AATGA	AATGA	151	0	0	0	150	0	1
DCTN1_chr2_74378181	noPUS	1	input	0.033557	TGTAG	TGTAG	1043	4	10	10	965	35	19
DCTN1_chr2_74378181	noPUS	2	input	0.0353607	TGTAG	TGTAG	707	2	3	7	654	25	16
DCTN1_chr2_74378181	PUS7	1	BS	0.28853	TGTAG	TGTAG	558	0	12	5	371	161	9
DCTN1_chr2_74378181	PUS7	2	BS	0.374512	TGTAG	TGTAG	769	2	19	6	442	288	12
DCTN1_chr2_74378181	PUS7	3	input	0.00666667	TGTAG	TGTAG	150	0	0	0	146	1	3
DCTN1_chr2_74378181	PUS7	3	BS	0.332149	TGTAG	TGTAG	563	1	9	2	363	187	1
DCTN2_chr12_57532803	noPUS	1	input	0.0110497	TGTAG	TGTAG	905	1	4	0	882	10	8
DCTN2_chr12_57532803	noPUS	2	input	0.00623701	TGTAG	TGTAG	962	0	2	3	943	6	8
DCTN2_chr12_57532803	PUS7	1	BS	0.710526	TGTAG	TGTAG	228	0	4	5	57	162	0
DCTN2_chr12_57532803	PUS7	2	BS	0.653614	TGTAG	TGTAG	332	1	12	7	93	217	2
DCTN2_chr12_57532803	PUS7	3	input	0.0157068	TGTAG	TGTAG	191	0	0	0	187	3	1
DCTN2_chr12_57532803	PUS7	3	BS	0.621514	TGTAG	TGTAG	251	1	3	5	86	156	0
DDB1,TKFC_chr11_61337979	noPUS	1	input	0.00834202	GCTGA	GCTGA	959	0	2	2	946	8	1
DDB1,TKFC_chr11_61337979	noPUS	2	input	0.00228571	GCTGA	GCTGA	875	2	2	0	868	2	1
DDB1,TKFC_chr11_61337979	PUS7	1	BS	0.0426667	GCTGA	GCTGA	375	1	0	0	357	16	1
DDB1,TKFC_chr11_61337979	PUS7	2	BS	0.0106383	GCTGA	GCTGA	658	0	2	0	648	7	1
DDB1,TKFC_chr11_61337979	PUS7	3	input	0.00529101	GCTGA	GCTGA	189	0	1	0	185	1	2
DDB1,TKFC_chr11_61337979	PUS7	3	BS	0.0127971	GCTGA	GCTGA	547	0	0	0	540	7	0
DDX49_chr19_18928489	noPUS	1	input	0.00891862	GGTCC	GGTCC	897	0	3	0	870	8	16
DDX49_chr19_18928489	noPUS	2	input	0.00868307	GGTCC	GGTCC	691	1	0	0	669	6	15
DDX49_chr19_18928489	PUS7	1	BS	0.0243902	GGTCC	GGTCC	533	0	13	0	494	13	13
DDX49_chr19_18928489	PUS7	2	BS	0.00966851	GGTCC	GGTCC	724	0	5	0	695	7	17
DDX49_chr19_18928489	PUS7	3	input	0.00680272	GGTCC	GGTCC	147	0	1	0	143	1	2
DDX49_chr19_18928489	PUS7	3	BS	0	GGTCC	GGTCC	299	0	1	0	291	0	7
DECR1_chr8_90044931	noPUS	1	input	0.0111607	TGTAG	TGTAG	896	0	3	0	852	10	31
DECR1_chr8_90044931	noPUS	2	input	0.00844391	TGTAG	TGTAG	829	0	4	0	792	7	26
DECR1_chr8_90044931	PUS7	1	BS	0.158301	TGTAG	TGTAG	259	2	3	4	202	41	7
DECR1_chr8_90044931	PUS7	2	BS	0.355828	TGTAG	TGTAG	326	3	6	3	191	116	7
DECR1_chr8_90044931	PUS7	3	input	0	TGTAG	TGTAG	171	0	0	0	169	0	2
DECR1_chr8_90044931	PUS7	3	BS	0.357724	TGTAG	TGTAG	123	1	0	0	77	44	1
DESI2_chr1_244708364	noPUS	1	input	0.0218579	TGTAG	TGTAG	183	0	0	0	178	4	1
DESI2_chr1_244708364	noPUS	2	input	0.00619195	TGTAG	TGTAG	323	0	1	0	314	2	6
DESI2_chr1_244708364	PUS7	1	BS	0.645161	TGTAG	TGTAG	62	0	1	0	20	40	1
DESI2_chr1_244708364	PUS7	2	BS	0.627451	TGTAG	TGTAG	51	1	2	0	16	32	0
DESI2_chr1_244708364	PUS7	3	input	0	TGTAG	TGTAG	65	0	0	0	64	0	1
DESI2_chr1_244708364	PUS7	3	BS	0.555556	TGTAG	TGTAG	27	1	0	1	10	15	0
DGKQ,SLC26A1_chr4_986740	noPUS	1	input	0.00883838	GCTTT	CTTTG	792	0	1	0	784	7	0
DGKQ,SLC26A1_chr4_986740	noPUS	2	input	0.004111	GCTTT	CTTTG	973	0	1	1	966	4	1
DGKQ,SLC26A1_chr4_986740	PUS7	1	BS	0.0505952	GCTTT	CTTTG	336	0	2	0	317	17	0
DGKQ,SLC26A1_chr4_986740	PUS7	2	BS	0.030426	GCTTT	CTTTG	493	0	0	0	478	15	0
DGKQ,SLC26A1_chr4_986740	PUS7	3	input	0.0153846	GCTTT	CTTTG	260	0	0	0	256	4	0
DGKQ,SLC26A1_chr4_986740	PUS7	3	BS	0.0131363	GCTTT	CTTTG	609	0	2	0	599	8	0
DGLUCY,SNORA11B_chr14_91126499	noPUS	1	input	0.025641	CATTG	CATTG	351	1	1	4	336	9	0
DGLUCY,SNORA11B_chr14_91126499	noPUS	2	input	0.0286885	CATTG	CATTG	244	0	1	1	234	7	1
DGLUCY,SNORA11B_chr14_91126499	PUS7	1	BS	0.0772532	CATTG	CATTG	233	1	0	4	209	18	1
DGLUCY,SNORA11B_chr14_91126499	PUS7	2	BS	0.017301	CATTG	CATTG	289	2	2	5	273	5	2
DGLUCY,SNORA11B_chr14_91126499	PUS7	3	input	0	CATTG	CATTG	81	0	0	0	80	0	1
DGLUCY,SNORA11B_chr14_91126499	PUS7	3	BS	0.0246305	CATTG	CATTG	203	0	1	0	196	5	1
DHCR24_chr1_54851248	noPUS	1	input	0.010661	TGTAG	TGTAG	469	0	8	0	440	5	16
DHCR24_chr1_54851248	noPUS	2	input	0.0124224	TGTAG	TGTAG	483	0	7	0	453	6	17
DHCR24_chr1_54851248	PUS7	1	BS	0.684492	TGTAG	TGTAG	187	1	7	0	49	128	2
DHCR24_chr1_54851248	PUS7	2	BS	0.694737	TGTAG	TGTAG	285	4	7	3	73	198	0
DHCR24_chr1_54851248	PUS7	3	input	0	TGTAG	TGTAG	111	0	0	0	108	0	3
DHCR24_chr1_54851248	PUS7	3	BS	0.753968	TGTAG	TGTAG	126	1	2	1	26	95	1
DHCR24_chr1_54871585	noPUS	1	input	0.00385356	CGTAC	CGTAC	519	1	0	0	515	2	1
DHCR24_chr1_54871585	noPUS	2	input	0.00192308	CGTAC	CGTAC	520	0	0	0	519	1	0
DHCR24_chr1_54871585	PUS7	1	BS	0.008	CGTAC	CGTAC	125	0	0	0	124	1	0
DHCR24_chr1_54871585	PUS7	2	BS	0	CGTAC	CGTAC	167	0	0	0	167	0	0
DHCR24_chr1_54871585	PUS7	3	input	0	CGTAC	CGTAC	109	0	0	0	109	0	0
DHCR24_chr1_54871585	PUS7	3	BS	0	CGTAC	CGTAC	154	0	0	0	154	0	0
DHFR_chr5_80651833	noPUS	1	input	0.0245098	AGTTC	AGTTC	204	0	2	0	197	5	0
DHFR_chr5_80651833	noPUS	2	input	0.0483871	AGTTC	AGTTC	248	1	3	1	230	12	1
DHFR_chr5_80651833	PUS7	1	BS	0.057554	AGTTC	AGTTC	139	1	0	0	128	8	2
DHFR_chr5_80651833	PUS7	2	BS	0.0324675	AGTTC	AGTTC	154	0	0	1	148	5	0
DHFR_chr5_80651833	PUS7	3	input	0	AGTTC	AGTTC	50	0	0	0	50	0	0
DHFR_chr5_80651833	PUS7	3	BS	0.0273973	AGTTC	AGTTC	73	0	0	1	70	2	0
DHX30_chr3_47846614	noPUS	1	input	0.00365497	AATGT	AATGT	1368	0	2	0	1358	5	3
DHX30_chr3_47846614	noPUS	2	input	0.00181653	AATGT	AATGT	1101	0	1	0	1096	2	2
DHX30_chr3_47846614	PUS7	1	BS	0.00443787	AATGT	AATGT	676	1	1	0	671	3	0
DHX30_chr3_47846614	PUS7	2	BS	0.00580271	AATGT	AATGT	1034	0	0	0	1026	6	2
DHX30_chr3_47846614	PUS7	3	input	0	AATGT	AATGT	278	0	0	0	278	0	0
DHX30_chr3_47846614	PUS7	3	BS	0.00487211	AATGT	AATGT	821	1	0	1	815	4	0
DHX57_chr2_38822994	noPUS	1	input	0.0033557	CGTTT	GTTTG	298	1	0	0	296	1	0
DHX57_chr2_38822994	noPUS	2	input	0.00542005	CGTTT	GTTTG	369	1	0	0	366	2	0
DHX57_chr2_38822994	PUS7	1	BS	0.0387597	CGTTT	GTTTG	129	0	1	1	122	5	0
DHX57_chr2_38822994	PUS7	2	BS	0.0212766	CGTTT	GTTTG	188	0	0	1	183	4	0
DHX57_chr2_38822994	PUS7	3	input	0.0119048	CGTTT	GTTTG	84	0	0	0	83	1	0
DHX57_chr2_38822994	PUS7	3	BS	0.0294118	CGTTT	GTTTG	136	0	0	0	132	4	0
DICER1_chr14_95124508	noPUS	1	input	0	AATAC	AATAC	277	0	0	0	277	0	0
DICER1_chr14_95124508	noPUS	2	input	0	AATAC	AATAC	292	0	3	0	289	0	0
DICER1_chr14_95124508	PUS7	1	BS	0	AATAC	AATAC	213	0	1	0	212	0	0
DICER1_chr14_95124508	PUS7	2	BS	0.0047619	AATAC	AATAC	210	0	0	0	209	1	0
DICER1_chr14_95124508	PUS7	3	input	0	AATAC	AATAC	63	0	0	0	63	0	0
DICER1_chr14_95124508	PUS7	3	BS	0	AATAC	AATAC	106	0	1	0	105	0	0
DKC1_chrX_154765960	noPUS	1	input	0.00803213	GGTTC	NA	498	6	17	0	471	4	0
DKC1_chrX_154765960	noPUS	2	input	0.0110974	GGTTC	NA	811	9	29	0	760	9	4
DKC1_chrX_154765960	PUS7	1	BS	0.0169492	GGTTC	NA	177	4	6	0	164	3	0
DKC1_chrX_154765960	PUS7	2	BS	0.00813008	GGTTC	NA	246	3	9	1	231	2	0
DKC1_chrX_154765960	PUS7	3	input	0	GGTTC	NA	187	1	4	0	182	0	0
DKC1_chrX_154765960	PUS7	3	BS	0.00884956	GGTTC	NA	113	0	1	0	111	1	0
DLG1_chr3_197296445	noPUS	1	input	0.0564972	AATAT	AATAT	354	0	1	3	325	20	5
DLG1_chr3_197296445	noPUS	2	input	0.0371353	AATAT	AATAT	377	1	0	1	359	14	2
DLG1_chr3_197296445	PUS7	1	BS	0.0313901	AATAT	AATAT	223	1	2	0	212	7	1
DLG1_chr3_197296445	PUS7	2	BS	0.0431373	AATAT	AATAT	255	1	0	1	242	11	0
DLG1_chr3_197296445	PUS7	3	input	0	AATAT	AATAT	71	0	0	0	71	0	0
DLG1_chr3_197296445	PUS7	3	BS	0.0116279	AATAT	AATAT	86	0	0	0	85	1	0
DNAJB12_chr10_72334148	noPUS	1	input	0.0113636	TGTAA	TGTAA	88	0	0	0	87	1	0
DNAJB12_chr10_72334148	noPUS	2	input	0	TGTAA	TGTAA	123	0	0	0	123	0	0
DNAJB12_chr10_72334148	PUS7	3	input	0	TGTAA	TGTAA	22	0	0	0	22	0	0
DNASE1L1,TAFAZZIN_chrX_154411935	noPUS	1	input	0.00367647	TGTAG	TGTAG	272	0	0	0	268	1	3
DNASE1L1,TAFAZZIN_chrX_154411935	noPUS	2	input	0	TGTAG	TGTAG	41	0	0	0	41	0	0
DNASE1L1,TAFAZZIN_chrX_154411935	PUS7	1	BS	0.0875912	TGTAG	TGTAG	137	0	2	0	122	12	1
DNASE1L1,TAFAZZIN_chrX_154411935	PUS7	2	BS	0.0869565	TGTAG	TGTAG	23	0	0	0	21	2	0
DNASE1L1,TAFAZZIN_chrX_154411935	PUS7	3	BS	0	TGTAG	TGTAG	21	0	0	0	21	0	0
DRG2_chr17_18107480	noPUS	1	input	0.00627803	TGTAG	TGTAG	1115	0	11	1	1095	7	1
DRG2_chr17_18107480	noPUS	2	input	0.00856531	TGTAG	TGTAG	934	0	15	0	905	8	6
DRG2_chr17_18107480	PUS7	1	BS	0.312796	TGTAG	TGTAG	211	2	4	1	137	66	1
DRG2_chr17_18107480	PUS7	2	BS	0.584071	TGTAG	TGTAG	226	0	8	3	83	132	0
DRG2_chr17_18107480	PUS7	3	input	0.00917431	TGTAG	TGTAG	218	0	3	1	212	2	0
DRG2_chr17_18107480	PUS7	3	BS	0.433121	TGTAG	TGTAG	157	1	3	2	83	68	0
DSCR9,VPS26C_chr21_37224047	noPUS	1	input	0.0592593	TGTTT	TTTTG	945	6	12	1	866	56	4
DSCR9,VPS26C_chr21_37224047	noPUS	2	input	0.0831601	TGTTT	TTTTG	962	0	6	3	869	80	4
DSCR9,VPS26C_chr21_37224047	PUS7	1	BS	0.0769231	TGTTT	TTTTG	442	3	8	0	394	34	3
DSCR9,VPS26C_chr21_37224047	PUS7	2	BS	0.0567823	TGTTT	TTTTG	634	2	6	0	586	36	4
DSCR9,VPS26C_chr21_37224047	PUS7	3	input	0.0619469	TGTTT	TTTTG	226	0	2	0	209	14	1
DSCR9,VPS26C_chr21_37224047	PUS7	3	BS	0.0607477	TGTTT	TTTTG	428	1	2	0	399	26	0
DSTN_chr20_17601035	noPUS	1	input	0.222772	TGTTT	NA	202	0	2	0	155	45	0
DSTN_chr20_17601035	noPUS	2	input	0.20922	TGTTT	NA	282	0	1	0	222	59	0
DSTN_chr20_17601035	PUS7	1	BS	0.226415	TGTTT	NA	106	0	0	0	82	24	0
DSTN_chr20_17601035	PUS7	2	BS	0.176	TGTTT	NA	125	0	0	0	103	22	0
DSTN_chr20_17601035	PUS7	3	input	0.266667	TGTTT	NA	60	0	0	0	44	16	0
DSTN_chr20_17601035	PUS7	3	BS	0.175439	TGTTT	NA	57	0	1	0	46	10	0
DUXAP9_chr14_19106902	noPUS	1	input	0.00639659	TGTAG	TGTAG	469	0	3	0	450	3	13
DUXAP9_chr14_19106902	noPUS	2	input	0.0038835	TGTAG	TGTAG	515	0	0	0	506	2	7
DUXAP9_chr14_19106902	PUS7	1	BS	0.536585	TGTAG	TGTAG	123	3	4	1	49	66	0
DUXAP9_chr14_19106902	PUS7	2	BS	0.625	TGTAG	TGTAG	192	10	5	3	54	120	0
DUXAP9_chr14_19106902	PUS7	3	input	0	TGTAG	TGTAG	106	0	0	0	105	0	1
DUXAP9_chr14_19106902	PUS7	3	BS	0.65625	TGTAG	TGTAG	64	2	1	1	18	42	0
DYNLT3_chrX_37840596	noPUS	1	input	0.0190217	CGTTT	NA	368	1	0	0	359	7	1
DYNLT3_chrX_37840596	noPUS	2	input	0.0137931	CGTTT	NA	435	2	0	0	426	6	1
DYNLT3_chrX_37840596	PUS7	1	BS	0.0633484	CGTTT	NA	221	1	1	0	205	14	0
DYNLT3_chrX_37840596	PUS7	2	BS	0.0360656	CGTTT	NA	305	2	0	0	292	11	0
DYNLT3_chrX_37840596	PUS7	3	input	0.0309278	CGTTT	NA	97	0	0	0	94	3	0
DYNLT3_chrX_37840596	PUS7	3	BS	0.00694444	CGTTT	NA	144	0	0	0	143	1	0
EDC4_chr16_67881312	noPUS	1	input	0.0252264	GCTTT	CTTTG	1546	0	1	1	1505	39	0
EDC4_chr16_67881312	noPUS	2	input	0.0234438	GCTTT	CTTTG	1237	1	4	0	1203	29	0
EDC4_chr16_67881312	PUS7	1	BS	0.0276968	GCTTT	CTTTG	686	0	2	1	662	19	2
EDC4_chr16_67881312	PUS7	2	BS	0.0251451	GCTTT	CTTTG	1034	1	2	1	1004	26	0
EDC4_chr16_67881312	PUS7	3	input	0.00806452	GCTTT	CTTTG	248	0	1	0	244	2	1
EDC4_chr16_67881312	PUS7	3	BS	0.0175202	GCTTT	CTTTG	742	1	2	0	726	13	0
EEF2_chr19_3984337	noPUS	1	input	0.00472813	GGTAG	GGTAG	846	5	2	1	817	4	17
EEF2_chr19_3984337	noPUS	2	input	0.00259067	GGTAG	GGTAG	772	1	1	1	751	2	16
EEF2_chr19_3984337	PUS7	1	BS	0.00704225	GGTAG	GGTAG	284	1	0	2	270	2	9
EEF2_chr19_3984337	PUS7	2	BS	0.00236407	GGTAG	GGTAG	423	1	1	0	411	1	9
EEF2_chr19_3984337	PUS7	3	input	0.00578035	GGTAG	GGTAG	173	0	0	1	169	1	2
EEF2_chr19_3984337	PUS7	3	BS	0	GGTAG	GGTAG	280	0	0	1	279	0	0
EGLN3,SPTSSA_chr14_34435087	noPUS	1	input	0.00977199	TATAA	TATAA	307	0	0	0	302	3	2
EGLN3,SPTSSA_chr14_34435087	noPUS	2	input	0.00502513	TATAA	TATAA	398	0	1	0	394	2	1
EGLN3,SPTSSA_chr14_34435087	PUS7	1	BS	0.0215517	TATAA	TATAA	232	1	0	0	226	5	0
EGLN3,SPTSSA_chr14_34435087	PUS7	2	BS	0.0111111	TATAA	TATAA	270	0	0	0	267	3	0
EGLN3,SPTSSA_chr14_34435087	PUS7	3	input	0	TATAA	TATAA	70	0	0	0	70	0	0
EGLN3,SPTSSA_chr14_34435087	PUS7	3	BS	0.00990099	TATAA	TATAA	101	0	0	0	100	1	0
EHBP1_chr2_62779714	noPUS	1	input	0.0143816	TATAG	TATAG	1043	1	1	0	991	15	35
EHBP1_chr2_62779714	noPUS	2	input	0.00636364	TATAG	TATAG	1100	2	1	0	1059	7	31
EHBP1_chr2_62779714	PUS7	1	BS	0.160075	TATAG	TATAG	531	3	10	6	417	85	10
EHBP1_chr2_62779714	PUS7	2	BS	0.233108	TATAG	TATAG	592	8	18	11	413	138	4
EHBP1_chr2_62779714	PUS7	3	input	0.00833333	TATAG	TATAG	240	1	0	0	235	2	2
EHBP1_chr2_62779714	PUS7	3	BS	0.218182	TATAG	TATAG	220	2	5	0	159	48	6
EHBP1_chr2_62792751	noPUS	1	input	0	TGTAT	TGTAT	413	0	0	0	413	0	0
EHBP1_chr2_62792751	noPUS	2	input	0.00205761	TGTAT	TGTAT	486	0	0	0	484	1	1
EHBP1_chr2_62792751	PUS7	1	BS	0.0143541	TGTAT	TGTAT	209	0	1	0	205	3	0
EHBP1_chr2_62792751	PUS7	2	BS	0.00701754	TGTAT	TGTAT	285	0	0	0	283	2	0
EHBP1_chr2_62792751	PUS7	3	input	0.0114943	TGTAT	TGTAT	87	0	0	0	86	1	0
EHBP1_chr2_62792751	PUS7	3	BS	0	TGTAT	TGTAT	79	0	0	0	79	0	0
EHBP1_chr2_62948763	noPUS	1	input	0.00290698	AATAC	AATAC	344	0	1	0	342	1	0
EHBP1_chr2_62948763	noPUS	2	input	0	AATAC	AATAC	292	0	1	0	289	0	2
EHBP1_chr2_62948763	PUS7	1	BS	0	AATAC	AATAC	204	0	0	0	203	0	1
EHBP1_chr2_62948763	PUS7	2	BS	0	AATAC	AATAC	218	0	0	0	217	0	1
EHBP1_chr2_62948763	PUS7	3	input	0	AATAC	AATAC	65	0	0	1	64	0	0
EHBP1_chr2_62948763	PUS7	3	BS	0	AATAC	AATAC	128	0	0	0	128	0	0
EHD1_chr11_64854083	noPUS	1	input	0.0520646	TCTTT	CTTTG	557	1	7	0	516	29	4
EHD1_chr11_64854083	noPUS	2	input	0.0569948	TCTTT	CTTTG	579	0	17	0	527	33	2
EHD1_chr11_64854083	PUS7	1	BS	0.0912162	TCTTT	CTTTG	296	0	3	1	263	27	2
EHD1_chr11_64854083	PUS7	2	BS	0.0569801	TCTTT	CTTTG	351	0	8	1	320	20	2
EHD1_chr11_64854083	PUS7	3	input	0.0232558	TCTTT	CTTTG	129	1	3	0	121	3	1
EHD1_chr11_64854083	PUS7	3	BS	0.0317919	TCTTT	CTTTG	346	0	5	0	329	11	1
EIF3A_chr10_119065478	noPUS	1	input	0.00665557	TATAG	TATAG	1202	0	0	0	1176	8	18
EIF3A_chr10_119065478	noPUS	2	input	0.00675169	TATAG	TATAG	1333	0	2	2	1294	9	26
EIF3A_chr10_119065478	PUS7	1	BS	0.0532544	TATAG	TATAG	507	1	0	3	469	27	7
EIF3A_chr10_119065478	PUS7	2	BS	0.12533	TATAG	TATAG	758	0	8	7	636	95	12
EIF3A_chr10_119065478	PUS7	3	input	0	TATAG	TATAG	310	0	0	0	303	0	7
EIF3A_chr10_119065478	PUS7	3	BS	0.0753564	TATAG	TATAG	491	0	6	3	438	37	7
EIF3F_chr11_7996052	noPUS	1	input	0.0346084	TCTAG	TCTAG	549	4	8	1	509	19	8
EIF3F_chr11_7996052	noPUS	2	input	0.0326797	TCTAG	TCTAG	612	3	9	1	573	20	6
EIF3F_chr11_7996052	PUS7	1	BS	0.165	TCTAG	TCTAG	200	1	4	2	159	33	1
EIF3F_chr11_7996052	PUS7	2	BS	0.200743	TCTAG	TCTAG	269	2	5	1	204	54	3
EIF3F_chr11_7996052	PUS7	3	input	0.0075188	TCTAG	TCTAG	133	0	0	0	132	1	0
EIF3F_chr11_7996052	PUS7	3	BS	0.144928	TCTAG	TCTAG	138	0	1	2	115	20	0
EIF3H_chr8_116726168	noPUS	1	input	0.00806452	GGTAT	GGTAT	124	0	0	0	123	1	0
EIF3H_chr8_116726168	noPUS	2	input	0.00462963	GGTAT	GGTAT	216	0	0	0	214	1	1
EIF3H_chr8_116726168	PUS7	1	BS	0.0138889	GGTAT	GGTAT	72	1	0	0	70	1	0
EIF3H_chr8_116726168	PUS7	2	BS	0	GGTAT	GGTAT	86	0	0	0	86	0	0
EIF3H_chr8_116726168	PUS7	3	input	0	GGTAT	GGTAT	51	0	0	0	51	0	0
EIF3H_chr8_116726168	PUS7	3	BS	0	GGTAT	GGTAT	44	0	0	0	44	0	0
EIF4A2_chr3_186785283	noPUS	1	input	0.00669643	TGTAG	TGTAG	448	0	2	0	438	3	5
EIF4A2_chr3_186785283	noPUS	2	input	0.00399202	TGTAG	TGTAG	501	1	1	0	491	2	6
EIF4A2_chr3_186785283	PUS7	1	BS	0.671362	TGTAG	TGTAG	213	3	8	8	50	143	1
EIF4A2_chr3_186785283	PUS7	2	BS	0.690554	TGTAG	TGTAG	307	1	12	10	71	212	1
EIF4A2_chr3_186785283	PUS7	3	input	0	TGTAG	TGTAG	99	0	1	0	98	0	0
EIF4A2_chr3_186785283	PUS7	3	BS	0.608696	TGTAG	TGTAG	138	1	5	0	48	84	0
EIF4A2_chr3_186788974	noPUS	1	input	0.00357143	TCTAG	TCTAG	280	0	0	0	279	1	0
EIF4A2_chr3_186788974	noPUS	2	input	0.010101	TCTAG	TCTAG	297	0	1	1	290	3	2
EIF4A2_chr3_186788974	PUS7	1	BS	0.123967	TCTAG	TCTAG	121	0	1	0	103	15	2
EIF4A2_chr3_186788974	PUS7	2	BS	0.178808	TCTAG	TCTAG	151	0	0	0	123	27	1
EIF4A2_chr3_186788974	PUS7	3	input	0	TCTAG	TCTAG	55	0	0	0	54	0	1
EIF4A2_chr3_186788974	PUS7	3	BS	0.111111	TCTAG	TCTAG	54	0	0	0	47	6	1
EIF4B,TNS2-AS1_chr12_53041178	noPUS	1	input	0.0246914	TCTAA	TCTAA	162	0	0	0	158	4	0
EIF4B,TNS2-AS1_chr12_53041178	noPUS	2	input	0.0246914	TCTAA	TCTAA	162	0	1	0	156	4	1
EIF4B,TNS2-AS1_chr12_53041178	PUS7	1	BS	0.047619	TCTAA	TCTAA	42	1	0	0	39	2	0
EIF4B,TNS2-AS1_chr12_53041178	PUS7	2	BS	0.0232558	TCTAA	TCTAA	43	0	0	0	41	1	1
EIF4B,TNS2-AS1_chr12_53041178	PUS7	3	input	0.0212766	TCTAA	TCTAA	47	0	0	0	46	1	0
EIF4B,TNS2-AS1_chr12_53041178	PUS7	3	BS	0.0689655	TCTAA	TCTAA	29	0	0	0	27	2	0
EIF4G2_chr11_10805000	noPUS	1	input	0.0074813	GCTTA	CTTAC	401	0	2	0	395	3	1
EIF4G2_chr11_10805000	noPUS	2	input	0.00803213	GCTTA	CTTAC	498	0	0	1	493	4	0
EIF4G2_chr11_10805000	PUS7	1	BS	0.0555556	GCTTA	CTTAC	180	0	0	0	170	10	0
EIF4G2_chr11_10805000	PUS7	2	BS	0.0267559	GCTTA	CTTAC	299	1	1	0	288	8	1
EIF4G2_chr11_10805000	PUS7	3	input	0	GCTTA	CTTAC	104	0	1	0	102	0	1
EIF4G2_chr11_10805000	PUS7	3	BS	0.0119048	GCTTA	CTTAC	84	0	0	0	83	1	0
EIF4G3_chr1_20853590	noPUS	1	input	0.0158228	TGTAG	TGTAG	632	0	2	0	611	10	9
EIF4G3_chr1_20853590	noPUS	2	input	0.0122378	TGTAG	TGTAG	572	1	2	0	551	7	11
EIF4G3_chr1_20853590	PUS7	1	BS	0.663415	TGTAG	TGTAG	205	2	7	2	57	136	1
EIF4G3_chr1_20853590	PUS7	2	BS	0.671687	TGTAG	TGTAG	332	9	7	5	88	223	0
EIF4G3_chr1_20853590	PUS7	3	input	0	TGTAG	TGTAG	158	0	0	0	156	0	2
EIF4G3_chr1_20853590	PUS7	3	BS	0.550847	TGTAG	TGTAG	236	6	14	0	85	130	1
EIF4H_chr7_74189875	noPUS	1	input	0.00505051	GATAA	GATAA	396	0	0	1	391	2	2
EIF4H_chr7_74189875	noPUS	2	input	0	GATAA	GATAA	644	1	1	0	637	0	5
EIF4H_chr7_74189875	PUS7	1	BS	0.0171233	GATAA	GATAA	292	1	0	0	282	5	4
EIF4H_chr7_74189875	PUS7	2	BS	0.00542005	GATAA	GATAA	369	0	0	0	363	2	4
EIF4H_chr7_74189875	PUS7	3	input	0	GATAA	GATAA	145	0	0	0	144	0	1
EIF4H_chr7_74189875	PUS7	3	BS	0.0128205	GATAA	GATAA	156	0	0	0	154	2	0
EIF5_chr14_103335732	noPUS	1	input	0.0565749	AATTT	NA	654	2	8	3	604	37	0
EIF5_chr14_103335732	noPUS	2	input	0.0698577	AATTT	NA	773	0	9	3	705	54	2
EIF5_chr14_103335732	PUS7	1	BS	0.0625	AATTT	NA	464	0	6	2	427	29	0
EIF5_chr14_103335732	PUS7	2	BS	0.053286	AATTT	NA	563	4	13	3	513	30	0
EIF5_chr14_103335732	PUS7	3	input	0.0189873	AATTT	NA	158	0	3	0	152	3	0
EIF5_chr14_103335732	PUS7	3	BS	0.028777	AATTT	NA	139	0	0	0	134	4	1
EIF5_chr14_103342863	noPUS	1	input	0.0176367	TGTAG	TGTAG	567	0	3	2	542	10	10
EIF5_chr14_103342863	noPUS	2	input	0.0151286	TGTAG	TGTAG	661	0	3	1	638	10	9
EIF5_chr14_103342863	PUS7	1	BS	0.649485	TGTAG	TGTAG	194	1	7	10	46	126	4
EIF5_chr14_103342863	PUS7	2	BS	0.677419	TGTAG	TGTAG	310	4	10	17	66	210	3
EIF5_chr14_103342863	PUS7	3	input	0.016129	TGTAG	TGTAG	124	0	2	0	120	2	0
EIF5_chr14_103342863	PUS7	3	BS	0.733333	TGTAG	TGTAG	165	0	3	4	37	121	0
ELL2_chr5_95910844	noPUS	1	input	0	TATAT	TATAT	407	0	0	0	407	0	0
ELL2_chr5_95910844	noPUS	2	input	0.00204918	TATAT	TATAT	488	0	0	0	487	1	0
ELL2_chr5_95910844	PUS7	1	BS	0.047619	TATAT	TATAT	231	0	2	0	218	11	0
ELL2_chr5_95910844	PUS7	2	BS	0.00355872	TATAT	TATAT	281	0	0	0	280	1	0
ELL2_chr5_95910844	PUS7	3	input	0	TATAT	TATAT	95	0	0	0	95	0	0
ELL2_chr5_95910844	PUS7	3	BS	0	TATAT	TATAT	153	0	0	0	153	0	0
ELL2_chr5_95939279	noPUS	1	input	0	TGTAG	TGTAG	110	0	1	0	90	0	19
ELL2_chr5_95939279	noPUS	2	input	0	TGTAG	TGTAG	82	0	0	1	68	0	13
ELL2_chr5_95939279	PUS7	1	BS	0.322222	TGTAG	TGTAG	90	1	2	0	52	29	6
ELL2_chr5_95939279	PUS7	2	BS	0.684211	TGTAG	TGTAG	76	0	2	1	18	52	3
ELL2_chr5_95939279	PUS7	3	input	0	TGTAG	TGTAG	23	0	0	0	20	0	3
ELL2_chr5_95939279	PUS7	3	BS	0.507692	TGTAG	TGTAG	65	2	1	0	28	33	1
ELP1_chr9_108878131	noPUS	1	input	0.018797	TATTT	TTTAA	266	1	1	0	258	5	1
ELP1_chr9_108878131	noPUS	2	input	0.0299401	TATTT	TTTAA	334	4	0	1	319	10	0
ELP1_chr9_108878131	PUS7	1	BS	0.010929	TATTT	TTTAA	183	0	0	0	181	2	0
ELP1_chr9_108878131	PUS7	2	BS	0.0147783	TATTT	TTTAA	203	0	2	3	195	3	0
ELP1_chr9_108878131	PUS7	3	input	0.0142857	TATTT	TTTAA	70	0	0	0	69	1	0
ELP1_chr9_108878131	PUS7	3	BS	0.0289855	TATTT	TTTAA	69	0	0	0	67	2	0
ELP1_chr9_108901465	noPUS	1	input	0	CATAC	CATAC	526	0	1	0	525	0	0
ELP1_chr9_108901465	noPUS	2	input	0	CATAC	CATAC	527	0	1	0	526	0	0
ELP1_chr9_108901465	PUS7	1	BS	0	CATAC	CATAC	297	0	0	0	296	0	1
ELP1_chr9_108901465	PUS7	2	BS	0.0028169	CATAC	CATAC	355	0	2	0	352	1	0
ELP1_chr9_108901465	PUS7	3	input	0	CATAC	CATAC	105	0	0	0	105	0	0
ELP1_chr9_108901465	PUS7	3	BS	0.00925926	CATAC	CATAC	108	0	0	0	107	1	0
ELP2_chr18_36154965	noPUS	1	input	0.0941176	ACTTT	NA	85	0	1	1	75	8	0
ELP2_chr18_36154965	noPUS	2	input	0.0645161	ACTTT	NA	124	1	1	1	113	8	0
ELP2_chr18_36154965	PUS7	1	BS	0.129412	ACTTT	NA	85	0	0	1	72	11	1
ELP2_chr18_36154965	PUS7	2	BS	0.134831	ACTTT	NA	89	0	2	1	74	12	0
ELP2_chr18_36154965	PUS7	3	BS	0.0444444	ACTTT	NA	45	1	0	0	42	2	0
ELP2_chr18_36178148	noPUS	1	input	0.0277502	TCTAG	TCTAG	1009	2	4	2	939	28	34
ELP2_chr18_36178148	noPUS	2	input	0.0290055	TCTAG	TCTAG	724	0	2	0	687	21	14
ELP2_chr18_36178148	PUS7	1	BS	0.651452	TCTAG	TCTAG	482	3	6	0	158	314	1
ELP2_chr18_36178148	PUS7	2	BS	0.734665	TCTAG	TCTAG	701	4	7	1	170	515	4
ELP2_chr18_36178148	PUS7	3	input	0.0198675	TCTAG	TCTAG	151	0	1	0	141	3	6
ELP2_chr18_36178148	PUS7	3	BS	0.728155	TCTAG	TCTAG	412	1	6	2	102	300	1
EMG1_chr12_6975950	noPUS	1	input	0.0104603	TGTTT	NA	478	0	3	0	470	5	0
EMG1_chr12_6975950	noPUS	2	input	0.0145903	TGTTT	NA	891	0	8	0	868	13	2
EMG1_chr12_6975950	PUS7	1	BS	0.0357143	TGTTT	NA	112	0	1	0	107	4	0
EMG1_chr12_6975950	PUS7	2	BS	0.0116279	TGTTT	NA	86	0	0	0	84	1	1
EMG1_chr12_6975950	PUS7	3	input	0	TGTTT	NA	201	0	1	0	200	0	0
EMG1_chr12_6975950	PUS7	3	BS	0	TGTTT	NA	26	0	0	0	26	0	0
EMILIN2,LPIN2_chr18_2913364	noPUS	1	input	0.0305344	CATTT	ATTTA	131	0	0	2	125	4	0
EMILIN2,LPIN2_chr18_2913364	noPUS	2	input	0.0256684	CATTT	ATTTA	935	0	2	10	897	24	2
EMILIN2,LPIN2_chr18_2913364	PUS7	1	BS	0.027027	CATTT	ATTTA	74	0	0	1	71	2	0
EMILIN2,LPIN2_chr18_2913364	PUS7	2	BS	0.0298013	CATTT	ATTTA	302	0	0	3	290	9	0
EMILIN2,LPIN2_chr18_2913364	PUS7	3	input	0.0255102	CATTT	ATTTA	196	0	0	1	190	5	0
EMILIN2,LPIN2_chr18_2913364	PUS7	3	BS	0.0289855	CATTT	ATTTA	69	0	0	1	66	2	0
EML4_chr2_42170578	noPUS	1	input	0.0147059	TATTC	TATTC	340	0	5	1	319	5	10
EML4_chr2_42170578	noPUS	2	input	0.0385757	TATTC	TATTC	337	0	5	0	314	13	5
EML4_chr2_42170578	PUS7	1	BS	0.025	TATTC	TATTC	200	0	2	0	189	5	4
EML4_chr2_42170578	PUS7	2	BS	0.0456274	TATTC	TATTC	263	0	7	2	240	12	2
EML4_chr2_42170578	PUS7	3	input	0	TATTC	TATTC	86	0	1	0	85	0	0
EML4_chr2_42170578	PUS7	3	BS	0.0165289	TATTC	TATTC	121	0	0	0	118	2	1
EML4_chr2_42329888	noPUS	1	input	0.00296736	TGTAG	TGTAG	337	0	0	0	332	1	4
EML4_chr2_42329888	noPUS	2	input	0.00309598	TGTAG	TGTAG	323	0	1	0	312	1	9
EML4_chr2_42329888	PUS7	1	BS	0.660377	TGTAG	TGTAG	106	4	1	2	29	70	0
EML4_chr2_42329888	PUS7	2	BS	0.684211	TGTAG	TGTAG	152	6	2	2	37	104	1
EML4_chr2_42329888	PUS7	3	input	0	TGTAG	TGTAG	93	0	1	0	92	0	0
EML4_chr2_42329888	PUS7	3	BS	0.636364	TGTAG	TGTAG	55	1	2	2	15	35	0
EML4_chr2_42331068	noPUS	1	input	0.00735294	AATTA	ATTAC	136	0	0	0	135	1	0
EML4_chr2_42331068	noPUS	2	input	0	AATTA	ATTAC	178	0	1	0	177	0	0
EML4_chr2_42331068	PUS7	1	BS	0	AATTA	ATTAC	80	0	0	0	80	0	0
EML4_chr2_42331068	PUS7	2	BS	0	AATTA	ATTAC	114	0	1	0	113	0	0
EML4_chr2_42331068	PUS7	3	input	0	AATTA	ATTAC	35	0	0	0	35	0	0
EML4_chr2_42331068	PUS7	3	BS	0	AATTA	ATTAC	24	0	0	0	24	0	0
ENO1_chr1_8861027	noPUS	1	input	0.0056444	AATAA	AATAA	1063	2	1	0	1039	6	15
ENO1_chr1_8861027	noPUS	2	input	0	AATAA	AATAA	1002	2	1	0	981	0	18
ENO1_chr1_8861027	PUS7	1	BS	0.0103306	AATAA	AATAA	484	1	0	0	472	5	6
ENO1_chr1_8861027	PUS7	2	BS	0.00344828	AATAA	AATAA	580	0	0	1	566	2	11
ENO1_chr1_8861027	PUS7	3	input	0	AATAA	AATAA	238	0	0	1	235	0	2
ENO1_chr1_8861027	PUS7	3	BS	0.00333333	AATAA	AATAA	300	0	0	0	295	1	4
ENPP1_chr6_131868047	noPUS	1	input	0.0111732	GGTAT	GGTAT	895	2	2	0	879	10	2
ENPP1_chr6_131868047	noPUS	2	input	0.00202429	GGTAT	GGTAT	988	0	2	1	980	2	3
ENPP1_chr6_131868047	PUS7	1	BS	0.0164319	GGTAT	GGTAT	426	0	2	0	415	7	2
ENPP1_chr6_131868047	PUS7	2	BS	0.0195695	GGTAT	GGTAT	511	0	1	0	500	10	0
ENPP1_chr6_131868047	PUS7	3	input	0	GGTAT	GGTAT	242	0	0	0	242	0	0
ENPP1_chr6_131868047	PUS7	3	BS	0.00967742	GGTAT	GGTAT	310	0	0	0	307	3	0
ENSA_chr1_150622412	noPUS	1	input	0	TGTAG	TGTAG	173	0	0	0	173	0	0
ENSA_chr1_150622412	noPUS	2	input	0.00321543	TGTAG	TGTAG	311	0	1	0	307	1	2
ENSA_chr1_150622412	PUS7	1	BS	0.0689655	TGTAG	TGTAG	58	0	0	0	54	4	0
ENSA_chr1_150622412	PUS7	2	BS	0.145161	TGTAG	TGTAG	62	0	0	1	52	9	0
ENSA_chr1_150622412	PUS7	3	input	0.0289855	TGTAG	TGTAG	69	0	0	1	66	2	0
ENSA_chr1_150622412	PUS7	3	BS	0.129771	TGTAG	TGTAG	131	0	0	0	114	17	0
ENSA_chr1_150625493	noPUS	1	input	0.00803213	TGTAG	TGTAG	249	0	3	0	237	2	7
ENSA_chr1_150625493	noPUS	2	input	0.0074813	TGTAG	TGTAG	401	0	4	0	378	3	16
ENSA_chr1_150625493	PUS7	1	BS	0.284483	TGTAG	TGTAG	116	0	2	0	78	33	3
ENSA_chr1_150625493	PUS7	2	BS	0.503401	TGTAG	TGTAG	147	1	6	1	64	74	1
ENSA_chr1_150625493	PUS7	3	input	0.010989	TGTAG	TGTAG	91	0	2	0	85	1	3
ENSA_chr1_150625493	PUS7	3	BS	0.235294	TGTAG	TGTAG	102	0	2	0	74	24	2
EP400_chr12_132032038	noPUS	1	input	0.00109529	TGTAG	TGTAG	913	0	1	0	908	1	3
EP400_chr12_132032038	noPUS	2	input	0.00218341	TGTAG	TGTAG	916	0	0	1	908	2	5
EP400_chr12_132032038	PUS7	1	BS	0.601504	TGTAG	TGTAG	399	1	3	16	139	240	0
EP400_chr12_132032038	PUS7	2	BS	0.70412	TGTAG	TGTAG	534	5	4	23	126	376	0
EP400_chr12_132032038	PUS7	3	input	0	TGTAG	TGTAG	201	0	0	0	200	0	1
EP400_chr12_132032038	PUS7	3	BS	0.653386	TGTAG	TGTAG	251	2	4	3	77	164	1
EPB41L5_chr2_120106550	noPUS	1	input	0.0201342	CCTTA	CTTAC	298	0	0	0	291	6	1
EPB41L5_chr2_120106550	noPUS	2	input	0.0260116	CCTTA	CTTAC	346	0	0	0	337	9	0
EPB41L5_chr2_120106550	PUS7	1	BS	0.0478723	CCTTA	CTTAC	188	0	0	0	179	9	0
EPB41L5_chr2_120106550	PUS7	2	BS	0.0340426	CCTTA	CTTAC	235	0	0	0	227	8	0
EPB41L5_chr2_120106550	PUS7	3	input	0.0273973	CCTTA	CTTAC	73	0	0	0	71	2	0
EPB41L5_chr2_120106550	PUS7	3	BS	0.0588235	CCTTA	CTTAC	68	0	0	0	64	4	0
EPB41_chr1_29118914	noPUS	1	input	0.0122449	TGTAG	TGTAG	245	0	0	0	233	3	9
EPB41_chr1_29118914	noPUS	2	input	0.0116279	TGTAG	TGTAG	172	0	0	0	165	2	5
EPB41_chr1_29118914	PUS7	1	BS	0	TGTAG	TGTAG	115	0	0	0	112	0	3
EPB41_chr1_29118914	PUS7	2	BS	0.0430108	TGTAG	TGTAG	186	0	1	0	171	8	6
EPB41_chr1_29118914	PUS7	3	input	0.03125	TGTAG	TGTAG	32	0	0	0	31	1	0
EPB41_chr1_29118914	PUS7	3	BS	0.0251256	TGTAG	TGTAG	199	0	0	0	190	5	4
ERBB3_chr12_56085050	noPUS	1	input	0.0198337	TCTAC	TCTAC	1563	0	5	0	1518	31	9
ERBB3_chr12_56085050	noPUS	2	input	0.0140548	TCTAC	TCTAC	1423	0	0	0	1392	20	11
ERBB3_chr12_56085050	PUS7	1	BS	0.0268256	TCTAC	TCTAC	671	0	1	0	646	18	6
ERBB3_chr12_56085050	PUS7	2	BS	0.0223256	TCTAC	TCTAC	1075	0	6	0	1040	24	5
ERBB3_chr12_56085050	PUS7	3	input	0.00363636	TCTAC	TCTAC	275	0	1	0	270	1	3
ERBB3_chr12_56085050	PUS7	3	BS	0.00900901	TCTAC	TCTAC	444	0	2	0	436	4	2
ERH_chr14_69380270	noPUS	1	input	0.028777	GGTTC	NA	139	0	3	2	129	4	1
ERH_chr14_69380270	noPUS	2	input	0.0255474	GGTTC	NA	274	4	0	2	260	7	1
ERH_chr14_69380270	PUS7	1	BS	0.038961	GGTTC	NA	77	0	0	0	74	3	0
ERH_chr14_69380270	PUS7	2	BS	0.023622	GGTTC	NA	127	2	0	1	121	3	0
ERH_chr14_69380270	PUS7	3	input	0	GGTTC	NA	38	0	1	0	37	0	0
ERH_chr14_69380270	PUS7	3	BS	0.027027	GGTTC	NA	37	0	0	1	35	1	0
ESRRA_chr11_64315746	noPUS	1	input	0.021978	GCTGC	GCTGC	546	0	2	1	526	12	5
ESRRA_chr11_64315746	noPUS	2	input	0	GCTGC	GCTGC	358	0	1	0	357	0	0
ESRRA_chr11_64315746	PUS7	1	BS	0.0447284	GCTGC	GCTGC	313	0	2	3	292	14	2
ESRRA_chr11_64315746	PUS7	2	BS	0	GCTGC	GCTGC	388	0	0	2	384	0	2
ESRRA_chr11_64315746	PUS7	3	input	0	GCTGC	GCTGC	90	0	0	1	89	0	0
ESRRA_chr11_64315746	PUS7	3	BS	0.0183486	GCTGC	GCTGC	218	0	1	0	213	4	0
EWSR1_chr22_29292530	noPUS	1	input	0.015083	AATTT	NA	663	2	2	0	647	10	2
EWSR1_chr22_29292530	noPUS	2	input	0.00859599	AATTT	NA	698	4	0	1	685	6	2
EWSR1_chr22_29292530	PUS7	1	BS	0.0193237	AATTT	NA	207	0	0	0	203	4	0
EWSR1_chr22_29292530	PUS7	2	BS	0.0334928	AATTT	NA	209	0	0	1	201	7	0
EWSR1_chr22_29292530	PUS7	3	input	0.00645161	AATTT	NA	155	0	0	0	154	1	0
EWSR1_chr22_29292530	PUS7	3	BS	0.00980392	AATTT	NA	102	1	0	0	100	1	0
F2_chr11_46719914	noPUS	1	input	0.0351562	TCTAG	TCTAG	1024	9	6	6	935	36	32
F2_chr11_46719914	noPUS	2	input	0.0409605	TCTAG	TCTAG	708	8	4	9	633	29	25
F2_chr11_46719914	PUS7	1	BS	0.217765	TCTAG	TCTAG	349	2	10	12	243	76	6
F2_chr11_46719914	PUS7	2	BS	0.360624	TCTAG	TCTAG	513	8	16	8	286	185	10
F2_chr11_46719914	PUS7	3	input	0.0473373	TCTAG	TCTAG	169	1	0	3	154	8	3
F2_chr11_46719914	PUS7	3	BS	0.315457	TCTAG	TCTAG	317	2	3	4	199	100	9
FAM118A_chr22_45332648	noPUS	1	input	0.0695742	TGTTT	TTTTG	963	0	5	4	886	67	1
FAM118A_chr22_45332648	noPUS	2	input	0.0562324	TGTTT	TTTTG	1067	0	5	2	1000	60	0
FAM118A_chr22_45332648	PUS7	1	BS	0.0900474	TGTTT	TTTTG	422	0	3	1	379	38	1
FAM118A_chr22_45332648	PUS7	2	BS	0.0737018	TGTTT	TTTTG	597	0	1	0	551	44	1
FAM118A_chr22_45332648	PUS7	3	input	0.0212766	TGTTT	TTTTG	235	0	0	0	230	5	0
FAM118A_chr22_45332648	PUS7	3	BS	0.0243161	TGTTT	TTTTG	329	1	1	0	319	8	0
FAM168B_chr2_131049504	noPUS	1	input	0.00833333	TGTGA	TGTGA	960	3	4	1	940	8	4
FAM168B_chr2_131049504	noPUS	2	input	0.00353357	TGTGA	TGTGA	849	0	1	0	840	3	5
FAM168B_chr2_131049504	PUS7	1	BS	0.0104167	TGTGA	TGTGA	384	0	1	0	379	4	0
FAM168B_chr2_131049504	PUS7	2	BS	0.0038835	TGTGA	TGTGA	515	0	0	0	511	2	2
FAM168B_chr2_131049504	PUS7	3	input	0.00574713	TGTGA	TGTGA	174	0	1	0	172	1	0
FAM168B_chr2_131049504	PUS7	3	BS	0.00704225	TGTGA	TGTGA	284	0	1	0	277	2	4
FAM20B_chr1_179054636	noPUS	1	input	0.0151515	TGTAG	TGTAG	66	0	1	0	63	1	1
FAM20B_chr1_179054636	noPUS	2	input	0	TGTAG	TGTAG	79	0	0	0	77	0	2
FAM20B_chr1_179054636	PUS7	2	BS	0.25	TGTAG	TGTAG	28	0	1	0	20	7	0
FAM72D_chr1_145103018	noPUS	1	input	0.0104167	TGTAG	TGTAG	288	0	3	0	281	3	1
FAM72D_chr1_145103018	noPUS	2	input	0.00458716	TGTAG	TGTAG	436	0	3	0	431	2	0
FAM72D_chr1_145103018	PUS7	1	BS	0.612245	TGTAG	TGTAG	49	0	4	0	15	30	0
FAM72D_chr1_145103018	PUS7	2	BS	0.573529	TGTAG	TGTAG	68	2	4	0	22	39	1
FAM72D_chr1_145103018	PUS7	3	input	0	TGTAG	TGTAG	99	1	2	0	96	0	0
FAM72D_chr1_145103018	PUS7	3	BS	0.814815	TGTAG	TGTAG	27	0	0	0	5	22	0
FANCA_chr16_89775790	noPUS	1	input	0.011236	TGTAC	TGTAC	712	0	1	0	703	8	0
FANCA_chr16_89775790	noPUS	2	input	0.00669643	TGTAC	TGTAC	896	0	2	0	887	6	1
FANCA_chr16_89775790	PUS7	1	BS	0.0102041	TGTAC	TGTAC	294	1	0	0	290	3	0
FANCA_chr16_89775790	PUS7	2	BS	0.00920245	TGTAC	TGTAC	326	0	0	0	323	3	0
FANCA_chr16_89775790	PUS7	3	input	0.00460829	TGTAC	TGTAC	217	1	0	0	215	1	0
FANCA_chr16_89775790	PUS7	3	BS	0	TGTAC	TGTAC	138	0	1	0	136	0	1
FASN_chr17_82083871	noPUS	1	input	0.00535332	CGTAC	CGTAC	934	4	1	0	923	5	1
FASN_chr17_82083871	noPUS	2	input	0.012987	CGTAC	CGTAC	616	5	1	1	600	8	1
FASN_chr17_82083871	PUS7	1	BS	0.00753769	CGTAC	CGTAC	398	4	1	0	389	3	1
FASN_chr17_82083871	PUS7	2	BS	0.0145631	CGTAC	CGTAC	618	0	5	1	603	9	0
FASN_chr17_82083871	PUS7	3	input	0.00625	CGTAC	CGTAC	160	2	2	0	155	1	0
FASN_chr17_82083871	PUS7	3	BS	0.00516796	CGTAC	CGTAC	387	0	0	0	384	2	1
FASN_chr17_82087180	noPUS	1	input	0	ACTGA	ACTGA	198	0	1	0	187	0	10
FASN_chr17_82087180	noPUS	2	input	0.00480769	ACTGA	ACTGA	208	0	3	0	188	1	16
FASN_chr17_82087180	PUS7	1	BS	0	ACTGA	ACTGA	87	0	0	0	80	0	7
FASN_chr17_82087180	PUS7	2	BS	0.0106383	ACTGA	ACTGA	94	0	0	0	87	1	6
FASN_chr17_82087180	PUS7	3	input	0	ACTGA	ACTGA	46	0	0	0	44	0	2
FASN_chr17_82087180	PUS7	3	BS	0.015873	ACTGA	ACTGA	63	0	0	0	59	1	3
FAU_chr11_65120653	noPUS	1	input	0.00423729	AATAA	AATAA	236	0	1	0	230	1	4
FAU_chr11_65120653	noPUS	2	input	0.00483092	AATAA	AATAA	207	0	0	0	202	1	4
FAU_chr11_65120653	PUS7	1	BS	0.0159574	AATAA	AATAA	188	1	0	0	179	3	5
FAU_chr11_65120653	PUS7	2	BS	0.00749064	AATAA	AATAA	267	0	0	0	258	2	7
FAU_chr11_65120653	PUS7	3	input	0	AATAA	AATAA	34	0	0	1	33	0	0
FAU_chr11_65120653	PUS7	3	BS	0	AATAA	AATAA	131	0	0	0	129	0	2
FDFT1_chr8_11838655	noPUS	1	input	0.206107	ACTTT	NA	262	1	0	0	207	54	0
FDFT1_chr8_11838655	noPUS	2	input	0.158576	ACTTT	NA	309	0	1	0	259	49	0
FDFT1_chr8_11838655	PUS7	1	BS	0.236025	ACTTT	NA	161	0	1	0	122	38	0
FDFT1_chr8_11838655	PUS7	2	BS	0.265957	ACTTT	NA	188	0	0	0	138	50	0
FDFT1_chr8_11838655	PUS7	3	input	0.0666667	ACTTT	NA	60	0	0	0	56	4	0
FDFT1_chr8_11838655	PUS7	3	BS	0.155963	ACTTT	NA	109	0	0	0	92	17	0
FGD5-AS1_chr3_14945720	noPUS	1	input	0.00465116	CATTT	ATTTC	215	0	0	0	214	1	0
FGD5-AS1_chr3_14945720	noPUS	2	input	0.0037594	CATTT	ATTTC	266	1	4	2	258	1	0
FGD5-AS1_chr3_14945720	PUS7	1	BS	0.0145985	CATTT	ATTTC	137	0	0	1	134	2	0
FGD5-AS1_chr3_14945720	PUS7	2	BS	0.00917431	CATTT	ATTTC	109	0	0	0	108	1	0
FGD5-AS1_chr3_14945720	PUS7	3	input	0	CATTT	ATTTC	53	1	0	0	52	0	0
FGD5-AS1_chr3_14945720	PUS7	3	BS	0	CATTT	ATTTC	63	0	0	1	62	0	0
FGL1_chr8_17904319	noPUS	1	input	0.0276817	AATTT	TTTAA	578	2	3	4	552	16	1
FGL1_chr8_17904319	noPUS	2	input	0.0185471	AATTT	TTTAA	647	1	3	8	623	12	0
FGL1_chr8_17904319	PUS7	1	BS	0.00706714	AATTT	TTTAA	283	1	0	4	275	2	1
FGL1_chr8_17904319	PUS7	2	BS	0.0372208	AATTT	TTTAA	403	1	1	2	384	15	0
FGL1_chr8_17904319	PUS7	3	input	0	AATTT	TTTAA	143	0	1	0	142	0	0
FGL1_chr8_17904319	PUS7	3	BS	0.00581395	AATTT	TTTAA	172	0	0	0	171	1	0
FGL1_chr8_17904930	noPUS	1	input	0.00711744	AATAT	AATAT	281	0	0	0	279	2	0
FGL1_chr8_17904930	noPUS	2	input	0.0027933	AATAT	AATAT	358	0	0	0	357	1	0
FGL1_chr8_17904930	PUS7	1	BS	0	AATAT	AATAT	166	0	0	0	166	0	0
FGL1_chr8_17904930	PUS7	2	BS	0	AATAT	AATAT	218	0	0	0	218	0	0
FGL1_chr8_17904930	PUS7	3	input	0	AATAT	AATAT	73	0	0	0	73	0	0
FGL1_chr8_17904930	PUS7	3	BS	0	AATAT	AATAT	108	0	0	0	108	0	0
FGL1_chr8_17906935	noPUS	1	input	0.0253165	AGTTT	TTTAG	237	0	3	3	225	6	0
FGL1_chr8_17906935	noPUS	2	input	0.0191257	AGTTT	TTTAG	366	2	5	1	350	7	1
FGL1_chr8_17906935	PUS7	1	BS	0.00869565	AGTTT	TTTAG	115	0	1	1	112	1	0
FGL1_chr8_17906935	PUS7	2	BS	0.0138889	AGTTT	TTTAG	144	0	4	1	137	2	0
FGL1_chr8_17906935	PUS7	3	input	0.0142857	AGTTT	TTTAG	70	0	0	0	69	1	0
FGL1_chr8_17906935	PUS7	3	BS	0	AGTTT	TTTAG	34	0	1	0	33	0	0
FIS1_chr7_101245032	noPUS	1	input	0.00696517	TGTAG	TGTAG	1005	1	3	0	981	7	13
FIS1_chr7_101245032	noPUS	2	input	0.00784314	TGTAG	TGTAG	765	2	3	0	748	6	6
FIS1_chr7_101245032	PUS7	1	BS	0.443787	TGTAG	TGTAG	169	3	7	9	73	75	2
FIS1_chr7_101245032	PUS7	2	BS	0.576336	TGTAG	TGTAG	262	11	5	9	83	151	3
FIS1_chr7_101245032	PUS7	3	input	0.00609756	TGTAG	TGTAG	164	0	0	0	162	1	1
FIS1_chr7_101245032	PUS7	3	BS	0.517986	TGTAG	TGTAG	139	1	1	6	59	72	0
FKBP1B_chr2_24063441	noPUS	1	input	0.0234279	TGTAG	TGTAG	811	0	3	1	784	19	4
FKBP1B_chr2_24063441	noPUS	2	input	0.0145631	TGTAG	TGTAG	1236	0	8	2	1198	18	10
FKBP1B_chr2_24063441	PUS7	1	BS	0.551282	TGTAG	TGTAG	78	1	2	0	31	43	1
FKBP1B_chr2_24063441	PUS7	2	BS	0.564767	TGTAG	TGTAG	193	1	13	1	68	109	1
FKBP1B_chr2_24063441	PUS7	3	input	0.019084	TGTAG	TGTAG	262	0	2	1	251	5	3
FKBP1B_chr2_24063441	PUS7	3	BS	0.645161	TGTAG	TGTAG	62	0	0	0	22	40	0
FLNB_chr3_58125590	noPUS	1	input	0.0105634	TGTAG	TGTAG	1136	0	6	0	1103	12	15
FLNB_chr3_58125590	noPUS	2	input	0.0110497	TGTAG	TGTAG	1267	0	2	1	1244	14	6
FLNB_chr3_58125590	PUS7	1	BS	0.0627306	TGTAG	TGTAG	542	0	3	0	499	34	6
FLNB_chr3_58125590	PUS7	2	BS	0.075067	TGTAG	TGTAG	746	0	7	0	676	56	7
FLNB_chr3_58125590	PUS7	3	input	0.00446429	TGTAG	TGTAG	224	0	1	0	222	1	0
FLNB_chr3_58125590	PUS7	3	BS	0.0735632	TGTAG	TGTAG	435	0	1	0	402	32	0
FMR1_chrX_147925593	noPUS	1	input	0.0157895	TGTAG	TGTAG	190	0	0	0	187	3	0
FMR1_chrX_147925593	noPUS	2	input	0.0077821	TGTAG	TGTAG	257	0	1	0	253	2	1
FMR1_chrX_147925593	PUS7	1	BS	0.827957	TGTAG	TGTAG	93	0	0	0	16	77	0
FMR1_chrX_147925593	PUS7	2	BS	0.763441	TGTAG	TGTAG	93	1	3	0	18	71	0
FMR1_chrX_147925593	PUS7	3	input	0	TGTAG	TGTAG	46	0	0	0	46	0	0
FMR1_chrX_147925593	PUS7	3	BS	0.74359	TGTAG	TGTAG	39	0	0	0	10	29	0
FN1_chr2_215360551	noPUS	1	input	0.00149477	TGTAA	TGTAA	669	0	0	0	660	1	8
FN1_chr2_215360551	noPUS	2	input	0.0108499	TGTAA	TGTAA	1106	2	3	0	1075	12	14
FN1_chr2_215360551	PUS7	1	BS	0.00722022	TGTAA	TGTAA	277	2	0	1	269	2	3
FN1_chr2_215360551	PUS7	2	BS	0.0227273	TGTAA	TGTAA	352	2	2	0	338	8	2
FN1_chr2_215360551	PUS7	3	input	0	TGTAA	TGTAA	225	0	0	0	223	0	2
FN1_chr2_215360551	PUS7	3	BS	0.0253165	TGTAA	TGTAA	79	1	1	0	72	2	3
FN1_chr2_215390581	noPUS	1	input	0.0071599	TCTAA	TCTAA	419	1	0	0	413	3	2
FN1_chr2_215390581	noPUS	2	input	0.00678733	TCTAA	TCTAA	442	0	0	0	438	3	1
FN1_chr2_215390581	PUS7	1	BS	0.171569	TCTAA	TCTAA	204	0	1	0	168	35	0
FN1_chr2_215390581	PUS7	2	BS	0.349153	TCTAA	TCTAA	295	2	2	1	185	103	2
FN1_chr2_215390581	PUS7	3	input	0	TCTAA	TCTAA	102	0	0	0	102	0	0
FN1_chr2_215390581	PUS7	3	BS	0.230769	TCTAA	TCTAA	260	0	3	0	197	60	0
FN1_chr2_215398288	noPUS	1	input	0.003125	AATAC	AATAC	320	0	0	0	317	1	2
FN1_chr2_215398288	noPUS	2	input	0	AATAC	AATAC	329	1	1	0	326	0	1
FN1_chr2_215398288	PUS7	1	BS	0	AATAC	AATAC	194	0	1	0	193	0	0
FN1_chr2_215398288	PUS7	2	BS	0	AATAC	AATAC	216	0	0	0	216	0	0
FN1_chr2_215398288	PUS7	3	input	0	AATAC	AATAC	64	0	0	0	64	0	0
FN1_chr2_215398288	PUS7	3	BS	0	AATAC	AATAC	81	0	0	0	81	0	0
FN1_chr2_215409690	noPUS	1	input	0.0121852	ACTTC	ACTTC	1231	1	2	2	1206	15	5
FN1_chr2_215409690	noPUS	2	input	0.00598355	ACTTC	ACTTC	1337	2	7	1	1317	8	2
FN1_chr2_215409690	PUS7	1	BS	0.0197368	ACTTC	ACTTC	456	0	0	1	444	9	2
FN1_chr2_215409690	PUS7	2	BS	0.023088	ACTTC	ACTTC	693	0	3	0	674	16	0
FN1_chr2_215409690	PUS7	3	input	0.00706714	ACTTC	ACTTC	283	0	0	0	280	2	1
FN1_chr2_215409690	PUS7	3	BS	0.0027027	ACTTC	ACTTC	370	1	2	0	365	1	1
FN1_chr2_215414865	noPUS	1	input	0.0183983	CATTT	NA	924	0	1	11	895	17	0
FN1_chr2_215414865	noPUS	2	input	0.00953516	CATTT	NA	839	0	3	11	816	8	1
FN1_chr2_215414865	PUS7	1	BS	0.0396825	CATTT	NA	504	0	1	6	477	20	0
FN1_chr2_215414865	PUS7	2	BS	0.0211161	CATTT	NA	663	0	0	9	640	14	0
FN1_chr2_215414865	PUS7	3	input	0.0114286	CATTT	NA	175	0	0	0	173	2	0
FN1_chr2_215414865	PUS7	3	BS	0.00874636	CATTT	NA	343	0	1	1	338	3	0
FNBP1L_chr1_93554299	noPUS	1	input	0.0436047	GGTTT	TTTTT	344	0	1	0	328	15	0
FNBP1L_chr1_93554299	noPUS	2	input	0.037694	GGTTT	TTTTT	451	0	1	2	431	17	0
FNBP1L_chr1_93554299	PUS7	1	BS	0.0947368	GGTTT	TTTTT	190	0	1	0	171	18	0
FNBP1L_chr1_93554299	PUS7	2	BS	0.112108	GGTTT	TTTTT	223	0	1	1	196	25	0
FNBP1L_chr1_93554299	PUS7	3	input	0.038961	GGTTT	TTTTT	77	0	0	1	73	3	0
FNBP1L_chr1_93554299	PUS7	3	BS	0.0410959	GGTTT	TTTTT	73	0	0	0	70	3	0
FNDC3B_chr3_172044080	noPUS	1	input	0.00847458	AATAT	AATAT	118	0	1	0	115	1	1
FNDC3B_chr3_172044080	noPUS	2	input	0.0106952	AATAT	AATAT	187	0	0	0	184	2	1
FNDC3B_chr3_172044080	PUS7	1	BS	0	AATAT	AATAT	119	0	0	1	118	0	0
FNDC3B_chr3_172044080	PUS7	2	BS	0	AATAT	AATAT	97	0	0	0	97	0	0
FNDC3B_chr3_172044080	PUS7	3	input	0	AATAT	AATAT	37	0	0	0	37	0	0
FNDC3B_chr3_172044080	PUS7	3	BS	0.0238095	AATAT	AATAT	42	0	0	0	41	1	0
FNDC3B_chr3_172054790	noPUS	1	input	0.00963597	TATAG	TATAG	934	0	2	2	907	9	14
FNDC3B_chr3_172054790	noPUS	2	input	0.0097493	TATAG	TATAG	718	0	0	1	701	7	9
FNDC3B_chr3_172054790	PUS7	1	BS	0.0639535	TATAG	TATAG	344	1	5	3	313	22	0
FNDC3B_chr3_172054790	PUS7	2	BS	0.0720721	TATAG	TATAG	444	1	6	1	397	32	7
FNDC3B_chr3_172054790	PUS7	3	input	0	TATAG	TATAG	183	0	0	0	182	0	1
FNDC3B_chr3_172054790	PUS7	3	BS	0.0681004	TATAG	TATAG	279	0	3	3	252	19	2
FNDC3B_chr3_172071214	noPUS	1	input	0	CATTA	ATTAT	244	0	0	0	244	0	0
FNDC3B_chr3_172071214	noPUS	2	input	0.00337838	CATTA	ATTAT	296	0	1	1	292	1	1
FNDC3B_chr3_172071214	PUS7	1	BS	0.0496454	CATTA	ATTAT	141	0	1	1	132	7	0
FNDC3B_chr3_172071214	PUS7	2	BS	0.0104167	CATTA	ATTAT	192	1	0	0	189	2	0
FNDC3B_chr3_172071214	PUS7	3	input	0	CATTA	ATTAT	53	0	0	0	53	0	0
FNDC3B_chr3_172071214	PUS7	3	BS	0	CATTA	ATTAT	70	0	0	0	70	0	0
FNDC3B_chr3_172073758	noPUS	1	input	0.0034965	TGTAG	TGTAG	572	1	4	0	561	2	4
FNDC3B_chr3_172073758	noPUS	2	input	0.00456621	TGTAG	TGTAG	657	1	2	0	645	3	6
FNDC3B_chr3_172073758	PUS7	1	BS	0.0176678	TGTAG	TGTAG	283	0	0	0	275	5	3
FNDC3B_chr3_172073758	PUS7	2	BS	0.0153374	TGTAG	TGTAG	326	0	1	0	319	5	1
FNDC3B_chr3_172073758	PUS7	3	input	0	TGTAG	TGTAG	135	0	0	0	135	0	0
FNDC3B_chr3_172073758	PUS7	3	BS	0.0243902	TGTAG	TGTAG	123	0	0	1	119	3	0
FNDC3B_chr3_172101829	noPUS	1	input	0.0210526	TCTAG	TCTAG	285	0	0	1	276	6	2
FNDC3B_chr3_172101829	noPUS	2	input	0.0027027	TCTAG	TCTAG	370	0	2	0	365	1	2
FNDC3B_chr3_172101829	PUS7	1	BS	0.312977	TCTAG	TCTAG	131	0	1	0	89	41	0
FNDC3B_chr3_172101829	PUS7	2	BS	0.345324	TCTAG	TCTAG	139	0	0	0	91	48	0
FNDC3B_chr3_172101829	PUS7	3	input	0.0263158	TCTAG	TCTAG	76	0	0	0	74	2	0
FNDC3B_chr3_172101829	PUS7	3	BS	0.425532	TCTAG	TCTAG	47	0	0	0	27	20	0
FNDC3B_chr3_172148759	noPUS	1	input	0.0658135	AGTTT	TTTTC	547	4	4	1	502	36	0
FNDC3B_chr3_172148759	noPUS	2	input	0.0523649	AGTTT	TTTTC	592	3	3	0	555	31	0
FNDC3B_chr3_172148759	PUS7	1	BS	0.113208	AGTTT	TTTTC	318	4	3	0	275	36	0
FNDC3B_chr3_172148759	PUS7	2	BS	0.0969977	AGTTT	TTTTC	433	0	3	0	387	42	1
FNDC3B_chr3_172148759	PUS7	3	input	0.0333333	AGTTT	TTTTC	120	0	0	0	116	4	0
FNDC3B_chr3_172148759	PUS7	3	BS	0.058296	AGTTT	TTTTC	223	1	2	0	207	13	0
FNDC3B_chr3_172159855	noPUS	1	input	0	TATAT	TATAT	216	0	0	0	216	0	0
FNDC3B_chr3_172159855	noPUS	2	input	0	TATAT	TATAT	258	0	0	0	258	0	0
FNDC3B_chr3_172159855	PUS7	1	BS	0	TATAT	TATAT	122	0	0	0	122	0	0
FNDC3B_chr3_172159855	PUS7	2	BS	0	TATAT	TATAT	172	0	0	0	172	0	0
FNDC3B_chr3_172159855	PUS7	3	input	0	TATAT	TATAT	56	0	0	0	56	0	0
FNDC3B_chr3_172159855	PUS7	3	BS	0	TATAT	TATAT	72	0	0	0	72	0	0
FNDC3B_chr3_172170193	noPUS	1	input	0	TGTAA	TGTAA	337	0	0	0	336	0	1
FNDC3B_chr3_172170193	noPUS	2	input	0.003367	TGTAA	TGTAA	297	0	1	0	293	1	2
FNDC3B_chr3_172170193	PUS7	1	BS	0	TGTAA	TGTAA	212	0	1	0	209	0	2
FNDC3B_chr3_172170193	PUS7	2	BS	0.00819672	TGTAA	TGTAA	244	0	0	0	242	2	0
FNDC3B_chr3_172170193	PUS7	3	input	0	TGTAA	TGTAA	60	0	0	0	59	0	1
FNDC3B_chr3_172170193	PUS7	3	BS	0.00961538	TGTAA	TGTAA	104	0	0	0	102	1	1
FNDC3B_chr3_172214085	noPUS	1	input	0.00897666	TCTAG	TCTAG	557	0	0	0	535	5	17
FNDC3B_chr3_172214085	noPUS	2	input	0.00684932	TCTAG	TCTAG	584	0	4	1	553	4	22
FNDC3B_chr3_172214085	PUS7	1	BS	0.305677	TCTAG	TCTAG	229	1	1	2	147	70	8
FNDC3B_chr3_172214085	PUS7	2	BS	0.41716	TCTAG	TCTAG	338	1	3	1	188	141	4
FNDC3B_chr3_172214085	PUS7	3	input	0.0152672	TCTAG	TCTAG	131	0	0	0	126	2	3
FNDC3B_chr3_172214085	PUS7	3	BS	0.311321	TCTAG	TCTAG	212	1	0	1	141	66	3
FNDC3B_chr3_172267100	noPUS	1	input	0.0384615	CATTT	TTTAG	208	1	1	2	196	8	0
FNDC3B_chr3_172267100	noPUS	2	input	0.0436681	CATTT	TTTAG	229	0	3	1	214	10	1
FNDC3B_chr3_172267100	PUS7	1	BS	0.0517241	CATTT	TTTAG	116	1	1	1	107	6	0
FNDC3B_chr3_172267100	PUS7	2	BS	0.0344828	CATTT	TTTAG	174	0	2	1	165	6	0
FNDC3B_chr3_172267100	PUS7	3	input	0.047619	CATTT	TTTAG	42	0	0	0	40	2	0
FNDC3B_chr3_172267100	PUS7	3	BS	0.0392157	CATTT	TTTAG	102	0	1	0	97	4	0
FNDC3B_chr3_172330019	noPUS	1	input	0	TATAC	TATAC	132	0	0	0	132	0	0
FNDC3B_chr3_172330019	noPUS	2	input	0.00241546	TATAC	TATAC	414	0	1	0	412	1	0
FNDC3B_chr3_172330019	PUS7	1	BS	0	TATAC	TATAC	66	0	0	0	66	0	0
FNDC3B_chr3_172330019	PUS7	2	BS	0	TATAC	TATAC	73	0	0	0	73	0	0
FNDC3B_chr3_172330019	PUS7	3	input	0	TATAC	TATAC	90	0	0	0	90	0	0
FNDC3B_chr3_172330019	PUS7	3	BS	0	TATAC	TATAC	23	0	0	0	23	0	0
FNDC3B_chr3_172337352	noPUS	1	input	0.0291971	GGTTC	GGTTC	274	1	3	0	262	8	0
FNDC3B_chr3_172337352	noPUS	2	input	0.0179641	GGTTC	GGTTC	334	3	2	3	320	6	0
FNDC3B_chr3_172337352	PUS7	1	BS	0.0607735	GGTTC	GGTTC	181	2	0	1	167	11	0
FNDC3B_chr3_172337352	PUS7	2	BS	0.0258621	GGTTC	GGTTC	232	1	1	0	222	6	2
FNDC3B_chr3_172337352	PUS7	3	input	0.0142857	GGTTC	GGTTC	70	0	1	0	68	1	0
FNDC3B_chr3_172337352	PUS7	3	BS	0.00793651	GGTTC	GGTTC	126	0	1	0	124	1	0
FNDC3B_chr3_172363711	noPUS	1	input	0.00546448	TCTAG	TCTAG	549	1	0	0	538	3	7
FNDC3B_chr3_172363711	noPUS	2	input	0.00769231	TCTAG	TCTAG	650	0	1	1	636	5	7
FNDC3B_chr3_172363711	PUS7	1	BS	0.4375	TCTAG	TCTAG	144	0	1	7	70	63	3
FNDC3B_chr3_172363711	PUS7	2	BS	0.614035	TCTAG	TCTAG	228	2	0	10	73	140	3
FNDC3B_chr3_172363711	PUS7	3	input	0.00662252	TCTAG	TCTAG	151	0	0	0	149	1	1
FNDC3B_chr3_172363711	PUS7	3	BS	0.5625	TCTAG	TCTAG	144	0	0	3	59	81	1
FOXRED2_chr22_36504572	noPUS	1	input	0.00168634	TATGC	TATGC	593	0	0	0	592	1	0
FOXRED2_chr22_36504572	noPUS	2	input	0	TATGC	TATGC	651	0	0	0	651	0	0
FOXRED2_chr22_36504572	PUS7	1	BS	0.00619195	TATGC	TATGC	323	1	0	0	320	2	0
FOXRED2_chr22_36504572	PUS7	2	BS	0.00230947	TATGC	TATGC	433	1	0	0	431	1	0
FOXRED2_chr22_36504572	PUS7	3	input	0	TATGC	TATGC	153	0	0	0	153	0	0
FOXRED2_chr22_36504572	PUS7	3	BS	0	TATGC	TATGC	219	0	0	0	219	0	0
FREM1_chr9_14765059	noPUS	1	input	0	TGTAA	TGTAA	240	0	1	0	238	0	1
FREM1_chr9_14765059	noPUS	2	input	0.00318471	TGTAA	TGTAA	314	0	0	0	312	1	1
FREM1_chr9_14765059	PUS7	1	BS	0	TGTAA	TGTAA	128	2	0	0	125	0	1
FREM1_chr9_14765059	PUS7	2	BS	0.00613497	TGTAA	TGTAA	163	1	0	0	160	1	1
FREM1_chr9_14765059	PUS7	3	input	0	TGTAA	TGTAA	61	0	0	0	61	0	0
FREM1_chr9_14765059	PUS7	3	BS	0	TGTAA	TGTAA	54	0	0	0	53	0	1
FREM1_chr9_14772796	noPUS	1	input	0.0444444	ACTTT	TTTAA	180	0	2	0	169	8	1
FREM1_chr9_14772796	noPUS	2	input	0.029661	ACTTT	TTTAA	236	0	0	0	227	7	2
FREM1_chr9_14772796	PUS7	1	BS	0.0769231	ACTTT	TTTAA	78	0	1	0	71	6	0
FREM1_chr9_14772796	PUS7	2	BS	0.0289855	ACTTT	TTTAA	138	0	0	0	134	4	0
FREM1_chr9_14772796	PUS7	3	input	0.0545455	ACTTT	TTTAA	55	0	0	0	51	3	1
FREM1_chr9_14772796	PUS7	3	BS	0.015625	ACTTT	TTTAA	64	0	0	0	62	1	1
FREM1_chr9_14801722	noPUS	1	input	0	AATAA	AATAA	421	0	0	0	418	0	3
FREM1_chr9_14801722	noPUS	2	input	0	AATAA	AATAA	454	0	2	2	445	0	5
FREM1_chr9_14801722	PUS7	1	BS	0	AATAA	AATAA	221	0	0	0	221	0	0
FREM1_chr9_14801722	PUS7	2	BS	0.0031348	AATAA	AATAA	319	0	0	0	317	1	1
FREM1_chr9_14801722	PUS7	3	input	0	AATAA	AATAA	96	0	0	0	95	0	1
FREM1_chr9_14801722	PUS7	3	BS	0	AATAA	AATAA	186	0	0	0	186	0	0
FSCN1_chr7_5606283	noPUS	1	input	0.00686813	TGTAG	TGTAG	728	0	1	0	713	5	9
FSCN1_chr7_5606283	noPUS	2	input	0.00421941	TGTAG	TGTAG	474	0	2	0	465	2	5
FSCN1_chr7_5606283	PUS7	1	BS	0.387435	TGTAG	TGTAG	191	2	3	0	110	74	2
FSCN1_chr7_5606283	PUS7	2	BS	0.523364	TGTAG	TGTAG	214	3	12	2	84	112	1
FSCN1_chr7_5606283	PUS7	3	input	0	TGTAG	TGTAG	116	0	1	0	113	0	2
FSCN1_chr7_5606283	PUS7	3	BS	0.402439	TGTAG	TGTAG	82	0	2	1	45	33	1
FTCD_chr21_46149953	noPUS	1	input	0.0163934	CCTTA	CTTAT	427	0	2	1	417	7	0
FTCD_chr21_46149953	noPUS	2	input	0.0172043	CCTTA	CTTAT	465	1	0	0	456	8	0
FTCD_chr21_46149953	PUS7	1	BS	0.0307692	CCTTA	CTTAT	195	0	1	0	188	6	0
FTCD_chr21_46149953	PUS7	2	BS	0.0344828	CCTTA	CTTAT	319	0	0	0	304	11	4
FTCD_chr21_46149953	PUS7	3	input	0	CCTTA	CTTAT	92	0	0	0	92	0	0
FTCD_chr21_46149953	PUS7	3	BS	0.0122699	CCTTA	CTTAT	163	0	1	0	160	2	0
FTX_chrX_74239963	noPUS	1	input	0	TGTAA	TGTAA	458	1	3	0	454	0	0
FTX_chrX_74239963	noPUS	2	input	0.0013587	TGTAA	TGTAA	736	0	4	0	729	1	2
FTX_chrX_74239963	PUS7	1	BS	0.00531915	TGTAA	TGTAA	188	1	1	0	183	1	2
FTX_chrX_74239963	PUS7	2	BS	0.00947867	TGTAA	TGTAA	211	1	1	0	207	2	0
FTX_chrX_74239963	PUS7	3	input	0	TGTAA	TGTAA	138	0	0	0	138	0	0
FTX_chrX_74239963	PUS7	3	BS	0	TGTAA	TGTAA	57	0	0	0	57	0	0
FUCA2_chr6_143504113	noPUS	1	input	0.210443	CCTTT	NA	632	0	11	1	486	133	1
FUCA2_chr6_143504113	noPUS	2	input	0.256604	CCTTT	NA	795	1	1	0	589	204	0
FUCA2_chr6_143504113	PUS7	1	BS	0.34188	CCTTT	NA	234	0	4	0	150	80	0
FUCA2_chr6_143504113	PUS7	2	BS	0.246575	CCTTT	NA	365	0	6	0	269	90	0
FUCA2_chr6_143504113	PUS7	3	input	0.145455	CCTTT	NA	165	0	1	0	139	24	1
FUCA2_chr6_143504113	PUS7	3	BS	0.226804	CCTTT	NA	97	0	1	0	74	22	0
FXR1_chr3_180976795	noPUS	1	input	0	TGTAG	TGTAG	257	0	0	0	251	0	6
FXR1_chr3_180976795	noPUS	2	input	0.009375	TGTAG	TGTAG	320	0	0	0	308	3	9
FXR1_chr3_180976795	PUS7	1	BS	0.546218	TGTAG	TGTAG	119	1	2	1	48	65	2
FXR1_chr3_180976795	PUS7	2	BS	0.6	TGTAG	TGTAG	170	3	5	1	55	102	4
FXR1_chr3_180976795	PUS7	3	input	0	TGTAG	TGTAG	61	0	0	0	58	0	3
FXR1_chr3_180976795	PUS7	3	BS	0.601942	TGTAG	TGTAG	103	1	1	1	35	62	3
GAA_chr17_80104560	noPUS	1	input	0.0061792	TGTAG	TGTAG	971	0	7	1	926	6	31
GAA_chr17_80104560	noPUS	2	input	0.0127841	TGTAG	TGTAG	704	0	0	1	670	9	24
GAA_chr17_80104560	PUS7	1	BS	0.134653	TGTAG	TGTAG	505	2	5	1	408	68	21
GAA_chr17_80104560	PUS7	2	BS	0.225765	TGTAG	TGTAG	784	1	6	4	582	177	14
GAA_chr17_80104560	PUS7	3	input	0.00671141	TGTAG	TGTAG	149	0	0	0	146	1	2
GAA_chr17_80104560	PUS7	3	BS	0.119266	TGTAG	TGTAG	218	1	0	2	186	26	3
GCHFR,DNAJC17_chr15_40767599	noPUS	1	input	0.0151515	TGTAG	TGTAG	66	0	0	0	65	1	0
GCHFR,DNAJC17_chr15_40767599	noPUS	2	input	0	TGTAG	TGTAG	43	0	0	0	43	0	0
GCHFR,DNAJC17_chr15_40767599	PUS7	2	BS	0.210526	TGTAG	TGTAG	38	0	1	0	29	8	0
GCHFR,DNAJC17_chr15_40767599	PUS7	3	BS	0.28	TGTAG	TGTAG	50	0	3	0	33	14	0
GGA2_chr16_23464919	noPUS	1	input	0.1231	ACTTT	CTTTC	658	0	0	0	577	81	0
GGA2_chr16_23464919	noPUS	2	input	0.103325	ACTTT	CTTTC	842	0	3	0	751	87	1
GGA2_chr16_23464919	PUS7	1	BS	0.171875	ACTTT	CTTTC	256	0	1	0	211	44	0
GGA2_chr16_23464919	PUS7	2	BS	0.137441	ACTTT	CTTTC	422	0	2	0	362	58	0
GGA2_chr16_23464919	PUS7	3	input	0.0680272	ACTTT	CTTTC	147	0	0	0	137	10	0
GGA2_chr16_23464919	PUS7	3	BS	0.0918919	ACTTT	CTTTC	370	0	0	0	336	34	0
GHITM_chr10_84141542	noPUS	1	input	0.0120087	TCTAG	TCTAG	916	1	1	0	894	11	9
GHITM_chr10_84141542	noPUS	2	input	0.0072904	TCTAG	TCTAG	823	1	0	0	803	6	13
GHITM_chr10_84141542	PUS7	1	BS	0.552699	TCTAG	TCTAG	389	2	6	0	165	215	1
GHITM_chr10_84141542	PUS7	2	BS	0.703822	TCTAG	TCTAG	628	3	12	0	170	442	1
GHITM_chr10_84141542	PUS7	3	input	0.00628931	TCTAG	TCTAG	159	0	0	0	157	1	1
GHITM_chr10_84141542	PUS7	3	BS	0.693878	TCTAG	TCTAG	343	1	2	1	100	238	1
GLUD1_chr10_87089215	noPUS	1	input	0	TGTAA	TGTAA	369	0	0	0	367	0	2
GLUD1_chr10_87089215	noPUS	2	input	0.00218818	TGTAA	TGTAA	457	0	1	1	452	1	2
GLUD1_chr10_87089215	PUS7	1	BS	0.0132159	TGTAA	TGTAA	227	0	0	0	224	3	0
GLUD1_chr10_87089215	PUS7	2	BS	0.0734694	TGTAA	TGTAA	245	0	0	0	223	18	4
GLUD1_chr10_87089215	PUS7	3	input	0	TGTAA	TGTAA	81	0	0	0	81	0	0
GLUD1_chr10_87089215	PUS7	3	BS	0.0921053	TGTAA	TGTAA	76	0	0	0	69	7	0
GLYCTK,GLYCTK-AS1_chr3_52290479	noPUS	2	input	0	TGTAG	TGTAG	30	0	0	0	29	0	1
GNAI3_chr1_109592532	noPUS	1	input	0.026455	TATAA	TATAA	189	0	0	1	182	5	1
GNAI3_chr1_109592532	noPUS	2	input	0.0255319	TATAA	TATAA	235	0	0	0	228	6	1
GNAI3_chr1_109592532	PUS7	1	BS	0.025641	TATAA	TATAA	117	0	1	0	110	3	3
GNAI3_chr1_109592532	PUS7	2	BS	0.0296296	TATAA	TATAA	135	0	0	1	129	4	1
GNAI3_chr1_109592532	PUS7	3	input	0	TATAA	TATAA	52	0	0	0	52	0	0
GNAI3_chr1_109592532	PUS7	3	BS	0.0307692	TATAA	TATAA	65	0	0	0	63	2	0
GNG7_chr19_2514817	noPUS	1	input	0.00597015	TGTAG	TGTAG	335	0	2	0	329	2	2
GNG7_chr19_2514817	noPUS	2	input	0	TGTAG	TGTAG	218	0	1	0	217	0	0
GNG7_chr19_2514817	PUS7	1	BS	0.251799	TGTAG	TGTAG	278	0	3	3	202	70	0
GNG7_chr19_2514817	PUS7	2	BS	0.467085	TGTAG	TGTAG	319	0	5	0	165	149	0
GNG7_chr19_2514817	PUS7	3	input	0	TGTAG	TGTAG	42	0	0	0	41	0	1
GNG7_chr19_2514817	PUS7	3	BS	0.315068	TGTAG	TGTAG	146	0	1	1	98	46	0
GOLGA7,GPAT4-AS1_chr8_41510774	noPUS	1	input	0	TGTAG	TGTAG	207	0	0	0	207	0	0
GOLGA7,GPAT4-AS1_chr8_41510774	noPUS	2	input	0	TGTAG	TGTAG	301	0	3	0	295	0	3
GOLGA7,GPAT4-AS1_chr8_41510774	PUS7	1	BS	0.821053	TGTAG	TGTAG	95	1	0	1	15	78	0
GOLGA7,GPAT4-AS1_chr8_41510774	PUS7	2	BS	0.810345	TGTAG	TGTAG	116	0	1	1	20	94	0
GOLGA7,GPAT4-AS1_chr8_41510774	PUS7	3	input	0	TGTAG	TGTAG	72	0	0	0	72	0	0
GOSR1_chr17_30492728	noPUS	1	input	0.25788	TATTT	TTTTG	349	4	1	0	253	90	1
GOSR1_chr17_30492728	noPUS	2	input	0.243455	TATTT	TTTTG	382	5	0	0	284	93	0
GOSR1_chr17_30492728	PUS7	1	BS	0.257937	TATTT	TTTTG	252	1	2	1	183	65	0
GOSR1_chr17_30492728	PUS7	2	BS	0.183391	TATTT	TTTTG	289	0	0	0	236	53	0
GOSR1_chr17_30492728	PUS7	3	input	0.209302	TATTT	TTTTG	86	0	0	0	68	18	0
GOSR1_chr17_30492728	PUS7	3	BS	0.145161	TATTT	TTTTG	124	0	0	0	106	18	0
GPAM_chr10_112157831	noPUS	1	input	0.0125786	TGTAA	TGTAA	159	0	0	0	157	2	0
GPAM_chr10_112157831	noPUS	2	input	0.00735294	TGTAA	TGTAA	272	0	0	0	270	2	0
GPAM_chr10_112157831	PUS7	1	BS	0.150943	TGTAA	TGTAA	106	0	0	0	89	16	1
GPAM_chr10_112157831	PUS7	2	BS	0.101351	TGTAA	TGTAA	148	1	0	1	131	15	0
GPAM_chr10_112157831	PUS7	3	input	0	TGTAA	TGTAA	51	0	0	0	51	0	0
GPAM_chr10_112157831	PUS7	3	BS	0.15625	TGTAA	TGTAA	32	0	0	0	27	5	0
GPAM_chr10_112160871	noPUS	1	input	0.255418	TCTTT	TTTAG	646	1	4	0	476	165	0
GPAM_chr10_112160871	noPUS	2	input	0.263348	TCTTT	TTTAG	1105	1	4	1	807	291	1
GPAM_chr10_112160871	PUS7	1	BS	0.353261	TCTTT	TTTAG	184	0	1	0	118	65	0
GPAM_chr10_112160871	PUS7	2	BS	0.424084	TCTTT	TTTAG	191	1	3	0	106	81	0
GPAM_chr10_112160871	PUS7	3	input	0.169312	TCTTT	TTTAG	189	0	2	0	155	32	0
GPAM_chr10_112160871	PUS7	3	BS	0.372881	TCTTT	TTTAG	59	0	0	0	37	22	0
GPAM_chr10_112202834	noPUS	1	input	0.00842697	TCTAG	TCTAG	356	1	1	0	350	3	1
GPAM_chr10_112202834	noPUS	2	input	0.0265957	TCTAG	TCTAG	376	0	1	0	359	10	6
GPAM_chr10_112202834	PUS7	1	BS	0.0729167	TCTAG	TCTAG	192	0	0	0	176	14	2
GPAM_chr10_112202834	PUS7	2	BS	0.110672	TCTAG	TCTAG	253	0	0	0	221	28	4
GPAM_chr10_112202834	PUS7	3	input	0	TCTAG	TCTAG	89	0	0	0	87	0	2
GPAM_chr10_112202834	PUS7	3	BS	0.128205	TCTAG	TCTAG	78	0	1	0	67	10	0
GPC3_chrX_133725856	noPUS	1	input	0.0112474	TCTAG	TCTAG	978	1	1	0	955	11	10
GPC3_chrX_133725856	noPUS	2	input	0.00894309	TCTAG	TCTAG	1230	8	5	1	1195	11	10
GPC3_chrX_133725856	PUS7	1	BS	0.52071	TCTAG	TCTAG	338	1	2	4	155	176	0
GPC3_chrX_133725856	PUS7	2	BS	0.77336	TCTAG	TCTAG	503	5	2	4	102	389	1
GPC3_chrX_133725856	PUS7	3	input	0.00641026	TCTAG	TCTAG	312	1	0	1	307	2	1
GPC3_chrX_133725856	PUS7	3	BS	0.663265	TCTAG	TCTAG	294	0	0	1	96	195	2
GPC3_chrX_133748203	noPUS	1	input	0.0283401	CATAT	CATAT	247	0	0	0	240	7	0
GPC3_chrX_133748203	noPUS	2	input	0.023166	CATAT	CATAT	259	0	0	0	252	6	1
GPC3_chrX_133748203	PUS7	1	BS	0.0322581	CATAT	CATAT	155	0	1	0	149	5	0
GPC3_chrX_133748203	PUS7	2	BS	0.0526316	CATAT	CATAT	171	1	2	0	159	9	0
GPC3_chrX_133748203	PUS7	3	input	0	CATAT	CATAT	40	0	0	0	40	0	0
GPC3_chrX_133748203	PUS7	3	BS	0	CATAT	CATAT	88	0	0	0	88	0	0
GPC3_chrX_133806337	noPUS	1	input	0.00520833	AATTT	TTTAG	192	0	0	0	191	1	0
GPC3_chrX_133806337	noPUS	2	input	0.00396825	AATTT	TTTAG	252	2	1	0	248	1	0
GPC3_chrX_133806337	PUS7	1	BS	0.018018	AATTT	TTTAG	111	0	0	1	108	2	0
GPC3_chrX_133806337	PUS7	2	BS	0.0296296	AATTT	TTTAG	135	0	0	0	131	4	0
GPC3_chrX_133806337	PUS7	3	input	0	AATTT	TTTAG	40	0	0	0	40	0	0
GPC3_chrX_133806337	PUS7	3	BS	0.047619	AATTT	TTTAG	21	1	0	0	19	1	0
GPC3_chrX_133810540	noPUS	1	input	0.00708383	TGTAG	TGTAG	847	0	2	0	831	6	8
GPC3_chrX_133810540	noPUS	2	input	0.00919963	TGTAG	TGTAG	1087	0	5	1	1053	10	18
GPC3_chrX_133810540	PUS7	1	BS	0.317073	TGTAG	TGTAG	82	1	4	1	50	26	0
GPC3_chrX_133810540	PUS7	2	BS	0.393162	TGTAG	TGTAG	117	0	3	0	67	46	1
GPC3_chrX_133810540	PUS7	3	input	0.00446429	TGTAG	TGTAG	224	0	0	0	223	1	0
GPC3_chrX_133810540	PUS7	3	BS	0.638889	TGTAG	TGTAG	36	0	1	1	11	23	0
GPC3_chrX_133812423	noPUS	1	input	0.0558824	GCTTT	CTTTC	340	0	0	0	321	19	0
GPC3_chrX_133812423	noPUS	2	input	0.0353261	GCTTT	CTTTC	368	0	0	0	355	13	0
GPC3_chrX_133812423	PUS7	1	BS	0.100917	GCTTT	CTTTC	109	1	1	0	96	11	0
GPC3_chrX_133812423	PUS7	2	BS	0.0510204	GCTTT	CTTTC	196	0	0	0	186	10	0
GPC3_chrX_133812423	PUS7	3	input	0.06	GCTTT	CTTTC	100	0	0	0	94	6	0
GPC3_chrX_133812423	PUS7	3	BS	0.0192308	GCTTT	CTTTC	104	0	0	0	102	2	0
GPC3_chrX_133821312	noPUS	1	input	0.00529101	TATAG	TATAG	567	0	0	0	564	3	0
GPC3_chrX_133821312	noPUS	2	input	0.00158228	TATAG	TATAG	632	1	2	0	628	1	0
GPC3_chrX_133821312	PUS7	1	BS	0.0328947	TATAG	TATAG	304	1	1	0	291	10	1
GPC3_chrX_133821312	PUS7	2	BS	0.0497738	TATAG	TATAG	221	0	0	0	210	11	0
GPC3_chrX_133821312	PUS7	3	input	0	TATAG	TATAG	128	0	0	0	127	0	1
GPC3_chrX_133821312	PUS7	3	BS	0.09375	TATAG	TATAG	96	0	0	0	87	9	0
GPC3_chrX_133835060	noPUS	1	input	0.00571429	TATAG	TATAG	175	0	2	0	169	1	3
GPC3_chrX_133835060	noPUS	2	input	0	TATAG	TATAG	245	0	1	0	240	0	4
GPC3_chrX_133835060	PUS7	1	BS	0.426829	TATAG	TATAG	82	1	1	0	44	35	1
GPC3_chrX_133835060	PUS7	2	BS	0.436893	TATAG	TATAG	103	0	1	1	55	45	1
GPC3_chrX_133835060	PUS7	3	input	0	TATAG	TATAG	39	0	0	0	38	0	1
GPC3_chrX_133835060	PUS7	3	BS	0.309091	TATAG	TATAG	55	0	0	0	38	17	0
GPC3_chrX_133848683	noPUS	1	input	0.0606618	CCTTA	CTTAT	544	0	6	0	504	33	1
GPC3_chrX_133848683	noPUS	2	input	0.0508167	CCTTA	CTTAT	551	1	8	0	511	28	3
GPC3_chrX_133848683	PUS7	1	BS	0.0561798	CCTTA	CTTAT	89	0	0	0	84	5	0
GPC3_chrX_133848683	PUS7	2	BS	0.0390244	CCTTA	CTTAT	205	1	1	0	195	8	0
GPC3_chrX_133848683	PUS7	3	input	0.0431034	CCTTA	CTTAT	116	0	3	0	107	5	1
GPC3_chrX_133848683	PUS7	3	BS	0	CCTTA	CTTAT	62	0	1	0	61	0	0
GPC3_chrX_133850152	noPUS	1	input	0.025641	CATAT	CATAT	39	0	0	0	38	1	0
GPC3_chrX_133850152	noPUS	2	input	0	CATAT	CATAT	89	0	0	0	89	0	0
GPC3_chrX_133850152	PUS7	1	BS	0.0238095	CATAT	CATAT	42	0	0	0	41	1	0
GPC3_chrX_133850152	PUS7	2	BS	0	CATAT	CATAT	45	0	0	0	45	0	0
GPC3_chrX_133850152	PUS7	3	input	0	CATAT	CATAT	21	0	0	0	21	0	0
GPC3_chrX_133858127	noPUS	1	input	0.0961538	CCTTT	TTTAG	468	0	4	0	416	45	3
GPC3_chrX_133858127	noPUS	2	input	0.103759	CCTTT	TTTAG	665	0	7	0	588	69	1
GPC3_chrX_133858127	PUS7	1	BS	0.163743	CCTTT	TTTAG	171	0	5	0	138	28	0
GPC3_chrX_133858127	PUS7	2	BS	0.221014	CCTTT	TTTAG	276	1	6	1	206	61	1
GPC3_chrX_133858127	PUS7	3	input	0.033557	CCTTT	TTTAG	149	0	1	0	143	5	0
GPC3_chrX_133858127	PUS7	3	BS	0.114865	CCTTT	TTTAG	148	0	3	0	127	17	1
GPC3_chrX_133866654	noPUS	1	input	0.0108696	GATAG	GATAG	92	0	0	0	90	1	1
GPC3_chrX_133866654	noPUS	2	input	0	GATAG	GATAG	132	0	0	0	132	0	0
GPC3_chrX_133866654	PUS7	1	BS	0	GATAG	GATAG	51	0	0	0	51	0	0
GPC3_chrX_133866654	PUS7	2	BS	0	GATAG	GATAG	52	1	0	0	51	0	0
GPC3_chrX_133866654	PUS7	3	input	0	GATAG	GATAG	29	0	0	0	29	0	0
GPC3_chrX_133869209	noPUS	1	input	0.0504732	TGTTT	TTTAC	317	0	0	0	301	16	0
GPC3_chrX_133869209	noPUS	2	input	0.0309524	TGTTT	TTTAC	420	0	1	2	403	13	1
GPC3_chrX_133869209	PUS7	1	BS	0.0539216	TGTTT	TTTAC	204	0	1	0	191	11	1
GPC3_chrX_133869209	PUS7	2	BS	0.0409836	TGTTT	TTTAC	244	0	0	0	234	10	0
GPC3_chrX_133869209	PUS7	3	input	0.0309278	TGTTT	TTTAC	97	0	0	0	93	3	1
GPC3_chrX_133869209	PUS7	3	BS	0.0147059	TGTTT	TTTAC	68	0	1	0	66	1	0
GPC3_chrX_133875309	noPUS	1	input	0.00714286	TGTAC	TGTAC	140	0	0	0	139	1	0
GPC3_chrX_133875309	noPUS	2	input	0.00505051	TGTAC	TGTAC	198	0	0	0	196	1	1
GPC3_chrX_133875309	PUS7	1	BS	0.00952381	TGTAC	TGTAC	105	0	0	0	104	1	0
GPC3_chrX_133875309	PUS7	2	BS	0.00787402	TGTAC	TGTAC	127	0	0	0	126	1	0
GPC3_chrX_133875309	PUS7	3	input	0	TGTAC	TGTAC	37	0	0	0	37	0	0
GPC3_chrX_133875309	PUS7	3	BS	0	TGTAC	TGTAC	41	0	0	0	41	0	0
GPC3_chrX_133875926	noPUS	1	input	0.0171429	TGTAA	TGTAA	175	0	3	0	168	3	1
GPC3_chrX_133875926	noPUS	2	input	0.00904977	TGTAA	TGTAA	221	0	4	0	214	2	1
GPC3_chrX_133875926	PUS7	1	BS	0.00970874	TGTAA	TGTAA	103	0	1	0	101	1	0
GPC3_chrX_133875926	PUS7	2	BS	0	TGTAA	TGTAA	130	2	0	0	128	0	0
GPC3_chrX_133875926	PUS7	3	input	0	TGTAA	TGTAA	45	0	0	0	45	0	0
GPC3_chrX_133875926	PUS7	3	BS	0	TGTAA	TGTAA	44	0	0	0	44	0	0
GPC3_chrX_133900422	noPUS	1	input	0.00796813	TGTAG	TGTAG	502	0	5	0	491	4	2
GPC3_chrX_133900422	noPUS	2	input	0.00473186	TGTAG	TGTAG	634	1	6	0	619	3	5
GPC3_chrX_133900422	PUS7	1	BS	0.553846	TGTAG	TGTAG	195	1	1	0	85	108	0
GPC3_chrX_133900422	PUS7	2	BS	0.559701	TGTAG	TGTAG	268	2	10	2	103	150	1
GPC3_chrX_133900422	PUS7	3	input	0	TGTAG	TGTAG	125	0	0	0	125	0	0
GPC3_chrX_133900422	PUS7	3	BS	0.470588	TGTAG	TGTAG	102	0	1	0	53	48	0
GPC3_chrX_133901920	noPUS	1	input	0.0318352	TCTAG	TCTAG	534	2	0	1	511	17	3
GPC3_chrX_133901920	noPUS	2	input	0.0220588	TCTAG	TCTAG	408	1	0	0	392	9	6
GPC3_chrX_133901920	PUS7	1	BS	0.197917	TCTAG	TCTAG	288	2	0	0	227	57	2
GPC3_chrX_133901920	PUS7	2	BS	0.278515	TCTAG	TCTAG	377	0	2	3	263	105	4
GPC3_chrX_133901920	PUS7	3	input	0.0204082	TCTAG	TCTAG	98	1	0	1	93	2	1
GPC3_chrX_133901920	PUS7	3	BS	0.21327	TCTAG	TCTAG	211	1	1	0	163	45	1
GPC3_chrX_133921106	noPUS	1	input	0	AATAG	AATAG	132	0	0	0	132	0	0
GPC3_chrX_133921106	noPUS	2	input	0.00662252	AATAG	AATAG	151	0	0	0	150	1	0
GPC3_chrX_133921106	PUS7	1	BS	0	AATAG	AATAG	94	0	0	0	94	0	0
GPC3_chrX_133921106	PUS7	2	BS	0	AATAG	AATAG	107	0	0	0	107	0	0
GPC3_chrX_133921106	PUS7	3	input	0	AATAG	AATAG	35	0	0	0	35	0	0
GPC3_chrX_133921106	PUS7	3	BS	0	AATAG	AATAG	40	0	0	0	40	0	0
GPC3_chrX_133922343	noPUS	1	input	0.00431406	AGTAC	AGTAC	1159	0	9	0	1116	5	29
GPC3_chrX_133922343	noPUS	2	input	0.00588235	AGTAC	AGTAC	1360	2	6	1	1320	8	23
GPC3_chrX_133922343	PUS7	1	BS	0.015528	AGTAC	AGTAC	322	0	1	0	311	5	5
GPC3_chrX_133922343	PUS7	2	BS	0.00854701	AGTAC	AGTAC	468	1	1	1	454	4	7
GPC3_chrX_133922343	PUS7	3	input	0.00350877	AGTAC	AGTAC	285	0	0	0	281	1	3
GPC3_chrX_133922343	PUS7	3	BS	0.00398406	AGTAC	AGTAC	251	0	1	0	245	1	4
GPC3_chrX_133931952	noPUS	1	input	0.00498753	GGTAA	GGTAA	401	0	0	0	399	2	0
GPC3_chrX_133931952	noPUS	2	input	0.00527704	GGTAA	GGTAA	379	0	0	0	377	2	0
GPC3_chrX_133931952	PUS7	1	BS	0.0108696	GGTAA	GGTAA	184	1	0	0	181	2	0
GPC3_chrX_133931952	PUS7	2	BS	0	GGTAA	GGTAA	163	0	0	0	163	0	0
GPC3_chrX_133931952	PUS7	3	input	0	GGTAA	GGTAA	88	0	0	0	88	0	0
GPC3_chrX_133931952	PUS7	3	BS	0	GGTAA	GGTAA	118	0	0	0	118	0	0
GPC3_chrX_133935307	noPUS	1	input	0.0116279	TGTAC	TGTAC	344	0	0	0	340	4	0
GPC3_chrX_133935307	noPUS	2	input	0.0190024	TGTAC	TGTAC	421	0	0	0	413	8	0
GPC3_chrX_133935307	PUS7	1	BS	0.0172414	TGTAC	TGTAC	116	0	0	0	114	2	0
GPC3_chrX_133935307	PUS7	2	BS	0.00492611	TGTAC	TGTAC	203	0	1	0	201	1	0
GPC3_chrX_133935307	PUS7	3	input	0.0128205	TGTAC	TGTAC	78	0	0	0	77	1	0
GPC3_chrX_133935307	PUS7	3	BS	0	TGTAC	TGTAC	95	0	0	0	95	0	0
GPC3_chrX_133935576	noPUS	1	input	0.00613497	TCTAG	TCTAG	163	2	0	1	154	1	5
GPC3_chrX_133935576	noPUS	2	input	0.0136986	TCTAG	TCTAG	219	0	0	0	214	3	2
GPC3_chrX_133935576	PUS7	1	BS	0.12	TCTAG	TCTAG	100	2	0	0	86	12	0
GPC3_chrX_133935576	PUS7	2	BS	0.1875	TCTAG	TCTAG	144	1	1	0	114	27	1
GPC3_chrX_133935576	PUS7	3	input	0	TCTAG	TCTAG	43	0	0	0	43	0	0
GPC3_chrX_133935576	PUS7	3	BS	0.151515	TCTAG	TCTAG	66	1	0	0	53	10	2
GPC3_chrX_133939500	noPUS	1	input	0.0024855	TGTAG	TGTAG	1207	0	4	0	1194	3	6
GPC3_chrX_133939500	noPUS	2	input	0.00403551	TGTAG	TGTAG	1239	0	4	0	1217	5	13
GPC3_chrX_133939500	PUS7	1	BS	0.554502	TGTAG	TGTAG	211	2	9	5	77	117	1
GPC3_chrX_133939500	PUS7	2	BS	0.617391	TGTAG	TGTAG	345	3	17	5	106	213	1
GPC3_chrX_133939500	PUS7	3	input	0	TGTAG	TGTAG	287	0	1	0	284	0	2
GPC3_chrX_133939500	PUS7	3	BS	0.5625	TGTAG	TGTAG	176	3	4	1	69	99	0
GPC3_chrX_133941265	noPUS	1	input	0.0360111	GATTC	GATTC	1083	5	6	12	1017	39	4
GPC3_chrX_133941265	noPUS	2	input	0.0170404	GATTC	GATTC	1115	3	2	16	1071	19	4
GPC3_chrX_133941265	PUS7	1	BS	0.0631579	GATTC	GATTC	475	1	3	6	434	30	1
GPC3_chrX_133941265	PUS7	2	BS	0.0305164	GATTC	GATTC	426	1	3	3	404	13	2
GPC3_chrX_133941265	PUS7	3	input	0.0239044	GATTC	GATTC	251	1	2	1	241	6	0
GPC3_chrX_133941265	PUS7	3	BS	0.0176056	GATTC	GATTC	284	0	0	2	277	5	0
GPC3_chrX_133941888	noPUS	1	input	0.00518135	TATAA	TATAA	193	0	1	0	191	1	0
GPC3_chrX_133941888	noPUS	2	input	0.0238095	TATAA	TATAA	294	0	0	1	285	7	1
GPC3_chrX_133941888	PUS7	1	BS	0.019802	TATAA	TATAA	101	1	0	0	98	2	0
GPC3_chrX_133941888	PUS7	2	BS	0.024	TATAA	TATAA	125	0	1	0	120	3	1
GPC3_chrX_133941888	PUS7	3	input	0	TATAA	TATAA	61	0	0	0	61	0	0
GPC3_chrX_133941888	PUS7	3	BS	0	TATAA	TATAA	38	0	0	0	36	0	2
GPC3_chrX_133946027	noPUS	1	input	0	TATAC	TATAC	81	0	1	0	80	0	0
GPC3_chrX_133946027	noPUS	2	input	0.00840336	TATAC	TATAC	119	0	0	0	118	1	0
GPC3_chrX_133946027	PUS7	1	BS	0	TATAC	TATAC	75	0	0	0	75	0	0
GPC3_chrX_133946027	PUS7	2	BS	0.010101	TATAC	TATAC	99	0	0	0	98	1	0
GPC3_chrX_133946027	PUS7	3	input	0	TATAC	TATAC	23	0	0	0	23	0	0
GPC3_chrX_133946027	PUS7	3	BS	0	TATAC	TATAC	35	0	0	0	35	0	0
GPC3_chrX_133947476	noPUS	1	input	0.0271903	CCTTT	TTTAT	331	0	2	0	320	9	0
GPC3_chrX_133947476	noPUS	2	input	0.0221239	CCTTT	TTTAT	452	0	3	0	439	10	0
GPC3_chrX_133947476	PUS7	1	BS	0.0643777	CCTTT	TTTAT	233	1	3	0	212	15	2
GPC3_chrX_133947476	PUS7	2	BS	0.0298507	CCTTT	TTTAT	268	0	2	0	257	8	1
GPC3_chrX_133947476	PUS7	3	input	0	CCTTT	TTTAT	79	0	0	0	79	0	0
GPC3_chrX_133947476	PUS7	3	BS	0	CCTTT	TTTAT	40	0	1	0	39	0	0
GPC3_chrX_133980366	noPUS	1	input	0.00488998	CATAT	CATAT	409	0	0	0	407	2	0
GPC3_chrX_133980366	noPUS	2	input	0	CATAT	CATAT	481	0	0	0	480	0	1
GPC3_chrX_133980366	PUS7	1	BS	0.0167598	CATAT	CATAT	179	0	0	0	176	3	0
GPC3_chrX_133980366	PUS7	2	BS	0.0126183	CATAT	CATAT	317	0	1	0	311	4	1
GPC3_chrX_133980366	PUS7	3	input	0	CATAT	CATAT	97	0	0	0	97	0	0
GPC3_chrX_133980366	PUS7	3	BS	0.019802	CATAT	CATAT	101	0	0	0	99	2	0
GSPT1_chr16_11910693	noPUS	1	input	0.00185874	TGTAG	TGTAG	538	1	3	0	530	1	3
GSPT1_chr16_11910693	noPUS	2	input	0.0137552	TGTAG	TGTAG	727	0	4	1	702	10	10
GSPT1_chr16_11910693	PUS7	1	BS	0.415842	TGTAG	TGTAG	202	1	3	1	110	84	3
GSPT1_chr16_11910693	PUS7	2	BS	0.570213	TGTAG	TGTAG	235	2	9	3	87	134	0
GSPT1_chr16_11910693	PUS7	3	input	0	TGTAG	TGTAG	138	0	2	0	133	0	3
GSPT1_chr16_11910693	PUS7	3	BS	0.484536	TGTAG	TGTAG	97	0	2	0	47	47	1
GTF2F2_chr13_45283866	noPUS	1	input	0.0619195	AATTT	TTTAA	323	0	1	0	300	20	2
GTF2F2_chr13_45283866	noPUS	2	input	0.0561555	AATTT	TTTAA	463	3	0	0	434	26	0
GTF2F2_chr13_45283866	PUS7	1	BS	0.0956522	AATTT	TTTAA	230	1	0	0	207	22	0
GTF2F2_chr13_45283866	PUS7	2	BS	0.0708661	AATTT	TTTAA	254	2	0	1	233	18	0
GTF2F2_chr13_45283866	PUS7	3	input	0.0980392	AATTT	TTTAA	102	2	0	0	90	10	0
GTF2F2_chr13_45283866	PUS7	3	BS	0.027027	AATTT	TTTAA	111	0	0	0	108	3	0
GTF3C6_chr6_110967667	noPUS	1	input	0.0107914	AGTTC	NA	278	0	1	0	273	3	1
GTF3C6_chr6_110967667	noPUS	2	input	0.00367647	AGTTC	NA	272	0	0	1	269	1	1
GTF3C6_chr6_110967667	PUS7	1	BS	0.00763359	AGTTC	NA	131	0	0	1	128	1	1
GTF3C6_chr6_110967667	PUS7	2	BS	0.0223464	AGTTC	NA	179	0	1	2	172	4	0
GTF3C6_chr6_110967667	PUS7	3	input	0.0217391	AGTTC	NA	46	0	0	0	45	1	0
GTF3C6_chr6_110967667	PUS7	3	BS	0.0147059	AGTTC	NA	68	0	0	0	67	1	0
GTPBP1_chr22_38728016	noPUS	1	input	0.0132653	CATTC	NA	980	2	2	10	950	13	3
GTPBP1_chr22_38728016	noPUS	2	input	0.00339367	CATTC	NA	884	3	2	4	871	3	1
GTPBP1_chr22_38728016	PUS7	1	BS	0.0212264	CATTC	NA	424	1	1	7	406	9	0
GTPBP1_chr22_38728016	PUS7	2	BS	0.0110935	CATTC	NA	631	2	2	11	609	7	0
GTPBP1_chr22_38728016	PUS7	3	input	0.00431034	CATTC	NA	232	0	0	0	231	1	0
GTPBP1_chr22_38728016	PUS7	3	BS	0.0100671	CATTC	NA	596	0	1	7	582	6	0
H2BC8_chr6_26216278	noPUS	1	input	0.00689655	TATAC	TATAC	580	0	8	1	564	4	3
H2BC8_chr6_26216278	noPUS	2	input	0.0168269	TATAC	TATAC	416	0	8	0	399	7	2
H2BC8_chr6_26216278	PUS7	1	BS	0.0130293	TATAC	TATAC	307	0	3	0	299	4	1
H2BC8_chr6_26216278	PUS7	2	BS	0.0110497	TATAC	TATAC	362	0	1	0	355	4	2
H2BC8_chr6_26216278	PUS7	3	input	0	TATAC	TATAC	66	0	0	0	66	0	0
H2BC8_chr6_26216278	PUS7	3	BS	0	TATAC	TATAC	186	0	0	0	185	0	1
H3-3B_chr17_75778524	noPUS	1	input	0.165414	ACTTT	NA	133	0	1	0	110	22	0
H3-3B_chr17_75778524	noPUS	2	input	0.135135	ACTTT	NA	222	0	2	7	183	30	0
H3-3B_chr17_75778524	PUS7	1	BS	0.277778	ACTTT	NA	54	0	0	0	39	15	0
H3-3B_chr17_75778524	PUS7	2	BS	0.163934	ACTTT	NA	61	0	0	0	51	10	0
H3-3B_chr17_75778524	PUS7	3	input	0.0212766	ACTTT	NA	47	0	0	0	46	1	0
HDAC6_chrX_48823353	noPUS	1	input	0.00386847	TGTAG	TGTAG	517	0	2	0	494	2	19
HDAC6_chrX_48823353	noPUS	2	input	0.00283286	TGTAG	TGTAG	353	0	2	0	330	1	20
HDAC6_chrX_48823353	PUS7	1	BS	0.0996441	TGTAG	TGTAG	281	1	4	3	237	28	8
HDAC6_chrX_48823353	PUS7	2	BS	0.104478	TGTAG	TGTAG	402	3	2	4	334	42	17
HDAC6_chrX_48823353	PUS7	3	input	0	TGTAG	TGTAG	88	0	0	0	85	0	3
HDAC6_chrX_48823353	PUS7	3	BS	0.0859729	TGTAG	TGTAG	221	1	2	0	188	19	11
HDLBP_chr2_241266886	noPUS	1	input	0.0199336	TGTAG	TGTAG	301	1	3	0	290	6	1
HDLBP_chr2_241266886	noPUS	2	input	0.0294737	TGTAG	TGTAG	475	0	4	0	455	14	2
HDLBP_chr2_241266886	PUS7	1	BS	0.0740741	TGTAG	TGTAG	54	0	0	0	50	4	0
HDLBP_chr2_241266886	PUS7	2	BS	0.131313	TGTAG	TGTAG	99	0	1	0	84	13	1
HDLBP_chr2_241266886	PUS7	3	input	0	TGTAG	TGTAG	113	0	0	0	113	0	0
HDLBP_chr2_241266886	PUS7	3	BS	0.03125	TGTAG	TGTAG	64	0	0	0	62	2	0
HEATR1_chr1_236569094	noPUS	1	input	0.0460251	TATTT	TTTTT	239	0	3	0	225	11	0
HEATR1_chr1_236569094	noPUS	2	input	0.0337838	TATTT	TTTTT	296	0	0	0	285	10	1
HEATR1_chr1_236569094	PUS7	1	BS	0.0679012	TATTT	TTTTT	162	0	1	0	150	11	0
HEATR1_chr1_236569094	PUS7	2	BS	0.0210526	TATTT	TTTTT	190	0	0	0	186	4	0
HEATR1_chr1_236569094	PUS7	3	input	0	TATTT	TTTTT	67	0	0	0	67	0	0
HEATR1_chr1_236569094	PUS7	3	BS	0.0333333	TATTT	TTTTT	60	0	0	1	57	2	0
HELZ_chr17_67087031	noPUS	1	input	0.0112782	TCTAG	TCTAG	798	0	2	0	785	9	2
HELZ_chr17_67087031	noPUS	2	input	0.00352113	TCTAG	TCTAG	852	2	1	0	841	3	5
HELZ_chr17_67087031	PUS7	1	BS	0.0379404	TCTAG	TCTAG	369	0	3	0	351	14	1
HELZ_chr17_67087031	PUS7	2	BS	0.0603248	TCTAG	TCTAG	431	1	1	1	400	26	2
HELZ_chr17_67087031	PUS7	3	input	0.00558659	TCTAG	TCTAG	179	0	1	0	175	1	2
HELZ_chr17_67087031	PUS7	3	BS	0.0145985	TCTAG	TCTAG	274	0	1	0	268	4	1
HEXA_chr15_72344047	noPUS	1	input	0.00499168	TGTAG	TGTAG	1202	0	3	0	1184	6	9
HEXA_chr15_72344047	noPUS	2	input	0.00100604	TGTAG	TGTAG	994	0	1	0	984	1	8
HEXA_chr15_72344047	PUS7	1	BS	0.539095	TGTAG	TGTAG	486	3	15	1	205	262	0
HEXA_chr15_72344047	PUS7	2	BS	0.708202	TGTAG	TGTAG	634	4	18	2	160	449	1
HEXA_chr15_72344047	PUS7	3	input	0.00438596	TGTAG	TGTAG	228	0	0	0	225	1	2
HEXA_chr15_72344047	PUS7	3	BS	0.619433	TGTAG	TGTAG	494	1	9	1	177	306	0
HGD_chr3_120679164	noPUS	1	input	0.0100756	TATAC	TATAC	397	0	0	0	392	4	1
HGD_chr3_120679164	noPUS	2	input	0	TATAC	TATAC	359	0	0	0	359	0	0
HGD_chr3_120679164	PUS7	1	BS	0	TATAC	TATAC	299	0	0	0	299	0	0
HGD_chr3_120679164	PUS7	2	BS	0.00311526	TATAC	TATAC	321	0	0	0	319	1	1
HGD_chr3_120679164	PUS7	3	input	0	TATAC	TATAC	82	0	0	0	82	0	0
HGD_chr3_120679164	PUS7	3	BS	0.00704225	TATAC	TATAC	142	0	0	0	141	1	0
HISLA_chr14_88093841	noPUS	1	input	0.0201342	AGTTT	TTTAG	149	0	0	3	143	3	0
HISLA_chr14_88093841	noPUS	2	input	0.0189573	AGTTT	TTTAG	211	3	0	6	197	4	1
HISLA_chr14_88093841	PUS7	1	BS	0.0909091	AGTTT	TTTAG	77	1	0	1	68	7	0
HISLA_chr14_88093841	PUS7	2	BS	0.0181818	AGTTT	TTTAG	110	0	0	5	103	2	0
HISLA_chr14_88093841	PUS7	3	input	0	AGTTT	TTTAG	35	0	0	1	34	0	0
HISLA_chr14_88093841	PUS7	3	BS	0.0967742	AGTTT	TTTAG	31	0	0	0	28	3	0
HMGA2_chr12_65845034	noPUS	1	input	0.0102389	TGTAC	TGTAC	586	0	5	0	575	6	0
HMGA2_chr12_65845034	noPUS	2	input	0.0138889	TGTAC	TGTAC	648	0	2	0	636	9	1
HMGA2_chr12_65845034	PUS7	1	BS	0.0904255	TGTAC	TGTAC	188	0	1	1	169	17	0
HMGA2_chr12_65845034	PUS7	2	BS	0.0923567	TGTAC	TGTAC	314	0	1	0	283	29	1
HMGA2_chr12_65845034	PUS7	3	input	0	TGTAC	TGTAC	144	0	0	0	144	0	0
HMGA2_chr12_65845034	PUS7	3	BS	0.0480769	TGTAC	TGTAC	104	0	0	0	99	5	0
HMGCR_chr5_75351199	noPUS	1	input	0	TGTAG	TGTAG	252	0	0	0	252	0	0
HMGCR_chr5_75351199	noPUS	2	input	0.003367	TGTAG	TGTAG	297	0	0	0	294	1	2
HMGCR_chr5_75351199	PUS7	1	BS	0.265625	TGTAG	TGTAG	64	1	2	0	43	17	1
HMGCR_chr5_75351199	PUS7	2	BS	0.4	TGTAG	TGTAG	75	0	2	0	43	30	0
HMGCR_chr5_75351199	PUS7	3	input	0	TGTAG	TGTAG	80	0	0	0	80	0	0
HMGCR_chr5_75351199	PUS7	3	BS	0.333333	TGTAG	TGTAG	33	0	1	0	21	11	0
HMGCS1_chr5_43290743	noPUS	1	input	0.0205761	TGTAC	TGTAC	243	0	0	0	238	5	0
HMGCS1_chr5_43290743	noPUS	2	input	0.00949367	TGTAC	TGTAC	316	0	0	0	313	3	0
HMGCS1_chr5_43290743	PUS7	1	BS	0.0131579	TGTAC	TGTAC	152	0	0	0	150	2	0
HMGCS1_chr5_43290743	PUS7	2	BS	0.010929	TGTAC	TGTAC	183	0	3	0	178	2	0
HMGCS1_chr5_43290743	PUS7	3	input	0	TGTAC	TGTAC	55	0	0	0	55	0	0
HMGCS1_chr5_43290743	PUS7	3	BS	0.0163934	TGTAC	TGTAC	61	0	1	0	59	1	0
HMGCS1_chr5_43298783	noPUS	1	input	0	GATAG	GATAG	278	0	0	0	269	0	9
HMGCS1_chr5_43298783	noPUS	2	input	0	GATAG	GATAG	341	0	0	0	329	0	12
HMGCS1_chr5_43298783	PUS7	1	BS	0	GATAG	GATAG	156	0	0	0	151	0	5
HMGCS1_chr5_43298783	PUS7	2	BS	0	GATAG	GATAG	212	0	1	0	204	0	7
HMGCS1_chr5_43298783	PUS7	3	input	0	GATAG	GATAG	73	0	0	0	72	0	1
HMGCS1_chr5_43298783	PUS7	3	BS	0	GATAG	GATAG	143	0	0	0	142	0	1
HMGCS1_chr5_43306236	noPUS	1	input	0	TCTAG	TCTAG	195	0	1	0	189	0	5
HMGCS1_chr5_43306236	noPUS	2	input	0.0138889	TCTAG	TCTAG	288	0	1	0	277	4	6
HMGCS1_chr5_43306236	PUS7	1	BS	0.136364	TCTAG	TCTAG	44	0	0	0	38	6	0
HMGCS1_chr5_43306236	PUS7	2	BS	0.129032	TCTAG	TCTAG	62	0	0	0	53	8	1
HMGCS1_chr5_43306236	PUS7	3	input	0	TCTAG	TCTAG	42	0	0	0	42	0	0
HMGCS1_chr5_43306236	PUS7	3	BS	0.117647	TCTAG	TCTAG	34	0	0	0	30	4	0
HMGCS1_chr5_43310767	noPUS	1	input	0.00760456	AGTAA	AGTAA	263	1	1	0	254	2	5
HMGCS1_chr5_43310767	noPUS	2	input	0.0030581	AGTAA	AGTAA	327	0	0	0	323	1	3
HMGCS1_chr5_43310767	PUS7	1	BS	0	AGTAA	AGTAA	167	1	0	0	164	0	2
HMGCS1_chr5_43310767	PUS7	2	BS	0.0199005	AGTAA	AGTAA	201	0	0	0	196	4	1
HMGCS1_chr5_43310767	PUS7	3	input	0	AGTAA	AGTAA	71	0	0	0	71	0	0
HMGCS1_chr5_43310767	PUS7	3	BS	0.0120482	AGTAA	AGTAA	83	0	0	0	82	1	0
HNMT_chr2_137972002	noPUS	1	input	0.0043573	TATAA	TATAA	459	0	0	0	451	2	6
HNMT_chr2_137972002	noPUS	2	input	0.00883392	TATAA	TATAA	566	0	1	0	557	5	3
HNMT_chr2_137972002	PUS7	1	BS	0.00425532	TATAA	TATAA	235	0	0	0	231	1	3
HNMT_chr2_137972002	PUS7	2	BS	0.0105634	TATAA	TATAA	284	0	1	0	277	3	3
HNMT_chr2_137972002	PUS7	3	input	0	TATAA	TATAA	122	0	0	0	121	0	1
HNMT_chr2_137972002	PUS7	3	BS	0.0166667	TATAA	TATAA	60	0	0	0	59	1	0
HNMT_chr2_137984704	noPUS	1	input	0.00746269	TATAT	TATAT	134	0	0	0	133	1	0
HNMT_chr2_137984704	noPUS	2	input	0.00628931	TATAT	TATAT	159	0	0	0	158	1	0
HNMT_chr2_137984704	PUS7	1	BS	0	TATAT	TATAT	67	0	0	0	67	0	0
HNMT_chr2_137984704	PUS7	2	BS	0.00980392	TATAT	TATAT	102	0	0	0	101	1	0
HNMT_chr2_137984704	PUS7	3	input	0	TATAT	TATAT	24	0	0	0	24	0	0
HNMT_chr2_137984704	PUS7	3	BS	0	TATAT	TATAT	52	0	0	0	52	0	0
HNRNPA2B1_chr7_26191858	noPUS	1	input	0	AATAA	AATAA	51	0	0	0	50	0	1
HNRNPA2B1_chr7_26191858	noPUS	2	input	0	AATAA	AATAA	70	0	0	0	70	0	0
HNRNPA2B1_chr7_26191858	PUS7	1	BS	0.025641	AATAA	AATAA	39	0	0	0	38	1	0
HNRNPA2B1_chr7_26191858	PUS7	2	BS	0	AATAA	AATAA	40	0	0	0	40	0	0
HNRNPA3,NFE2L2_chr2_177220178	noPUS	1	input	0.0187793	GATTT	TTTAG	213	0	1	0	208	4	0
HNRNPA3,NFE2L2_chr2_177220178	noPUS	2	input	0.0229645	GATTT	TTTAG	479	0	0	1	467	11	0
HNRNPA3,NFE2L2_chr2_177220178	PUS7	1	BS	0.0833333	GATTT	TTTAG	96	1	0	0	87	8	0
HNRNPA3,NFE2L2_chr2_177220178	PUS7	2	BS	0.028169	GATTT	TTTAG	71	0	0	0	69	2	0
HNRNPA3,NFE2L2_chr2_177220178	PUS7	3	input	0.00980392	GATTT	TTTAG	102	0	0	0	101	1	0
HNRNPC_chr14_21211878	noPUS	1	input	0.02	GATAA	GATAA	50	0	0	0	49	1	0
HNRNPC_chr14_21211878	noPUS	2	input	0	GATAA	GATAA	66	0	0	0	66	0	0
HNRNPC_chr14_21211878	PUS7	1	BS	0.025974	GATAA	GATAA	77	0	0	0	73	2	2
HNRNPC_chr14_21211878	PUS7	2	BS	0.0344828	GATAA	GATAA	58	0	0	0	56	2	0
HNRNPC_chr14_21211878	PUS7	3	BS	0	GATAA	GATAA	27	0	0	0	27	0	0
HNRNPC_chr14_21213064	noPUS	1	input	0.00718563	TGTAG	TGTAG	835	0	4	0	822	6	3
HNRNPC_chr14_21213064	noPUS	2	input	0.00371747	TGTAG	TGTAG	807	0	1	0	799	3	4
HNRNPC_chr14_21213064	PUS7	1	BS	0.0395257	TGTAG	TGTAG	253	0	0	0	243	10	0
HNRNPC_chr14_21213064	PUS7	2	BS	0.0756014	TGTAG	TGTAG	291	0	0	0	269	22	0
HNRNPC_chr14_21213064	PUS7	3	input	0	TGTAG	TGTAG	155	0	0	0	154	0	1
HNRNPC_chr14_21213064	PUS7	3	BS	0.040724	TGTAG	TGTAG	221	0	0	0	210	9	2
HNRNPC_chr14_21234227	noPUS	1	input	0.0170576	AGTTT	TTTTC	469	0	2	1	457	8	1
HNRNPC_chr14_21234227	noPUS	2	input	0.012939	AGTTT	TTTTC	541	0	1	5	528	7	0
HNRNPC_chr14_21234227	PUS7	1	BS	0.0384615	AGTTT	TTTTC	182	0	0	1	174	7	0
HNRNPC_chr14_21234227	PUS7	2	BS	0.0305344	AGTTT	TTTTC	262	0	1	1	252	8	0
HNRNPC_chr14_21234227	PUS7	3	input	0.008	AGTTT	TTTTC	125	0	0	0	124	1	0
HNRNPC_chr14_21234227	PUS7	3	BS	0.0143885	AGTTT	TTTTC	139	0	0	1	136	2	0
HNRNPC_chr14_21247208	noPUS	1	input	0	TGTAC	TGTAC	218	0	0	0	218	0	0
HNRNPC_chr14_21247208	noPUS	2	input	0.00277008	TGTAC	TGTAC	361	0	0	0	360	1	0
HNRNPC_chr14_21247208	PUS7	1	BS	0.0148148	TGTAC	TGTAC	135	0	0	0	133	2	0
HNRNPC_chr14_21247208	PUS7	2	BS	0	TGTAC	TGTAC	197	0	0	0	197	0	0
HNRNPC_chr14_21247208	PUS7	3	input	0	TGTAC	TGTAC	82	0	0	0	82	0	0
HNRNPC_chr14_21247208	PUS7	3	BS	0	TGTAC	TGTAC	58	0	0	0	58	0	0
HNRNPC_chr14_21265313	noPUS	1	input	0.0125	TGTAT	TGTAT	320	0	0	0	314	4	2
HNRNPC_chr14_21265313	noPUS	2	input	0.00492611	TGTAT	TGTAT	406	1	0	1	402	2	0
HNRNPC_chr14_21265313	PUS7	1	BS	0	TGTAT	TGTAT	200	0	3	0	196	0	1
HNRNPC_chr14_21265313	PUS7	2	BS	0.0218341	TGTAT	TGTAT	229	0	0	0	223	5	1
HNRNPC_chr14_21265313	PUS7	3	input	0	TGTAT	TGTAT	91	0	0	0	91	0	0
HNRNPC_chr14_21265313	PUS7	3	BS	0	TGTAT	TGTAT	90	0	0	0	90	0	0
HNRNPH1_chr5_179614233	noPUS	1	input	0.109043	CCTTT	TTTAG	376	0	3	0	331	41	1
HNRNPH1_chr5_179614233	noPUS	2	input	0.0909091	CCTTT	TTTAG	473	0	3	0	426	43	1
HNRNPH1_chr5_179614233	PUS7	1	BS	0.112745	CCTTT	TTTAG	204	0	2	0	179	23	0
HNRNPH1_chr5_179614233	PUS7	2	BS	0.130045	CCTTT	TTTAG	223	1	4	0	189	29	0
HNRNPH1_chr5_179614233	PUS7	3	input	0.0263158	CCTTT	TTTAG	114	0	1	0	110	3	0
HNRNPH1_chr5_179614233	PUS7	3	BS	0.126582	CCTTT	TTTAG	79	0	1	0	68	10	0
HNRNPH1_chr5_179614453	noPUS	1	input	0	TATAG	TATAG	73	0	0	0	73	0	0
HNRNPH1_chr5_179614453	noPUS	2	input	0	TATAG	TATAG	105	0	0	0	105	0	0
HNRNPH1_chr5_179614453	PUS7	1	BS	0.172414	TATAG	TATAG	58	0	0	0	48	10	0
HNRNPH1_chr5_179614453	PUS7	2	BS	0.2	TATAG	TATAG	65	0	1	0	49	13	2
HNRNPH1_chr5_179614590	noPUS	1	input	0	TATAG	TATAG	526	0	0	0	522	0	4
HNRNPH1_chr5_179614590	noPUS	2	input	0.0046225	TATAG	TATAG	649	0	0	0	642	3	4
HNRNPH1_chr5_179614590	PUS7	1	BS	0.232143	TATAG	TATAG	56	0	1	0	41	13	1
HNRNPH1_chr5_179614590	PUS7	2	BS	0.261538	TATAG	TATAG	65	0	4	0	43	17	1
HNRNPH1_chr5_179614590	PUS7	3	input	0	TATAG	TATAG	138	0	0	0	137	0	1
HNRNPH1_chr5_179619833	noPUS	1	input	0.0125786	TGTAA	TGTAA	159	0	0	0	155	2	2
HNRNPH1_chr5_179619833	noPUS	2	input	0.00404858	TGTAA	TGTAA	247	0	1	0	244	1	1
HNRNPH1_chr5_179619833	PUS7	1	BS	0.00775194	TGTAA	TGTAA	129	0	0	0	127	1	1
HNRNPH1_chr5_179619833	PUS7	2	BS	0.025641	TGTAA	TGTAA	117	1	1	0	112	3	0
HNRNPH1_chr5_179619833	PUS7	3	input	0	TGTAA	TGTAA	40	0	0	0	40	0	0
HNRNPH1_chr5_179619833	PUS7	3	BS	0.0408163	TGTAA	TGTAA	49	1	0	0	46	2	0
HP1BP3_chr1_20744168	noPUS	1	input	0.0217391	TCTAG	TCTAG	184	0	4	0	175	4	1
HP1BP3_chr1_20744168	noPUS	2	input	0.0057971	TCTAG	TCTAG	345	0	3	0	338	2	2
HP1BP3_chr1_20744168	PUS7	1	BS	0.779661	TCTAG	TCTAG	59	0	3	0	10	46	0
HP1BP3_chr1_20744168	PUS7	2	BS	0.686047	TCTAG	TCTAG	86	0	4	0	23	59	0
HP1BP3_chr1_20744168	PUS7	3	input	0.0163934	TCTAG	TCTAG	61	0	0	0	60	1	0
HP1BP3_chr1_20744168	PUS7	3	BS	0.74359	TCTAG	TCTAG	39	0	0	0	10	29	0
HPRT1_chrX_134498641	noPUS	1	input	0.00469484	TGTAG	TGTAG	213	0	1	0	208	1	3
HPRT1_chrX_134498641	noPUS	2	input	0.0031348	TGTAG	TGTAG	319	0	3	0	311	1	4
HPRT1_chrX_134498641	PUS7	1	BS	0.653846	TGTAG	TGTAG	78	1	0	0	25	51	1
HPRT1_chrX_134498641	PUS7	2	BS	0.703297	TGTAG	TGTAG	91	0	3	2	21	64	1
HPRT1_chrX_134498641	PUS7	3	input	0	TGTAG	TGTAG	71	0	0	0	71	0	0
HRG-AS1,AHSG_chr3_186617879	noPUS	1	input	0.0646067	TGTTT	TTTAA	356	0	2	0	329	23	2
HRG-AS1,AHSG_chr3_186617879	noPUS	2	input	0.0533643	TGTTT	TTTAA	431	0	1	0	406	23	1
HRG-AS1,AHSG_chr3_186617879	PUS7	1	BS	0.0466321	TGTTT	TTTAA	193	0	1	0	183	9	0
HRG-AS1,AHSG_chr3_186617879	PUS7	2	BS	0.0422535	TGTTT	TTTAA	213	0	0	0	204	9	0
HRG-AS1,AHSG_chr3_186617879	PUS7	3	input	0.0322581	TGTTT	TTTAA	93	0	0	0	90	3	0
HRG-AS1,AHSG_chr3_186617879	PUS7	3	BS	0.0344828	TGTTT	TTTAA	87	0	0	0	84	3	0
HRG-AS1,AHSG_chr3_186618872	noPUS	1	input	0.0271318	TATTT	TATTT	258	0	0	0	250	7	1
HRG-AS1,AHSG_chr3_186618872	noPUS	2	input	0.0333333	TATTT	TATTT	210	0	1	0	201	7	1
HRG-AS1,AHSG_chr3_186618872	PUS7	1	BS	0.0673077	TATTT	TATTT	104	0	0	0	96	7	1
HRG-AS1,AHSG_chr3_186618872	PUS7	2	BS	0.0078125	TATTT	TATTT	128	0	0	0	127	1	0
HRG-AS1,AHSG_chr3_186618872	PUS7	3	input	0.0227273	TATTT	TATTT	44	0	0	0	43	1	0
HRG-AS1,AHSG_chr3_186618872	PUS7	3	BS	0	TATTT	TATTT	137	0	0	0	137	0	0
HSD17B4_chr5_119525932	noPUS	1	input	0.00707547	CATAT	CATAT	424	0	1	2	418	3	0
HSD17B4_chr5_119525932	noPUS	2	input	0.00769231	CATAT	CATAT	650	0	1	0	643	5	1
HSD17B4_chr5_119525932	PUS7	1	BS	0.0310881	CATAT	CATAT	193	0	0	0	187	6	0
HSD17B4_chr5_119525932	PUS7	2	BS	0.00877193	CATAT	CATAT	228	0	0	1	225	2	0
HSD17B4_chr5_119525932	PUS7	3	input	0	CATAT	CATAT	151	0	0	0	151	0	0
HSD17B4_chr5_119525932	PUS7	3	BS	0.0196078	CATAT	CATAT	51	0	0	0	50	1	0
HSP90AA1_chr14_102083797	noPUS	1	input	0	CATAA	CATAA	84	0	1	0	81	0	2
HSP90AA1_chr14_102083797	noPUS	2	input	0	CATAA	CATAA	93	0	1	0	92	0	0
HSP90AA1_chr14_102083797	PUS7	1	BS	0.0131579	CATAA	CATAA	76	0	0	0	75	1	0
HSP90AA1_chr14_102083797	PUS7	2	BS	0.016129	CATAA	CATAA	62	0	0	0	60	1	1
HSP90AB1_chr6_44253636	noPUS	1	input	0.04329	TATAG	TATAG	462	1	1	1	439	20	0
HSP90AB1_chr6_44253636	noPUS	2	input	0.0555556	TATAG	TATAG	468	0	1	2	438	26	1
HSP90AB1_chr6_44253636	PUS7	1	BS	0.0585106	TATAG	TATAG	188	0	0	0	173	11	4
HSP90AB1_chr6_44253636	PUS7	2	BS	0.0703518	TATAG	TATAG	199	0	1	1	182	14	1
HSP90AB1_chr6_44253636	PUS7	3	input	0.0561798	TATAG	TATAG	89	0	0	0	83	5	1
HSP90AB1_chr6_44253636	PUS7	3	BS	0.045082	TATAG	TATAG	244	0	2	0	231	11	0
HSP90B1,UQCC6_chr12_103942601	noPUS	1	input	0.293194	ACTTT	NA	382	0	1	0	269	112	0
HSP90B1,UQCC6_chr12_103942601	noPUS	2	input	0.334091	ACTTT	NA	440	1	0	0	292	147	0
HSP90B1,UQCC6_chr12_103942601	PUS7	1	BS	0.348837	ACTTT	NA	215	1	0	1	138	75	0
HSP90B1,UQCC6_chr12_103942601	PUS7	2	BS	0.306748	ACTTT	NA	326	0	0	0	226	100	0
HSP90B1,UQCC6_chr12_103942601	PUS7	3	input	0.367089	ACTTT	NA	79	0	0	0	50	29	0
HSP90B1,UQCC6_chr12_103942601	PUS7	3	BS	0.282828	ACTTT	NA	99	0	0	0	71	28	0
HSPA4_chr5_133088487	noPUS	1	input	0.0611702	AATTT	NA	376	4	7	1	340	23	1
HSPA4_chr5_133088487	noPUS	2	input	0.0898345	AATTT	NA	423	7	5	3	370	38	0
HSPA4_chr5_133088487	PUS7	1	BS	0.101523	AATTT	NA	197	1	2	0	174	20	0
HSPA4_chr5_133088487	PUS7	2	BS	0.0286885	AATTT	NA	244	8	3	0	226	7	0
HSPA4_chr5_133088487	PUS7	3	input	0.0512821	AATTT	NA	78	0	0	0	74	4	0
HSPA4_chr5_133088487	PUS7	3	BS	0.0487805	AATTT	NA	123	0	2	0	115	6	0
HSPA9_chr5_138555846	noPUS	1	input	0.0070922	TATAA	TATAA	423	1	0	0	417	3	2
HSPA9_chr5_138555846	noPUS	2	input	0.0059761	TATAA	TATAA	502	0	0	0	496	3	3
HSPA9_chr5_138555846	PUS7	1	BS	0.0122951	TATAA	TATAA	244	0	1	0	240	3	0
HSPA9_chr5_138555846	PUS7	2	BS	0.00593472	TATAA	TATAA	337	2	3	1	327	2	2
HSPA9_chr5_138555846	PUS7	3	input	0	TATAA	TATAA	95	0	0	0	95	0	0
HSPA9_chr5_138555846	PUS7	3	BS	0	TATAA	TATAA	144	0	0	0	144	0	0
HSPD1_chr2_197494520	noPUS	1	input	0	TGTAG	TGTAG	260	0	0	0	258	0	2
HSPD1_chr2_197494520	noPUS	2	input	0	TGTAG	TGTAG	273	0	0	0	267	0	6
HSPD1_chr2_197494520	PUS7	1	BS	0.0604027	TGTAG	TGTAG	149	0	2	0	136	9	2
HSPD1_chr2_197494520	PUS7	2	BS	0.120567	TGTAG	TGTAG	141	0	0	1	123	17	0
HSPD1_chr2_197494520	PUS7	3	input	0	TGTAG	TGTAG	61	0	0	0	61	0	0
HSPD1_chr2_197494520	PUS7	3	BS	0.027027	TGTAG	TGTAG	37	0	0	0	36	1	0
IARS1_chr9_92263051	noPUS	1	input	0.0165975	GGTTT	TTTAT	241	1	0	9	227	4	0
IARS1_chr9_92263051	noPUS	2	input	0.030303	GGTTT	TTTAT	363	0	1	8	343	11	0
IARS1_chr9_92263051	PUS7	1	BS	0.0606061	GGTTT	TTTAT	132	0	0	4	120	8	0
IARS1_chr9_92263051	PUS7	2	BS	0.0578947	GGTTT	TTTAT	190	0	2	5	172	11	0
IARS1_chr9_92263051	PUS7	3	input	0	GGTTT	TTTAT	79	0	0	0	79	0	0
IARS1_chr9_92263051	PUS7	3	BS	0.0363636	GGTTT	TTTAT	165	0	0	4	155	6	0
IARS1_chr9_92288286	noPUS	1	input	0.101124	TGTTA	TGTTA	178	0	0	0	160	18	0
IARS1_chr9_92288286	noPUS	2	input	0.0996441	TGTTA	TGTTA	281	0	2	0	251	28	0
IARS1_chr9_92288286	PUS7	1	BS	0.0519481	TGTTA	TGTTA	77	0	1	1	71	4	0
IARS1_chr9_92288286	PUS7	2	BS	0.0485437	TGTTA	TGTTA	103	1	2	0	95	5	0
IARS1_chr9_92288286	PUS7	3	input	0	TGTTA	TGTTA	69	0	1	0	68	0	0
IARS1_chr9_92288286	PUS7	3	BS	0	TGTTA	TGTTA	29	0	0	0	29	0	0
IBA57_chr1_228178936	noPUS	1	input	0.0208333	TGTAG	TGTAG	144	0	7	1	131	3	2
IBA57_chr1_228178936	noPUS	2	input	0.0255102	TGTAG	TGTAG	196	0	1	0	184	5	6
IBA57_chr1_228178936	PUS7	1	BS	0.573171	TGTAG	TGTAG	82	0	0	1	33	47	1
IBA57_chr1_228178936	PUS7	2	BS	0.558824	TGTAG	TGTAG	102	1	1	0	43	57	0
IBA57_chr1_228178936	PUS7	3	input	0.0227273	TGTAG	TGTAG	44	0	1	0	42	1	0
IBA57_chr1_228178936	PUS7	3	BS	0.454545	TGTAG	TGTAG	55	0	0	1	29	25	0
IDH1_chr2_208246339	noPUS	1	input	0.00740741	TATAG	TATAG	405	0	1	0	394	3	7
IDH1_chr2_208246339	noPUS	2	input	0.00171527	TATAG	TATAG	583	0	1	0	574	1	7
IDH1_chr2_208246339	PUS7	1	BS	0.103093	TATAG	TATAG	194	1	0	0	171	20	2
IDH1_chr2_208246339	PUS7	2	BS	0.125506	TATAG	TATAG	247	1	2	1	210	31	2
IDH1_chr2_208246339	PUS7	3	input	0	TATAG	TATAG	122	0	0	0	122	0	0
IDH1_chr2_208246339	PUS7	3	BS	0.0825688	TATAG	TATAG	109	0	0	1	98	9	1
IDH3A,ACSBG1_chr15_78169241	noPUS	1	input	0.0969163	TGTTT	NA	227	1	4	0	199	22	1
IDH3A,ACSBG1_chr15_78169241	noPUS	2	input	0.12892	TGTTT	NA	287	0	1	0	248	37	1
IDH3A,ACSBG1_chr15_78169241	PUS7	1	BS	0.0902256	TGTTT	NA	133	0	0	0	121	12	0
IDH3A,ACSBG1_chr15_78169241	PUS7	2	BS	0.1375	TGTTT	NA	160	0	0	0	138	22	0
IDH3A,ACSBG1_chr15_78169241	PUS7	3	input	0.117647	TGTTT	NA	51	0	0	0	45	6	0
IDH3A,ACSBG1_chr15_78169241	PUS7	3	BS	0.0833333	TGTTT	NA	60	0	0	0	55	5	0
IER3-AS1,IER3_chr6_30743209	noPUS	1	input	0.0363636	GATTT	NA	495	1	1	0	475	18	0
IER3-AS1,IER3_chr6_30743209	noPUS	2	input	0.0281457	GATTT	NA	604	0	1	0	585	17	1
IER3-AS1,IER3_chr6_30743209	PUS7	1	BS	0.0448718	GATTT	NA	312	0	2	0	296	14	0
IER3-AS1,IER3_chr6_30743209	PUS7	2	BS	0.0231214	GATTT	NA	346	0	1	0	337	8	0
IER3-AS1,IER3_chr6_30743209	PUS7	3	input	0.0542636	GATTT	NA	129	0	0	0	122	7	0
IER3-AS1,IER3_chr6_30743209	PUS7	3	BS	0.0281124	GATTT	NA	249	0	0	0	242	7	0
IFI30_chr19_18177968	noPUS	1	input	0.280374	CCTTT	NA	749	0	2	0	537	210	0
IFI30_chr19_18177968	noPUS	2	input	0.266376	CCTTT	NA	458	0	3	0	333	122	0
IFI30_chr19_18177968	PUS7	1	BS	0.273973	CCTTT	NA	438	0	2	0	316	120	0
IFI30_chr19_18177968	PUS7	2	BS	0.240631	CCTTT	NA	507	0	2	0	381	122	2
IFI30_chr19_18177968	PUS7	3	input	0.189474	CCTTT	NA	95	0	1	0	76	18	0
IFI30_chr19_18177968	PUS7	3	BS	0.175325	CCTTT	NA	462	0	2	0	378	81	1
IGBP1_chrX_70134663	noPUS	1	input	0.00380228	TATAA	TATAA	526	0	0	0	524	2	0
IGBP1_chrX_70134663	noPUS	2	input	0.00840336	TATAA	TATAA	476	1	1	0	468	4	2
IGBP1_chrX_70134663	PUS7	1	BS	0.0176991	TATAA	TATAA	339	1	1	0	329	6	2
[truncated: 2,537 more rows]

## Sheet: S4b_invitroBID_sum
site	delpos_motif	psipos_motif	Input_Average_DeletionRate	BS_Average_DeletionRate	delta_DeletionRate	test	p.value.BH
7SK,RN7SK_chr6_52995869	TGTAG	TGTAG	0.0098417	0.147486	0.137644	treat	7.37720889832651e-17
A2M_chr12_9108862	TGTAG	TGTAG	0.0123877	0.181037	0.168649	treat	2.31784963155417e-20
A2M_chr12_9109098	TCTAG	TCTAG	0.0219881	0.458333	0.436345	treat	2.99350751983347e-08
ABCA1_chr9_104822263	TGTAG	TGTAG	0.0020141	0.0582463	0.0562322	treat	4.14133326814073e-05
ABCC2_chr10_99842039	TATAG	TATAG	0.00997511	0.11401	0.104035	treat	1.62101752810973e-17
ABCD4_chr14_74286532	TGTAG	TGTAG	0.0115792	0.301445	0.289865	treat	3.2678345510322e-54
ACIN1_chr14_23068263	TCTAG	TCTAG	0.0279837	0.200422	0.172438	treat	3.10085883169844e-79
ACTL6A_chr3_179587991	TGTAG	TGTAG	0.0405797	0.10431	0.0637306	treat	5.74786741711325e-05
ACVR2B_chr3_38493029	TGTAG	TGTAG	0.00706183	0.308303	0.301241	treat	6.44279275848215e-31
AFMID_chr17_78197143	TATAG	TATAG	0.00644394	0.119908	0.113464	treat	4.79840014676506e-14
AFP_chr4_73444916	TGTAG	TGTAG	0.0108746	0.6	0.589125	treat	1.46474263516491e-09
AFP_chr4_73449256	TATAG	TATAG	0.00568182	0.201443	0.195761	treat	1.4273322733039e-08
AFP_chr4_73455031	TATAG	TATAG	0.00116144	0.225428	0.224266	treat	9.92710423984492e-07
AGRN_chr1_1051519	CCTTT	NA	0.0556224	0.174344	0.118721	treat	2.10064779034037e-31
AKAP1_chr17_57112506	TGTAG	TGTAG	0.00618958	0.57382	0.56763	treat	2.49575447845491e-68
ALB_chr4_73411447	TGTAG	TGTAG	0.00340876	0.831201	0.827792	treat	3.52231653162174e-21
ALB_chr4_73413373	TGTAG	TGTAG	0.0020284	0.0530303	0.0510019	treat	4.26614605013346e-05
ANKRD10_chr13_110893942	AGTTT	TTTAG	0.199887	0.369003	0.169116	treat	0.000243348
AP2B1_chr17_35724705	TGTAG	TGTAG	0.00324454	0.741224	0.737979	treat	2.32886577859428e-79
ARF3_chr12_48938164	TCTAG	TCTAG	0.0132795	0.241571	0.228291	treat	1.83218926772581e-39
ARHGAP5_chr14_32091340	TGTAG	TGTAG	0.00302854	0.260774	0.257746	treat	9.90574920864486e-18
ARHGAP5_chr14_32092306	TATAG	TATAG	0.00899471	0.280256	0.271262	treat	5.16919825879773e-13
ATP13A1_chr19_19654662	TGTAG	TGTAG	0.0186884	0.674149	0.655461	treat	2.98615423531136e-244
BCL2L2,BCL2L2-PABPN1_chr14_23307820	TGTAG	TGTAG	0.0169346	0.800096	0.783161	treat	1.00167554299497e-92
BRI3BP,THRIL_chr12_125025556	TGTAG	TGTAG	0.012531	0.409326	0.396795	treat	2.31211706112357e-20
C11orf58_chr11_16756617	TGTAG	TGTAG	0.0192308	0.625	0.605769	treat	1.68556949747711e-07
C2orf42,TIA1_chr2_70225191	TCTAG	TCTAG	0.0121731	0.652009	0.639836	treat	4.42964378217222e-29
CCNL2_chr1_1386833	GATTT	TTTAG	0.0532718	0.129255	0.0759829	treat	6.65966617948431e-08
CCNT2_chr2_134955283	TCTAG	TCTAG	0.00870508	0.755423	0.746718	treat	4.72855783718635e-82
CCT7_chr2_73252776	TGTAG	TGTAG	0.00932344	0.778905	0.769582	treat	1.93673379494747e-272
CDC25B_chr20_3803163	TGTAG	TGTAG	0.0173872	0.325146	0.307759	treat	2.06412784418724e-31
CDC42_chr1_22092496	TGTAG	TGTAG	0.00732152	0.66623	0.658908	treat	3.84306631370888e-70
CDK13_chr7_39987695	TCTAG	TCTAG	0.00936546	0.61358	0.604215	treat	5.07874287924084e-34
CHDH_chr3_53817683	TCTAG	TCTAG	0.0165448	0.104123	0.0875784	treat	2.98093919317549e-19
CHKA_chr11_68091500	AGTTT	TTTAG	0.0739005	0.155852	0.0819516	treat	0.00453531
CHMP3_chr2_86504704	TGTAG	TGTAG	0.00797568	0.511682	0.503707	treat	1.62021817362374e-36
CHP1_chr15_41280156	TCTAG	TCTAG	0.0107891	0.264123	0.253334	treat	2.44279682871346e-18
CIT_chr12_119857629	TGTAG	TGTAG	0.00658964	0.58504	0.578451	treat	2.8068049930407e-34
CKAP5_chr11_46743829	TCTAG	TCTAG	0.0379036	0.639939	0.602036	treat	7.70464787615934e-199
CLPP_chr19_6368667	TGTAG	TGTAG	0.00878273	0.706197	0.697414	treat	1.08014651980906e-116
CLUHP3_chr16_31707321	TGTAG	TGTAG	0.00396634	0.37731	0.373343	treat	7.34893785466697e-38
COBLL1_chr2_164827881	TCTAG	TCTAG	0.00754626	0.285536	0.27799	treat	1.78290407945899e-12
COX20,HNRNPU_chr1_244843050	TGTAG	TGTAG	0.00325498	0.776001	0.772746	treat	3.67362903397008e-19
CRELD1,PRRT3_chr3_9944596	TGTAG	TGTAG	0.0305366	0.714386	0.683849	treat	2.59097958468017e-234
CRY1_chr12_107093480	TCTAG	TCTAG	0.0236589	0.451738	0.428079	treat	2.53114152648614e-121
CSE1L_chr20_49072349	TCTAT	TCTAT	0.00964378	0.0994078	0.089764	treat	2.02812183697714e-15
CTDSP2_chr12_57820227	TGTAG	TGTAG	0.0108118	0.599838	0.589026	treat	2.47260039225139e-80
DCTN1_chr2_74378181	TGTAG	TGTAG	0.0251948	0.331731	0.306536	treat	4.14088509093648e-82
DCTN2_chr12_57532803	TGTAG	TGTAG	0.0109978	0.661885	0.650887	treat	2.29910752926681e-103
DECR1_chr8_90044931	TGTAG	TGTAG	0.00653487	0.290618	0.284083	treat	2.06713719282053e-47
DESI2_chr1_244708364	TGTAG	TGTAG	0.00934996	0.609389	0.600039	treat	2.47031487202814e-29
DHCR24_chr1_54851248	TGTAG	TGTAG	0.00769445	0.711066	0.703371	treat	8.65131828992686e-66
DNASE1L1,TAFAZZIN_chrX_154411935	TGTAG	TGTAG	0.00183824	0.0581826	0.0563444	treat	0.00168979
DRG2_chr17_18107480	TGTAG	TGTAG	0.00800588	0.443329	0.435323	treat	4.64617854169315e-73
DUXAP9_chr14_19106902	TGTAG	TGTAG	0.00342669	0.605945	0.602518	treat	5.344138621026e-36
EHBP1_chr2_62779714	TATAG	TATAG	0.00969285	0.203788	0.194096	treat	1.32617123489832e-49
EIF3A_chr10_119065478	TATAG	TATAG	0.00446909	0.0846469	0.0801778	treat	8.28491215848662e-28
EIF3F_chr11_7996052	TCTAG	TCTAG	0.0249356	0.170224	0.145288	treat	5.26982734282806e-23
EIF4A2_chr3_186785283	TGTAG	TGTAG	0.00356281	0.65687	0.653307	treat	1.02081430319045e-39
EIF4A2_chr3_186788974	TCTAG	TCTAG	0.00455748	0.137962	0.133405	treat	3.33736728207175e-10
EIF4G3_chr1_20853590	TGTAG	TGTAG	0.00935352	0.62865	0.619296	treat	3.77431796564244e-82
EIF5_chr14_103342863	TGTAG	TGTAG	0.0162981	0.686746	0.670448	treat	8.14220730376772e-99
ELL2_chr5_95939279	TGTAG	TGTAG	0	0.504708	0.504708	treat	0
ELP2_chr18_36178148	TCTAG	TCTAG	0.0255411	0.704757	0.679216	treat	3.43922789799431e-183
EML4_chr2_42329888	TGTAG	TGTAG	0.00202111	0.660317	0.658296	treat	5.57492295829259e-20
ENSA_chr1_150622412	TGTAG	TGTAG	0.0107336	0.114633	0.103899	treat	1.41737569291627e-07
ENSA_chr1_150625493	TGTAG	TGTAG	0.00883415	0.341059	0.332225	treat	1.44480610468113e-24
EP400_chr12_132032038	TGTAG	TGTAG	0.0010929	0.653003	0.65191	treat	1.07779098145812e-34
F2_chr11_46719914	TCTAG	TCTAG	0.0411513	0.297949	0.256797	treat	8.91103851217083e-64
FAM20B_chr1_179054636	TGTAG	TGTAG	0.00757576	0.25	0.242424	treat	0.000807223
FAM72D_chr1_145103018	TGTAG	TGTAG	0.00500127	0.666863	0.661862	treat	1.89258051036155e-31
FDFT1_chr8_11838655	ACTTT	NA	0.143783	0.219315	0.075532	treat	0.00540073
FIS1_chr7_101245032	TGTAG	TGTAG	0.00696862	0.512703	0.505734	treat	1.95687200072109e-69
FKBP1B_chr2_24063441	TGTAG	TGTAG	0.019025	0.58707	0.568045	treat	1.386528716128e-111
FLNB_chr3_58125590	TGTAG	TGTAG	0.00869246	0.0704536	0.0617612	treat	1.89176618477286e-20
FMR1_chrX_147925593	TGTAG	TGTAG	0.00785719	0.778329	0.770472	treat	1.55850095907063e-34
FN1_chr2_215390581	TCTAA	TCTAA	0.00464908	0.250497	0.245848	treat	5.70826484972114e-22
FNDC3B_chr3_172054790	TATAG	TATAG	0.00646176	0.068042	0.0615802	treat	2.72830084236774e-14
FNDC3B_chr3_172101829	TCTAG	TCTAG	0.0166904	0.361278	0.344587	treat	1.51460377711144e-25
FNDC3B_chr3_172214085	TCTAG	TCTAG	0.0103644	0.344719	0.334355	treat	4.53104389999518e-40
FNDC3B_chr3_172363711	TCTAG	TCTAG	0.0065931	0.538012	0.531419	treat	1.92659264131187e-50
FSCN1_chr7_5606283	TGTAG	TGTAG	0.00369585	0.437746	0.43405	treat	1.4937106768903e-37
FUCA2_chr6_143504113	CCTTT	NA	0.204167	0.271753	0.0675862	treat	0.00978901
FXR1_chr3_180976795	TGTAG	TGTAG	0.003125	0.58272	0.579595	treat	6.6486567785726e-22
GAA_chr17_80104560	TGTAG	TGTAG	0.00855823	0.159895	0.151337	treat	2.31492301369846e-33
GCHFR,DNAJC17_chr15_40767599	TGTAG	TGTAG	0.00757576	0.245263	0.237687	treat	0.000531146
GHITM_chr10_84141542	TCTAG	TCTAG	0.00852948	0.650133	0.641603	treat	4.84002903532029e-102
GLUD1_chr10_87089215	TGTAA	TGTAA	0.000729395	0.0595968	0.0588674	treat	0.000102911
GNG7_chr19_2514817	TGTAG	TGTAG	0.00199005	0.344651	0.342661	treat	2.00453556017089e-12
GPAM_chr10_112157831	TGTAA	TGTAA	0.00664385	0.136182	0.129538	treat	9.27039946853907e-08
GPAM_chr10_112160871	TCTTT	TTTAG	0.22936	0.383409	0.154049	treat	2.02848846643035e-08
GPAM_chr10_112202834	TCTAG	TCTAG	0.0116742	0.103931	0.092257	treat	1.26497013018049e-09
GPC3_chrX_133725856	TCTAG	TCTAG	0.00886693	0.652445	0.643578	treat	7.09055358837155e-137
GPC3_chrX_133810540	TGTAG	TGTAG	0.00691591	0.449708	0.442792	treat	2.60166397390707e-57
GPC3_chrX_133821312	TATAG	TATAG	0.00229109	0.0588062	0.0565151	treat	1.31666828433416e-07
GPC3_chrX_133835060	TATAG	TATAG	0.00190476	0.390938	0.389033	treat	2.63732957999053e-08
GPC3_chrX_133858127	CCTTT	TTTAG	0.0778234	0.166541	0.0887173	treat	2.32913491695452e-08
GPC3_chrX_133900422	TGTAG	TGTAG	0.00423333	0.528045	0.523812	treat	5.82079934379984e-43
GPC3_chrX_133901920	TCTAG	TCTAG	0.0247674	0.2299	0.205133	treat	5.27261496082007e-31
GPC3_chrX_133935576	TCTAG	TCTAG	0.0066112	0.153005	0.146394	treat	1.41297989756234e-08
GPC3_chrX_133939500	TGTAG	TGTAG	0.00217367	0.578131	0.575958	treat	5.52725767251162e-65
GSPT1_chr16_11910693	TGTAG	TGTAG	0.00520463	0.490197	0.484992	treat	2.48757684273013e-53
HDAC6_chrX_48823353	TGTAG	TGTAG	0.00223378	0.0966982	0.0944644	treat	1.6872070287776e-09
HDLBP_chr2_241266886	TGTAG	TGTAG	0.0164691	0.0788791	0.06241	treat	4.08781861669239e-06
HEXA_chr15_72344047	TGTAG	TGTAG	0.00346123	0.622243	0.618782	treat	1.4564977666249e-67
HISLA_chr14_88093841	AGTTT	TTTAG	0.0130305	0.0686217	0.0555912	treat	0.0153269
HMGA2_chr12_65845034	TGTAC	TGTAC	0.0080426	0.076953	0.0689104	treat	1.06830939643886e-12
HMGCR_chr5_75351199	TGTAG	TGTAG	0.00112233	0.332986	0.331864	treat	2.46760010663429e-08
HMGCS1_chr5_43306236	TCTAG	TCTAG	0.00462963	0.127681	0.123051	treat	1.43369396339296e-07
HNRNPH1_chr5_179614590	TATAG	TATAG	0.00154083	0.246841	0.2453	treat	1.31212619554074e-15
HP1BP3_chr1_20744168	TCTAG	TCTAG	0.0146432	0.736432	0.721789	treat	1.98037308924853e-38
HPRT1_chrX_134498641	TGTAG	TGTAG	0.00260988	0.678571	0.675962	treat	1.28050578802262e-18
IBA57_chr1_228178936	TGTAG	TGTAG	0.0230236	0.528847	0.505823	treat	1.05669816403273e-26
IDH1_chr2_208246339	TATAG	TATAG	0.00304089	0.103723	0.100682	treat	1.1749326479576e-11
IGF2BP1_chr17_49043468	TGTAG	TGTAG	0.0125114	0.681224	0.668713	treat	2.32150941275261e-137
ILRUN_chr6_34589459	TGTAG	TGTAG	0.00971232	0.563019	0.553307	treat	9.97864135487145e-66
IMMT_chr2_86179518	TGTAG	TGTAG	0.00661891	0.0618777	0.0552588	treat	9.40715640743785e-06
INSIG2_chr2_118103902	TATTT	TTTAG	0.0331972	0.123192	0.0899951	treat	9.88361079396571e-05
INTS10_chr8_19851849	TGTAG	TGTAG	0.017246	0.804203	0.786957	treat	2.48117896562057e-137
ITPR2_chr12_26628136	TATAG	TATAG	0.0115694	0.305761	0.294191	treat	4.85125874971256e-09
KAT14_chr20_18159113	CGTGG	CGTGG	0.00894551	0.321236	0.31229	treat	1.21027928709432e-48
KIF3B_chr20_32333997	TGTAG	TGTAG	0.0178288	0.487215	0.469386	treat	2.45033063927063e-34
KIF4A_chrX_70301974	TCTAG	TCTAG	0.00582195	0.659734	0.653912	treat	4.01446143687286e-59
KLC1_chr14_103685740	TCTAG	TCTAG	0.030118	0.663825	0.633707	treat	9.68978131621356e-186
KLHDC10_chr7_130132453	TCTAG	TCTAG	0.0106578	0.752339	0.741682	treat	4.47233653965065e-73
KLHL12_chr1_202925001	TGTAG	TGTAG	0.00497046	0.250043	0.245073	treat	3.66045753749596e-29
KNTC1_chr12_122551455	TCTAG	TCTAG	0.0035461	0.114994	0.111448	treat	0.000344745
LARP4B_chr10_810246	TGTGG	TGTGG	0.00574713	0.0831483	0.0774011	treat	7.15564895842204e-05
LHFPL5,SRPK1_chr6_35833234	TGTAG	TGTAG	0.00122549	0.498813	0.497588	treat	1.07555268374337e-09
LTA4H_chr12_96035551	TGTAG	TGTAG	0.00256234	0.513138	0.510576	treat	4.03237756169772e-39
MALAT1,TALAM1_chr11_65503351_1	TGTAG	TGTAG	0.0132334	0.761684	0.748451	treat	1.33076634547119e-65
MALAT1,TALAM1_chr11_65503351_2	TGTAG	TGTAG	0.0117543	0.74469	0.732936	treat	2.15494192848752e-89
MAP4K4_chr2_101724679	TGTAG	TGTAG	0.0158335	0.135281	0.119448	treat	3.92316217724755e-08
MAPRE2_chr18_35141260	TGTAG	TGTAG	0.00495285	0.714964	0.710011	treat	1.13665602396542e-73
MARCHF7,CD302_chr2_159771030	TGTAG	TGTAG	0.00314465	0.150524	0.147379	treat	1.29219795355113e-07
MARCHF7_chr2_159747935	TCTAG	TCTAG	0.0173215	0.471757	0.454436	treat	4.81587462228342e-36
MBNL1_chr3_152300250	TGTAG	TGTAG	0.03296	0.104708	0.0717479	treat	1.83500162797847e-07
MCM5_chr22_35424407	TGTAG	TGTAG	0.00709444	0.108179	0.101084	treat	1.09023496403358e-22
MDM2_chr12_68809205	TGTAG	TGTAG	0.00137741	0.0857493	0.0843719	treat	5.25940469449616e-05
MRE11_chr11_94417979	TGTAG	TGTAG	0.0143174	0.713316	0.698998	treat	5.11963427997074e-37
MRPL19,GCFC2_chr2_75672011	TGTAG	TGTAG	0.00480863	0.147529	0.14272	treat	5.20134118028052e-06
MRPL3_chr3_131498207	TGTAG	TGTAG	0.0017094	0.589364	0.587654	treat	1.10798274025178e-09
MRPS21_chr1_150294195	TCTAG	TCTAG	0.00857199	0.701587	0.693015	treat	4.73010545129875e-41
MSH6,FBXO11_chr2_47799525	TGTAG	TGTAG	0.0240785	0.45694	0.432861	treat	4.96279517071186e-37
MSN_chrX_65740648	TGTAG	TGTAG	0.0028071	0.536685	0.533878	treat	2.75088360009936e-29
MSN_chrX_65740878	GGTTT	TTTAG	0.0422191	0.47203	0.429811	treat	8.54058504470573e-101
MT-ND1,MT-TI,MT-TQ_chrMT_4286	AGTTA	GTTAC	0.0197185	0.617932	0.598213	treat	4.5652762955082e-44
MT-RNR1_chrMT_946	TGTTT	TGTTT	0.105696	0.16175	0.0560546	treat	0.00113068
MT-RNR2,MT-TL1,MT-ND1_chrMT_3258	CATAA	CATAA	0.00292856	0.141691	0.138762	treat	1.25002982845918e-13
MT-TQ,MT-TM,MT-ND2_chrMT_4425	TATCG	TATCG	0.00524532	0.189855	0.18461	treat	5.85474886036571e-19
MTHFD2_chr2_74207794	TGTAG	TGTAG	0.00130152	0.791829	0.790527	treat	5.48000574563141e-26
NA_chr17_57993710	TCTAG	TCTAG	0.0107285	0.748612	0.737883	treat	8.93608723938426e-87
NCAPD2_chr12_6495089	TGTAG	TGTAG	0.008167	0.709003	0.700836	treat	1.19805228737515e-89
NDUFB3_chr2_201085563	TGTAG	TGTAG	0.0132524	0.672134	0.658881	treat	2.46098676759623e-42
NOMO1_chr16_14871618	TGTAG	TGTAG	0.00788867	0.143774	0.135885	treat	1.27939847531882e-23
NOMO2_chr16_18524555	TGTAG	TGTAG	0.00500285	0.112825	0.107822	treat	1.21312099674921e-30
NPEPPS,KPNB1-DT_chr17_47605358	TGTAG	TGTAG	0.00267201	0.772814	0.770142	treat	5.24062550521083e-39
OSBPL9,NRDC_chr1_51791640	TGTAG	TGTAG	0.00105152	0.824504	0.823452	treat	1.04158961553968e-15
PAFAH1B2_chr11_117167797	TGTAG	TGTAG	0.00281594	0.767233	0.764417	treat	5.10057946777744e-38
PAH_chr12_102852230	TGTAG	TGTAG	0.00773394	0.614697	0.606963	treat	3.81723208067536e-64
PAWR_chr12_79589064	TATAG	TATAG	0.00132802	0.442646	0.441318	treat	1.09059897899018e-09
PDCD11_chr10_103425426	TCTAG	TCTAG	0.0120935	0.56046	0.548367	treat	4.99213204519863e-161
PGRMC1_chrX_119243975	TGTAG	TGTAG	0.006412	0.428638	0.422226	treat	2.78404657423464e-17
PGRMC2_chr4_128270304	AATTT	TTTAG	0.05038	0.337272	0.286892	treat	3.73860463255412e-18
PHACTR4_chr1_28496623	ACTTT	TTTAG	0.068157	0.446974	0.378817	treat	1.12016056322392e-46
PHC1,M6PR_chr12_8941306	GGTTG	NA	0.00869156	0.0872488	0.0785572	treat	2.38567008700523e-17
PMS2_chr7_5971345	TGTAG	TGTAG	0.0170631	0.60622	0.589157	treat	2.21731425694185e-65
POGZ_chr1_151424066	TGTAG	TGTAG	0.00325348	0.454726	0.451473	treat	2.00880431199949e-40
PPP1R12B_chr1_202587327	TGTAG	TGTAG	0.0072976	0.808372	0.801075	treat	5.93945090217862e-66
PRKCSH_chr19_11436069	TGTAG	TGTAG	0.00424425	0.0591615	0.0549172	treat	1.011496276682e-15
PRKDC_chr8_47863519	TCTAG	TCTAG	0.00524934	0.118565	0.113316	treat	3.97587599173013e-05
PSPH_chr7_56051175	TGTAG	TGTAG	0.0148457	0.741713	0.726867	treat	3.5162518269161e-61
PTCD3_chr2_86132337	TCTAG	TCTAG	0.0124435	0.289286	0.276842	treat	1.57318265887096e-40
PTP4A1_chr6_63539235	TGTAG	TGTAG	0.00483166	0.383042	0.378211	treat	5.03988719934483e-19
PTP4A1_chr6_63574083	TCTAG	TCTAG	0.0242	0.133898	0.109697	treat	6.12045653827798e-23
PTPRA_chr20_3021373	TGTAG	TGTAG	0.0296808	0.0928774	0.0631965	treat	1.63778864254416e-13
RALGAPA1_chr14_35719491	TCTAG	TCTAG	0.00762334	0.592516	0.584892	treat	3.5243474730284e-41
RBM39_chr20_35709277	TGTAG	TGTAG	0.00952644	0.593333	0.583807	treat	5.99337701215645e-51
RBM39_chr20_35710777	TGTTT	TTTAG	0.0291795	0.490593	0.461414	treat	3.41842254396424e-28
RBM39_chr20_35739636	TGTTT	TTTAG	0.0626718	0.165633	0.102961	treat	1.86134055631403e-05
RBM39_chr20_35740425	TGTAG	TGTAG	0.0054507	0.261111	0.25566	treat	2.74894552778639e-12
RECQL_chr12_21501357	TGTAG	TGTAG	0.0132608	0.165932	0.152671	treat	2.0837970757802e-65
RHBDD2_chr7_75888787	TGTAG	TGTAG	0.00299512	0.383524	0.380529	treat	3.19381300898846e-28
RIMS3_chr1_40622675	TGTAG	TGTAG	0.014724	0.709216	0.694492	treat	2.96251902906188e-167
RNF216P1,RBAK-RBAKDN_chr7_4997057	TGTAG	TGTAG	0.00775481	0.0860588	0.078304	treat	5.81283296977609e-34
RPL14_chr3_40457969	TGTAG	TGTAG	0.00316291	0.262983	0.25982	treat	1.38877074087197e-31
RPL22_chr1_6185970	TGTAG	TGTAG	0.00152207	0.0671063	0.0655843	treat	2.670919402579e-09
RPS6KA3_chrX_20262341	TATAG	TATAG	0.00595238	0.0569797	0.0510273	treat	8.02739704103263e-06
RPS6KA3_chrX_20263269	CATTT	TTTAG	0.0211175	0.0892256	0.0681081	treat	1.21445973226172e-21
SARM1,VTN_chr17_28367371	TGTAG	TGTAG	0.00500638	0.468903	0.463897	treat	2.35650870848286e-86
SETD4,CBR1_chr21_36072656	CGTTC	NA	0.00929475	0.113633	0.104338	treat	1.67258422418782e-18
SETD7_chr4_139508484	TGTAG	TGTAG	0.00504112	0.793603	0.788562	treat	1.41658488129361e-32
SFPQ_chr1_35185312	AATAT	AATAT	0.0159801	0.101895	0.0859145	treat	8.60591264936032e-05
SH3BP5L_chr1_248824868	TGTAG	TGTAG	0.0172599	0.551214	0.533954	treat	6.81444281549672e-23
SHBG_chr17_7631689	TGTAG	TGTAG	0.0151316	0.762025	0.746893	treat	1.26242705389301e-146
SLC11A2_chr12_50990886	TGTAG	TGTAG	0.00398732	0.515456	0.511469	treat	4.36669876422464e-17
SLC25A36_chr3_140963885	AGTTT	TTTAG	0.0490397	0.180164	0.131125	treat	9.02645425367469e-13
SLC35B2_chr6_44256715	AGTAC	AGTAC	0.00597403	0.0605888	0.0546148	treat	2.04121401399048e-10
SMAD3_chr15_67193224	TCTAG	TCTAG	0.0402349	0.317513	0.277278	treat	8.18895706901719e-40
SMAD5_chr5_136179805	TGTAG	TGTAG	0.0127202	0.73391	0.72119	treat	8.91480561833443e-52
SMARCA1_chrX_129448446	CATTT	TTTAG	0.153348	0.353902	0.200554	treat	3.87536298909102e-06
SMG1_chr16_18829331	TGTAA	TGTAA	0.0039597	0.797894	0.793934	treat	1.31945489041952e-64
SMLR1_chr6_130835990	TGTAA	TGTAA	0.0157677	0.108063	0.0922955	treat	2.17316380581033e-10
SMOC1_chr14_70032218	TGTAG	TGTAG	0.00844157	0.589276	0.580835	treat	6.39939007185192e-104
SNHG16,MXRA7_chr17_76680662	TGTAG	TGTAG	0.0163946	0.535568	0.519173	treat	2.57458833985181e-143
SNRNP200_chr2_96274949	TGTAG	TGTAG	0.0151326	0.37478	0.359648	treat	3.72661276344118e-59
SNRPN,SNURF_chr15_24969741	TCTAG	TCTAG	0	0.706544	0.706544	treat	0
SON_chr21_33552950	AGTTT	TTTAG	0.0431207	0.178386	0.135265	treat	2.38931052131333e-14
SOX5_chr12_23640275	TCTAG	TCTAG	0.00714316	0.136317	0.129174	treat	2.98228475429621e-13
SPG7_chr16_89523154	AATTT	TTTAG	0.0295327	0.420919	0.391387	treat	1.05775515602974e-48
SPTAN1_chr9_128575245	TGTAG	TGTAG	0.00370514	0.593056	0.58935	treat	4.39462783088868e-22
SPTBN1,SPTBN1-AS2_chr2_54668702	TATAG	TATAG	0.00537634	0.183152	0.177776	treat	0.00065213
SREBF2_chr22_41906158	TGTAG	TGTAG	0.00459723	0.173248	0.168651	treat	2.97610821725124e-26
SRRM2_chr16_2765682	TCTAG	TCTAG	0.0050146	0.629007	0.623993	treat	1.75301104648976e-54
STIM1_chr11_4092507	TGTAG	TGTAG	0.00658332	0.691326	0.684743	treat	4.37965628138348e-115
STRADB_chr2_201480244	TCTAG	TCTAG	0.0215312	0.625099	0.603568	treat	2.3542806576455e-36
STX5-DT,SNHG1,SNORD30_chr11_62853764	TATAG	TATAG	0.00918302	0.233864	0.224681	treat	4.88134488307469e-31
TATDN3_chr1_212807781	TGTAG	TGTAG	0.00713187	0.57189	0.564758	treat	5.90926859784852e-59
TF_chr3_133754005	TCTAG	TCTAG	0.01015	0.320775	0.310625	treat	1.2171331329166e-31
TF_chr3_133765202	TCTAG	TCTAG	0.0103947	0.16497	0.154576	treat	3.6270183050015e-20
TGFBR2_chr3_30611493	CATAA	CATAA	0.00118203	0.0540062	0.0528241	treat	0.000215572
TGFBR2_chr3_30612922	TCTAG	TCTAG	0.0244021	0.648317	0.623915	treat	1.01744464044347e-86
TGIF2,TGIF2-RAB5IF_chr20_36593664	TGTAG	TGTAG	0.0116432	0.0840553	0.0724121	treat	1.30900301359485e-23
TMEM109_chr11_60923252	TCTAG	TCTAG	0.00624596	0.227815	0.221569	treat	7.19137165348283e-67
TMEM14B_chr6_10759464	TGTAG	TGTAG	0.00364052	0.744209	0.740568	treat	8.73521868894244e-67
TMEM222_chr1_27335748	TGTAG	TGTAG	0.00774718	0.430305	0.422557	treat	3.4958827917154e-34
TMEM33_chr4_41959134	TCTAG	TCTAG	0.014525	0.822917	0.808392	treat	2.85394333915556e-70
TMPO_chr12_98534200	TGTAG	TGTAG	0.0023203	0.723016	0.720696	treat	1.30878307980011e-20
TNFAIP1_chr17_28344969	TGTAG	TGTAG	0.00330877	0.229336	0.226028	treat	5.31395385729025e-27
TNKS1BP1_chr11_57312681	TGTAG	TGTAG	0.0107818	0.286137	0.275355	treat	3.15951003962331e-84
TPP1_chr11_6617081	TGTAG	TGTAG	0.00208333	0.69944	0.697357	treat	6.13476690220259e-41
TRAF7_chr16_2171583	TGTAG	TGTAG	0.00407132	0.165439	0.161367	treat	4.71923906904256e-33
TRIM65_chr17_75889753	TGTAG	TGTAG	0.00539424	0.603802	0.598408	treat	7.10789922044309e-29
TRIM71_chr3_32892911	TATAG	TATAG	0.0102524	0.344952	0.334699	treat	1.46593936747433e-73
TSEN15_chr1_184054755	TGTAG	TGTAG	0.00905501	0.532061	0.523006	treat	1.4313503250222e-33
TXNRD1_chr12_104348936	TGTAG	TGTAG	0.00758745	0.519826	0.512239	treat	1.49721432002578e-120
TXNRD3_chr3_126642127	TGTAG	TGTAG	0.0282413	0.773789	0.745548	treat	6.03313116369991e-87
UBE2A,STEEP1_chrX_119538849	TGTAG	TGTAG	0.0145089	0.646533	0.632024	treat	4.02957171822482e-38
UBE2J2_chr1_1254957	TGTAG	TGTAG	0.00827753	0.557633	0.549356	treat	5.73232997943974e-84
UBE4A_chr11_118397258	AGTAT	AGTAT	0.0157764	0.230159	0.214382	treat	3.51738998127318e-11
UBFD1_chr16_23573342	TCTAG	TCTAG	0.0109482	0.741773	0.730825	treat	2.22449772399272e-179
UPF1_chr19_18867744	CATTT	TTTAG	0.089999	0.327344	0.237345	treat	3.87350116720113e-24
USF2_chr19_35279516	TCTAG	TCTAG	0.0151998	0.619793	0.604594	treat	1.32302295582564e-162
USP48_chr1_21728564	TGTAA	TGTAA	0.0309041	0.609876	0.578972	treat	9.31871147619913e-57
VMP1_chr17_59840922	TCTAG	TCTAG	0.00238129	0.352266	0.349885	treat	4.28113126480457e-13
WDR45_chrX_49075653	TGTAG	TGTAG	0.00780364	0.434858	0.427055	treat	2.87818582744939e-48
YES1_chr18_736888	TGTAG	TGTAG	0.00620346	0.676813	0.670609	treat	1.98558468689485e-27
ZFTA_chr11_63762387	TGTAG	TGTAG	0.0131349	0.619882	0.606747	treat	1.87714152287789e-111
ZIM2,PEG3_chr19_56827878	TCTAG	TCTAG	0.00120327	0.350336	0.349133	treat	3.82677511942382e-16
ZNF74_chr22_20405560	TGTAG	TGTAG	0.0145023	0.400599	0.386097	treat	2.30961237399488e-79

## Sheet: S5a_incellBID_counts
site	cell_line	PUS7_expression	rep	treatment	delpos_motif	psipos_motif	deletion_rate	totalReads	A.count	C.count	G.count	T.count	Deletion.count	Insertion.count
7SK,RN7SK_chr6_52995869	HEK293T	KD	1	BS	TGTAG	TGTAG	0.00864553	347	2	4	0	334	3	4
7SK,RN7SK_chr6_52995869	HEK293T	KD	1	input	TGTAG	TGTAG	0.0224719	89	1	1	0	85	2	0
7SK,RN7SK_chr6_52995869	HEK293T	KD	2	BS	TGTAG	TGTAG	0.0334076	898	2	16	1	840	30	9
7SK,RN7SK_chr6_52995869	HEK293T	KD	3	BS	TGTAG	TGTAG	0.0214477	373	0	3	1	357	8	4
7SK,RN7SK_chr6_52995869	HEK293T	KD	3	input	TGTAG	TGTAG	0.0122164	573	0	10	1	551	7	4
7SK,RN7SK_chr6_52995869	HEK293T	WT	1	BS	TGTAG	TGTAG	0.0755287	331	1	10	2	290	25	3
7SK,RN7SK_chr6_52995869	HEK293T	WT	1	input	TGTAG	TGTAG	0.0135747	442	1	10	0	424	6	1
7SK,RN7SK_chr6_52995869	HEK293T	WT	2	BS	TGTAG	TGTAG	0.042	500	0	12	2	463	21	2
7SK,RN7SK_chr6_52995869	HEK293T	WT	2	input	TGTAG	TGTAG	0.0060241	166	0	4	2	157	1	2
7SK,RN7SK_chr6_52995869	HEK293T	WT	3	BS	TGTAG	TGTAG	0.0271084	332	2	6	0	314	9	1
7SK,RN7SK_chr6_52995869	HEK293T	WT	3	input	TGTAG	TGTAG	0.0261194	268	2	6	0	251	7	2
7SK,RN7SK_chr6_52995869	HEK293T	OE	1	BS	TGTAG	TGTAG	0.12993	431	1	13	3	358	56	0
7SK,RN7SK_chr6_52995869	HEK293T	OE	1	input	TGTAG	TGTAG	0.0107527	93	0	3	0	89	1	0
7SK,RN7SK_chr6_52995869	HEK293T	OE	2	BS	TGTAG	TGTAG	0.240331	362	0	3	0	269	87	3
7SK,RN7SK_chr6_52995869	HEK293T	OE	2	input	TGTAG	TGTAG	0.015544	193	1	5	1	179	3	4
7SK,RN7SK_chr6_52995869	HEK293T	OE	3	BS	TGTAG	TGTAG	0.136691	695	0	6	0	588	95	6
7SK,RN7SK_chr6_52995869	HEK293T	OE	3	input	TGTAG	TGTAG	0.00847458	236	2	5	0	226	2	1
7SK,RN7SK_chr6_52995869	HEK293T	WT	1	BS	TGTAG	TGTAG	0.1625	720	3	10	1	583	117	6
7SK,RN7SK_chr6_52995869	HEK293T	WT	1	input	TGTAG	TGTAG	0.0216346	416	2	13	1	391	9	0
7SK,RN7SK_chr6_52995869	HEK293T	WT	2	BS	TGTAG	TGTAG	0.0570866	508	2	4	13	459	29	1
7SK,RN7SK_chr6_52995869	HEK293T	WT	3	BS	TGTAG	TGTAG	0.0406504	369	1	7	0	343	15	3
7SK,RN7SK_chr6_52995869	HEK293T	WT	3	input	TGTAG	TGTAG	0.00680272	147	1	4	0	137	1	4
7SK,RN7SK_chr6_52995869	HepG2	KD	1	BS	TGTAG	TGTAG	0.00406504	246	0	3	0	240	1	2
7SK,RN7SK_chr6_52995869	HepG2	KD	1	input	TGTAG	TGTAG	0.0140845	142	0	1	0	139	2	0
7SK,RN7SK_chr6_52995869	HepG2	KD	2	BS	TGTAG	TGTAG	0.00878477	2732	5	36	7	2646	24	14
7SK,RN7SK_chr6_52995869	HepG2	KD	2	input	TGTAG	TGTAG	0.020202	198	0	5	2	186	4	1
7SK,RN7SK_chr6_52995869	HepG2	KD	3	BS	TGTAG	TGTAG	0.0107527	372	0	5	1	358	4	4
7SK,RN7SK_chr6_52995869	HepG2	KD	3	input	TGTAG	TGTAG	0	72	0	0	0	71	0	1
7SK,RN7SK_chr6_52995869	HepG2	WT	1	BS	TGTAG	TGTAG	0.0214425	513	1	5	4	488	11	4
7SK,RN7SK_chr6_52995869	HepG2	WT	1	input	TGTAG	TGTAG	0.0155902	449	0	7	0	434	7	1
7SK,RN7SK_chr6_52995869	HepG2	WT	2	BS	TGTAG	TGTAG	0.0180879	387	1	6	1	371	7	1
7SK,RN7SK_chr6_52995869	HepG2	WT	2	input	TGTAG	TGTAG	0.0287356	174	0	3	0	164	5	2
7SK,RN7SK_chr6_52995869	HepG2	OE	1	BS	TGTAG	TGTAG	0.236667	600	0	5	0	451	142	2
7SK,RN7SK_chr6_52995869	HepG2	OE	1	input	TGTAG	TGTAG	0.0218341	229	0	5	0	217	5	2
7SK,RN7SK_chr6_52995869	HepG2	OE	2	input	TGTAG	TGTAG	0.0177778	225	0	2	0	215	4	4
7SK,RN7SK_chr6_52995869	HepG2	OE	3	BS	TGTAG	TGTAG	0.0105348	1234	1	12	0	1206	13	2
7SK,RN7SK_chr6_52995869	HepG2	OE	3	input	TGTAG	TGTAG	0	30	1	0	0	29	0	0
7SK,RN7SK_chr6_52995869	HepG2	WT	1	input	TGTAG	TGTAG	0.0222222	135	1	2	1	127	3	1
7SK,RN7SK_chr6_52995869	HepG2	WT	2	BS	TGTAG	TGTAG	0.0135135	370	0	2	0	360	5	3
7SK,RN7SK_chr6_52995869	HepG2	WT	2	input	TGTAG	TGTAG	0	131	1	3	0	126	0	1
7SK,RN7SK_chr6_52995869	HepG2	WT	3	input	TGTAG	TGTAG	0.0346821	173	1	2	0	163	6	1
7SK,RN7SK_chr6_52995869	HepG2	PUS1KO	1	BS	TGTAG	TGTAG	0.015873	63	0	3	0	58	1	1
7SK,RN7SK_chr6_52995869	HepG2	PUS1KO	1	input	TGTAG	TGTAG	0.0136986	146	0	3	0	139	2	2
7SK,RN7SK_chr6_52995869	HepG2	PUS1KO	2	BS	TGTAG	TGTAG	0.00735294	272	4	7	1	256	2	2
7SK,RN7SK_chr6_52995869	HepG2	PUS1KO	2	input	TGTAG	TGTAG	0.0137931	145	0	2	0	141	2	0
7SK,RN7SK_chr6_52995869	HepG2	PUS1KO	3	BS	TGTAG	TGTAG	0.0195695	511	0	4	2	492	10	3
7SK,RN7SK_chr6_52995869	HepG2	PUS1KO	3	input	TGTAG	TGTAG	0	110	0	0	0	109	0	1
7SK,RN7SK_chr6_52995869	HepG2	WT	1	BS	TGTAG	TGTAG	0.0226244	442	0	5	1	422	10	4
7SK,RN7SK_chr6_52995869	HepG2	WT	1	input	TGTAG	TGTAG	0.00212766	470	1	6	0	461	1	1
7SK,RN7SK_chr6_52995869	HepG2	WT	2	BS	TGTAG	TGTAG	0.0235294	255	0	6	0	240	6	3
7SK,RN7SK_chr6_52995869	HepG2	WT	2	input	TGTAG	TGTAG	0	145	2	0	0	141	0	2
7SK,RN7SK_chr6_52995869	HepG2	WT	3	BS	TGTAG	TGTAG	0.0106007	283	1	1	1	274	3	3
7SK,RN7SK_chr6_52995869	HepG2	WT	3	input	TGTAG	TGTAG	0.0310078	129	1	0	0	124	4	0
A2M_chr12_9089951	HEK293T	KD	1	BS	AGTTC	AGTTC	0.00696056	431	0	0	0	427	3	1
A2M_chr12_9089951	HEK293T	KD	1	input	AGTTC	AGTTC	0.016129	62	0	1	1	59	1	0
A2M_chr12_9089951	HEK293T	KD	2	BS	AGTTC	AGTTC	0.0251046	717	1	19	2	675	18	2
A2M_chr12_9089951	HEK293T	KD	3	BS	AGTTC	AGTTC	0.0113636	264	0	0	1	260	3	0
A2M_chr12_9089951	HEK293T	KD	3	input	AGTTC	AGTTC	0	422	0	1	0	420	0	1
A2M_chr12_9089951	HEK293T	WT	1	BS	AGTTC	AGTTC	0.0026738	374	0	1	2	370	1	0
A2M_chr12_9089951	HEK293T	WT	1	input	AGTTC	AGTTC	0.00706714	283	1	0	1	279	2	0
A2M_chr12_9089951	HEK293T	WT	2	BS	AGTTC	AGTTC	0.00400802	499	0	0	0	497	2	0
A2M_chr12_9089951	HEK293T	WT	2	input	AGTTC	AGTTC	0.00819672	122	0	0	0	121	1	0
A2M_chr12_9089951	HEK293T	WT	3	BS	AGTTC	AGTTC	0.0104167	288	1	0	0	280	3	4
A2M_chr12_9089951	HEK293T	WT	3	input	AGTTC	AGTTC	0.00724638	138	1	0	0	135	1	1
A2M_chr12_9089951	HEK293T	OE	1	BS	AGTTC	AGTTC	0.00896861	446	0	0	1	440	4	1
A2M_chr12_9089951	HEK293T	OE	1	input	AGTTC	AGTTC	0	24	0	1	0	23	0	0
A2M_chr12_9089951	HEK293T	OE	2	BS	AGTTC	AGTTC	0.00719424	278	0	0	0	275	2	1
A2M_chr12_9089951	HEK293T	OE	2	input	AGTTC	AGTTC	0	129	0	0	0	129	0	0
A2M_chr12_9089951	HEK293T	OE	3	BS	AGTTC	AGTTC	0.00488599	614	0	1	1	608	3	1
A2M_chr12_9089951	HEK293T	OE	3	input	AGTTC	AGTTC	0.00763359	131	0	0	0	130	1	0
A2M_chr12_9089951	HEK293T	WT	1	BS	AGTTC	AGTTC	0.00411523	729	1	2	0	711	3	12
A2M_chr12_9089951	HEK293T	WT	1	input	AGTTC	AGTTC	0.0165289	242	1	0	0	237	4	0
A2M_chr12_9089951	HEK293T	WT	2	BS	AGTTC	AGTTC	0.00304414	657	0	3	0	652	2	0
A2M_chr12_9089951	HEK293T	WT	3	BS	AGTTC	AGTTC	0.0188679	318	0	6	0	306	6	0
A2M_chr12_9089951	HEK293T	WT	3	input	AGTTC	AGTTC	0.00877193	114	0	1	0	112	1	0
A2M_chr12_9089951	HepG2	KD	1	BS	AGTTC	AGTTC	0.00628931	159	0	0	0	157	1	1
A2M_chr12_9089951	HepG2	KD	1	input	AGTTC	AGTTC	0	380	0	3	0	377	0	0
A2M_chr12_9089951	HepG2	KD	2	input	AGTTC	AGTTC	0	266	0	1	1	264	0	0
A2M_chr12_9089951	HepG2	KD	3	BS	AGTTC	AGTTC	0	466	0	0	1	464	0	1
A2M_chr12_9089951	HepG2	KD	3	input	AGTTC	AGTTC	0.0133333	75	0	0	0	74	1	0
A2M_chr12_9089951	HepG2	WT	1	BS	AGTTC	AGTTC	0	137	0	1	0	135	0	1
A2M_chr12_9089951	HepG2	WT	1	input	AGTTC	AGTTC	0.0125	80	0	0	0	79	1	0
A2M_chr12_9089951	HepG2	WT	2	BS	AGTTC	AGTTC	0.00164204	609	0	0	1	607	1	0
A2M_chr12_9089951	HepG2	WT	2	input	AGTTC	AGTTC	0.00330033	303	0	2	0	300	1	0
A2M_chr12_9089951	HepG2	WT	3	BS	AGTTC	AGTTC	0.00219298	912	0	1	0	908	2	1
A2M_chr12_9089951	HepG2	OE	1	BS	AGTTC	AGTTC	0	450	1	0	0	449	0	0
A2M_chr12_9089951	HepG2	OE	1	input	AGTTC	AGTTC	0.00497512	201	0	0	0	200	1	0
A2M_chr12_9089951	HepG2	OE	2	BS	AGTTC	AGTTC	0.00117096	854	1	1	1	847	1	3
A2M_chr12_9089951	HepG2	OE	2	input	AGTTC	AGTTC	0	118	0	0	0	118	0	0
A2M_chr12_9089951	HepG2	OE	3	BS	AGTTC	AGTTC	0.00350263	571	3	2	0	563	2	1
A2M_chr12_9089951	HepG2	OE	3	input	AGTTC	AGTTC	0	26	0	0	0	26	0	0
A2M_chr12_9089951	HepG2	WT	1	input	AGTTC	AGTTC	0	114	0	0	0	114	0	0
A2M_chr12_9089951	HepG2	WT	2	BS	AGTTC	AGTTC	0	224	0	1	0	223	0	0
A2M_chr12_9089951	HepG2	WT	2	input	AGTTC	AGTTC	0	162	0	0	1	161	0	0
A2M_chr12_9089951	HepG2	WT	3	BS	AGTTC	AGTTC	0.000762777	1311	0	6	2	1302	1	0
A2M_chr12_9089951	HepG2	WT	3	input	AGTTC	AGTTC	0.015873	63	0	0	0	62	1	0
A2M_chr12_9089951	HepG2	PUS1KO	1	BS	AGTTC	AGTTC	0	204	0	0	0	204	0	0
A2M_chr12_9089951	HepG2	PUS1KO	1	input	AGTTC	AGTTC	0.0131148	305	0	2	0	299	4	0
A2M_chr12_9089951	HepG2	PUS1KO	2	BS	AGTTC	AGTTC	0.00626959	319	0	2	0	315	2	0
A2M_chr12_9089951	HepG2	PUS1KO	2	input	AGTTC	AGTTC	0	94	0	0	0	94	0	0
A2M_chr12_9089951	HepG2	PUS1KO	3	BS	AGTTC	AGTTC	0.00314465	636	0	1	0	633	2	0
A2M_chr12_9089951	HepG2	PUS1KO	3	input	AGTTC	AGTTC	0	51	0	0	0	51	0	0
A2M_chr12_9089951	HepG2	WT	1	BS	AGTTC	AGTTC	0.00446927	895	0	2	0	887	4	2
A2M_chr12_9089951	HepG2	WT	1	input	AGTTC	AGTTC	0.00486027	823	1	1	0	816	4	1
A2M_chr12_9089951	HepG2	WT	2	BS	AGTTC	AGTTC	0.00273224	732	0	1	1	728	2	0
A2M_chr12_9089951	HepG2	WT	2	input	AGTTC	AGTTC	0.0178571	112	0	0	0	110	2	0
A2M_chr12_9089951	HepG2	WT	3	input	AGTTC	AGTTC	0.02	100	0	0	0	98	2	0
A2M_chr12_9108862	HEK293T	KD	1	BS	TGTAG	TGTAG	0.00604839	496	0	0	0	489	3	4
A2M_chr12_9108862	HEK293T	KD	1	input	TGTAG	TGTAG	0.0229008	131	0	0	0	127	3	1
A2M_chr12_9108862	HEK293T	KD	2	BS	TGTAG	TGTAG	0.00803213	996	0	3	0	980	8	5
A2M_chr12_9108862	HEK293T	KD	3	BS	TGTAG	TGTAG	0.026253	419	0	2	0	404	11	2
A2M_chr12_9108862	HEK293T	KD	3	input	TGTAG	TGTAG	0.0107817	742	0	1	0	725	8	8
A2M_chr12_9108862	HEK293T	WT	1	BS	TGTAG	TGTAG	0.0146843	681	1	1	0	664	10	5
A2M_chr12_9108862	HEK293T	WT	1	input	TGTAG	TGTAG	0.0125786	636	0	0	0	623	8	5
A2M_chr12_9108862	HEK293T	WT	2	BS	TGTAG	TGTAG	0.026694	974	1	3	0	935	26	9
A2M_chr12_9108862	HEK293T	WT	2	input	TGTAG	TGTAG	0.0240385	208	0	1	0	201	5	1
A2M_chr12_9108862	HEK293T	WT	3	BS	TGTAG	TGTAG	0.0189753	527	0	1	0	514	10	2
A2M_chr12_9108862	HEK293T	WT	3	input	TGTAG	TGTAG	0.0185567	485	0	1	0	474	9	1
A2M_chr12_9108862	HEK293T	OE	1	BS	TGTAG	TGTAG	0.089404	604	1	1	0	548	54	0
A2M_chr12_9108862	HEK293T	OE	1	input	TGTAG	TGTAG	0.0121951	164	0	1	0	161	2	0
A2M_chr12_9108862	HEK293T	OE	2	BS	TGTAG	TGTAG	0.157233	477	2	0	1	394	75	5
A2M_chr12_9108862	HEK293T	OE	2	input	TGTAG	TGTAG	0.0141844	282	0	1	0	274	4	3
A2M_chr12_9108862	HEK293T	OE	3	BS	TGTAG	TGTAG	0.102157	1576	1	2	2	1400	161	10
A2M_chr12_9108862	HEK293T	OE	3	input	TGTAG	TGTAG	0.011811	254	0	0	0	250	3	1
A2M_chr12_9108862	HEK293T	WT	1	BS	TGTAG	TGTAG	0.015534	1030	0	1	0	1009	16	4
A2M_chr12_9108862	HEK293T	WT	1	input	TGTAG	TGTAG	0.00552486	543	0	4	0	529	3	7
A2M_chr12_9108862	HEK293T	WT	2	BS	TGTAG	TGTAG	0.00545703	733	0	22	0	702	4	5
A2M_chr12_9108862	HEK293T	WT	3	BS	TGTAG	TGTAG	0.0111821	626	1	3	0	608	7	7
A2M_chr12_9108862	HEK293T	WT	3	input	TGTAG	TGTAG	0.016129	186	0	0	0	180	3	3
A2M_chr12_9108862	HepG2	KD	1	BS	TGTAG	TGTAG	0.00892857	112	0	0	0	111	1	0
A2M_chr12_9108862	HepG2	KD	1	input	TGTAG	TGTAG	0.00604839	496	0	1	0	489	3	3
A2M_chr12_9108862	HepG2	KD	2	input	TGTAG	TGTAG	0	126	0	0	0	126	0	0
A2M_chr12_9108862	HepG2	KD	3	BS	TGTAG	TGTAG	0.00433839	461	0	0	1	454	2	4
A2M_chr12_9108862	HepG2	KD	3	input	TGTAG	TGTAG	0	52	0	0	0	51	0	1
A2M_chr12_9108862	HepG2	WT	1	BS	TGTAG	TGTAG	0.0122249	409	0	2	0	397	5	5
A2M_chr12_9108862	HepG2	WT	1	input	TGTAG	TGTAG	0.00772201	259	0	0	0	255	2	2
A2M_chr12_9108862	HepG2	WT	2	BS	TGTAG	TGTAG	0.00617284	324	0	0	0	321	2	1
A2M_chr12_9108862	HepG2	WT	2	input	TGTAG	TGTAG	0.0241546	207	0	0	0	199	5	3
A2M_chr12_9108862	HepG2	OE	1	BS	TGTAG	TGTAG	0.00990099	101	0	0	0	98	1	2
A2M_chr12_9108862	HepG2	OE	1	input	TGTAG	TGTAG	0.00653595	153	0	0	0	151	1	1
A2M_chr12_9108862	HepG2	OE	2	input	TGTAG	TGTAG	0.00966184	207	0	0	0	204	2	1
A2M_chr12_9108862	HepG2	OE	3	BS	TGTAG	TGTAG	0.0118203	423	1	1	0	413	5	3
A2M_chr12_9108862	HepG2	OE	3	input	TGTAG	TGTAG	0	47	0	0	0	47	0	0
A2M_chr12_9108862	HepG2	WT	1	BS	TGTAG	TGTAG	0.011236	267	0	0	0	264	3	0
A2M_chr12_9108862	HepG2	WT	1	input	TGTAG	TGTAG	0.0322581	62	0	0	0	60	2	0
A2M_chr12_9108862	HepG2	WT	2	BS	TGTAG	TGTAG	0.00968523	413	0	1	0	405	4	3
A2M_chr12_9108862	HepG2	WT	2	input	TGTAG	TGTAG	0.0194175	206	1	0	0	199	4	2
A2M_chr12_9108862	HepG2	WT	3	input	TGTAG	TGTAG	0.00510204	196	2	0	0	191	1	2
A2M_chr12_9108862	HepG2	PUS1KO	1	BS	TGTAG	TGTAG	0	369	1	1	0	361	0	6
A2M_chr12_9108862	HepG2	PUS1KO	1	input	TGTAG	TGTAG	0	146	0	0	0	144	0	2
A2M_chr12_9108862	HepG2	PUS1KO	2	BS	TGTAG	TGTAG	0.00607287	494	0	3	0	478	3	10
A2M_chr12_9108862	HepG2	PUS1KO	2	input	TGTAG	TGTAG	0	56	0	0	0	56	0	0
A2M_chr12_9108862	HepG2	PUS1KO	3	BS	TGTAG	TGTAG	0.0163934	122	0	0	0	119	2	1
A2M_chr12_9108862	HepG2	PUS1KO	3	input	TGTAG	TGTAG	0	85	0	0	0	84	0	1
A2M_chr12_9108862	HepG2	WT	1	BS	TGTAG	TGTAG	0.00516529	968	1	2	1	954	5	5
A2M_chr12_9108862	HepG2	WT	1	input	TGTAG	TGTAG	0.00295858	676	1	0	2	665	2	6
A2M_chr12_9108862	HepG2	WT	2	BS	TGTAG	TGTAG	0.00617829	1133	0	4	1	1112	7	9
A2M_chr12_9108862	HepG2	WT	2	input	TGTAG	TGTAG	0.0075188	133	0	0	0	132	1	0
A2M_chr12_9108862	HepG2	WT	3	BS	TGTAG	TGTAG	0.0204082	147	0	0	0	143	3	1
A2M_chr12_9108862	HepG2	WT	3	input	TGTAG	TGTAG	0	184	0	1	0	182	0	1
A2M_chr12_9109098	HEK293T	KD	1	BS	TCTAG	TCTAG	0	87	0	0	0	87	0	0
A2M_chr12_9109098	HEK293T	KD	1	input	TCTAG	TCTAG	0	32	0	0	0	30	0	2
A2M_chr12_9109098	HEK293T	KD	2	BS	TCTAG	TCTAG	0.012	250	0	0	1	245	3	1
A2M_chr12_9109098	HEK293T	KD	3	BS	TCTAG	TCTAG	0.0116279	86	0	0	0	85	1	0
A2M_chr12_9109098	HEK293T	KD	3	input	TCTAG	TCTAG	0.00666667	150	0	1	0	147	1	1
A2M_chr12_9109098	HEK293T	WT	1	BS	TCTAG	TCTAG	0.0136986	73	0	0	0	72	1	0
A2M_chr12_9109098	HEK293T	WT	1	input	TCTAG	TCTAG	0	120	0	0	0	117	0	3
A2M_chr12_9109098	HEK293T	WT	2	BS	TCTAG	TCTAG	0.0113636	176	0	0	0	172	2	2
A2M_chr12_9109098	HEK293T	WT	2	input	TCTAG	TCTAG	0.0178571	56	0	0	0	55	1	0
A2M_chr12_9109098	HEK293T	WT	3	BS	TCTAG	TCTAG	0	74	0	0	0	73	0	1
A2M_chr12_9109098	HEK293T	WT	3	input	TCTAG	TCTAG	0	90	0	0	0	87	0	3
A2M_chr12_9109098	HEK293T	OE	1	BS	TCTAG	TCTAG	0.0230769	130	0	0	1	126	3	0
A2M_chr12_9109098	HEK293T	OE	2	BS	TCTAG	TCTAG	0.0185185	54	0	0	0	53	1	0
A2M_chr12_9109098	HEK293T	OE	2	input	TCTAG	TCTAG	0.0163934	61	0	0	0	60	1	0
A2M_chr12_9109098	HEK293T	OE	3	BS	TCTAG	TCTAG	0.0717703	418	0	2	1	376	30	9
A2M_chr12_9109098	HEK293T	OE	3	input	TCTAG	TCTAG	0	47	0	0	0	46	0	1
A2M_chr12_9109098	HEK293T	WT	1	BS	TCTAG	TCTAG	0.0169492	295	0	0	0	284	5	6
A2M_chr12_9109098	HEK293T	WT	1	input	TCTAG	TCTAG	0	124	0	0	0	123	0	1
A2M_chr12_9109098	HEK293T	WT	2	BS	TCTAG	TCTAG	0.0179104	335	1	0	0	325	6	3
A2M_chr12_9109098	HEK293T	WT	3	BS	TCTAG	TCTAG	0	89	0	0	0	88	0	1
A2M_chr12_9109098	HEK293T	WT	3	input	TCTAG	TCTAG	0	39	0	0	0	39	0	0
A2M_chr12_9109098	HepG2	KD	1	input	TCTAG	TCTAG	0	81	0	0	0	81	0	0
A2M_chr12_9109098	HepG2	KD	2	input	TCTAG	TCTAG	0	69	0	0	0	68	0	1
A2M_chr12_9109098	HepG2	WT	1	BS	TCTAG	TCTAG	0	155	1	0	0	150	0	4
A2M_chr12_9109098	HepG2	WT	1	input	TCTAG	TCTAG	0.02	50	0	0	0	48	1	1
A2M_chr12_9109098	HepG2	WT	2	input	TCTAG	TCTAG	0	45	0	1	0	43	0	1
A2M_chr12_9109098	HepG2	OE	1	BS	TCTAG	TCTAG	0	167	0	0	0	165	0	2
A2M_chr12_9109098	HepG2	OE	1	input	TCTAG	TCTAG	0	59	0	0	0	58	0	1
A2M_chr12_9109098	HepG2	OE	3	BS	TCTAG	TCTAG	0	85	0	0	0	83	0	2
A2M_chr12_9109098	HepG2	WT	1	input	TCTAG	TCTAG	0	32	0	0	0	32	0	0
A2M_chr12_9109098	HepG2	WT	2	BS	TCTAG	TCTAG	0	218	1	0	0	212	0	5
A2M_chr12_9109098	HepG2	WT	3	input	TCTAG	TCTAG	0.0333333	30	0	0	0	29	1	0
A2M_chr12_9109098	HepG2	PUS1KO	1	input	TCTAG	TCTAG	0	73	0	0	0	72	0	1
A2M_chr12_9109098	HepG2	PUS1KO	2	BS	TCTAG	TCTAG	0.00763359	131	0	0	0	127	1	3
A2M_chr12_9109098	HepG2	PUS1KO	2	input	TCTAG	TCTAG	0.0285714	35	0	0	0	34	1	0
A2M_chr12_9109098	HepG2	WT	1	BS	TCTAG	TCTAG	0.0119048	84	0	0	0	81	1	2
A2M_chr12_9109098	HepG2	WT	1	input	TCTAG	TCTAG	0	60	0	0	0	59	0	1
A2M_chr12_9109098	HepG2	WT	2	input	TCTAG	TCTAG	0	59	0	0	0	58	0	1
A2M_chr12_9109098	HepG2	WT	3	input	TCTAG	TCTAG	0	47	0	0	0	46	0	1
ABCA1_chr9_104822263	HEK293T	KD	1	BS	TGTAG	TGTAG	0.0106383	188	0	0	0	182	2	4
ABCA1_chr9_104822263	HEK293T	KD	1	input	TGTAG	TGTAG	0	41	0	0	0	41	0	0
ABCA1_chr9_104822263	HEK293T	KD	2	BS	TGTAG	TGTAG	0.015625	448	0	1	0	435	7	5
ABCA1_chr9_104822263	HEK293T	KD	3	BS	TGTAG	TGTAG	0	119	0	1	0	115	0	3
ABCA1_chr9_104822263	HEK293T	KD	3	input	TGTAG	TGTAG	0.00680272	147	0	0	0	146	1	0
ABCA1_chr9_104822263	HEK293T	WT	1	BS	TGTAG	TGTAG	0.0241935	124	0	0	0	121	3	0
ABCA1_chr9_104822263	HEK293T	WT	1	input	TGTAG	TGTAG	0	141	0	0	0	140	0	1
ABCA1_chr9_104822263	HEK293T	WT	2	BS	TGTAG	TGTAG	0	169	0	1	0	166	0	2
ABCA1_chr9_104822263	HEK293T	WT	2	input	TGTAG	TGTAG	0	59	0	0	0	59	0	0
ABCA1_chr9_104822263	HEK293T	WT	3	BS	TGTAG	TGTAG	0	41	0	0	0	41	0	0
ABCA1_chr9_104822263	HEK293T	WT	3	input	TGTAG	TGTAG	0	73	0	0	0	73	0	0
ABCA1_chr9_104822263	HEK293T	OE	1	BS	TGTAG	TGTAG	0.0206897	145	0	1	0	138	3	3
ABCA1_chr9_104822263	HEK293T	OE	2	BS	TGTAG	TGTAG	0.0125786	159	0	0	0	155	2	2
ABCA1_chr9_104822263	HEK293T	OE	2	input	TGTAG	TGTAG	0	58	0	1	0	56	0	1
ABCA1_chr9_104822263	HEK293T	OE	3	BS	TGTAG	TGTAG	0.0550964	363	1	1	1	335	20	5
ABCA1_chr9_104822263	HEK293T	OE	3	input	TGTAG	TGTAG	0	65	0	0	0	64	0	1
ABCA1_chr9_104822263	HEK293T	WT	1	BS	TGTAG	TGTAG	0.0181269	331	0	0	0	317	6	8
ABCA1_chr9_104822263	HEK293T	WT	1	input	TGTAG	TGTAG	0.00900901	111	0	0	0	108	1	2
ABCA1_chr9_104822263	HEK293T	WT	2	BS	TGTAG	TGTAG	0.00225734	443	1	3	0	433	1	5
ABCA1_chr9_104822263	HEK293T	WT	3	BS	TGTAG	TGTAG	0	112	0	0	0	110	0	2
ABCA1_chr9_104822263	HEK293T	WT	3	input	TGTAG	TGTAG	0	39	0	0	0	38	0	1
ABCA1_chr9_104822263	HepG2	KD	1	BS	TGTAG	TGTAG	0.0106838	468	0	1	0	454	5	8
ABCA1_chr9_104822263	HepG2	KD	1	input	TGTAG	TGTAG	0.437908	153	0	1	0	85	67	0
ABCA1_chr9_104822263	HepG2	KD	2	input	TGTAG	TGTAG	0.0112994	177	0	1	0	172	2	2
ABCA1_chr9_104822263	HepG2	KD	3	BS	TGTAG	TGTAG	0.00484262	413	0	2	0	402	2	7
ABCA1_chr9_104822263	HepG2	KD	3	input	TGTAG	TGTAG	0	55	0	1	0	53	0	1
ABCA1_chr9_104822263	HepG2	WT	1	BS	TGTAG	TGTAG	0	140	0	2	0	137	0	1
ABCA1_chr9_104822263	HepG2	WT	1	input	TGTAG	TGTAG	0	275	1	0	0	271	0	3
ABCA1_chr9_104822263	HepG2	WT	2	BS	TGTAG	TGTAG	0	531	0	1	0	521	0	9
ABCA1_chr9_104822263	HepG2	WT	2	input	TGTAG	TGTAG	0.0196078	51	0	0	0	50	1	0
ABCA1_chr9_104822263	HepG2	OE	1	BS	TGTAG	TGTAG	0	68	0	0	0	68	0	0
ABCA1_chr9_104822263	HepG2	OE	1	input	TGTAG	TGTAG	0.01	100	0	0	0	99	1	0
ABCA1_chr9_104822263	HepG2	OE	2	BS	TGTAG	TGTAG	0.00186567	536	0	1	1	527	1	6
ABCA1_chr9_104822263	HepG2	OE	2	input	TGTAG	TGTAG	0	96	0	1	0	94	0	1
ABCA1_chr9_104822263	HepG2	OE	3	BS	TGTAG	TGTAG	0	24	0	0	0	23	0	1
ABCA1_chr9_104822263	HepG2	WT	1	input	TGTAG	TGTAG	0.0740741	27	0	0	0	25	2	0
ABCA1_chr9_104822263	HepG2	WT	2	BS	TGTAG	TGTAG	0	278	0	1	0	273	0	4
ABCA1_chr9_104822263	HepG2	WT	2	input	TGTAG	TGTAG	0	57	0	0	0	57	0	0
ABCA1_chr9_104822263	HepG2	WT	3	input	TGTAG	TGTAG	0.0144928	69	0	0	0	67	1	1
ABCA1_chr9_104822263	HepG2	PUS1KO	1	BS	TGTAG	TGTAG	0.00892857	112	0	0	0	109	1	2
ABCA1_chr9_104822263	HepG2	PUS1KO	1	input	TGTAG	TGTAG	0	45	0	0	0	42	0	3
ABCA1_chr9_104822263	HepG2	PUS1KO	2	BS	TGTAG	TGTAG	0	253	0	0	0	251	0	2
ABCA1_chr9_104822263	HepG2	PUS1KO	2	input	TGTAG	TGTAG	0	55	1	0	0	53	0	1
ABCA1_chr9_104822263	HepG2	PUS1KO	3	input	TGTAG	TGTAG	0	36	0	0	0	36	0	0
ABCA1_chr9_104822263	HepG2	WT	1	BS	TGTAG	TGTAG	0	370	1	0	0	367	0	2
ABCA1_chr9_104822263	HepG2	WT	1	input	TGTAG	TGTAG	0.00497512	201	0	0	0	199	1	1
ABCA1_chr9_104822263	HepG2	WT	2	BS	TGTAG	TGTAG	0.00138313	723	0	4	0	714	1	4
ABCA1_chr9_104822263	HepG2	WT	2	input	TGTAG	TGTAG	0.0131579	76	0	0	0	74	1	1
ABCA1_chr9_104822263	HepG2	WT	3	input	TGTAG	TGTAG	0.00980392	102	0	1	0	99	1	1
ABCC2_chr10_99808770	HEK293T	KD	1	BS	AGTAC	AGTAC	0.00337268	593	2	2	0	581	2	6
ABCC2_chr10_99808770	HEK293T	KD	1	input	AGTAC	AGTAC	0	164	1	0	0	163	0	0
ABCC2_chr10_99808770	HEK293T	KD	2	BS	AGTAC	AGTAC	0.012931	1160	4	2	0	1129	15	10
ABCC2_chr10_99808770	HEK293T	KD	3	BS	AGTAC	AGTAC	0.00814332	614	2	1	3	598	5	5
ABCC2_chr10_99808770	HEK293T	KD	3	input	AGTAC	AGTAC	0.0104167	768	0	3	3	752	8	2
ABCC2_chr10_99808770	HEK293T	WT	1	BS	AGTAC	AGTAC	0.0160858	746	3	5	14	707	12	5
ABCC2_chr10_99808770	HEK293T	WT	1	input	AGTAC	AGTAC	0.0158983	629	1	0	0	611	10	7
ABCC2_chr10_99808770	HEK293T	WT	2	BS	AGTAC	AGTAC	0.0131435	913	4	0	0	890	12	7
ABCC2_chr10_99808770	HEK293T	WT	2	input	AGTAC	AGTAC	0.00934579	214	1	0	0	206	2	5
ABCC2_chr10_99808770	HEK293T	WT	3	BS	AGTAC	AGTAC	0.025641	585	0	2	0	564	15	4
ABCC2_chr10_99808770	HEK293T	WT	3	input	AGTAC	AGTAC	0.020649	339	1	1	0	328	7	2
ABCC2_chr10_99808770	HEK293T	OE	1	BS	AGTAC	AGTAC	0.00878294	797	1	4	0	783	7	2
ABCC2_chr10_99808770	HEK293T	OE	1	input	AGTAC	AGTAC	0.00833333	120	0	0	1	117	1	1
ABCC2_chr10_99808770	HEK293T	OE	2	BS	AGTAC	AGTAC	0.00762195	656	1	0	1	645	5	4
ABCC2_chr10_99808770	HEK293T	OE	2	input	AGTAC	AGTAC	0.0176991	226	0	0	0	221	4	1
ABCC2_chr10_99808770	HEK293T	OE	3	BS	AGTAC	AGTAC	0.0213764	1918	8	4	5	1847	41	13
ABCC2_chr10_99808770	HEK293T	OE	3	input	AGTAC	AGTAC	0.0107239	373	1	1	0	365	4	2
ABCC2_chr10_99808770	HEK293T	WT	1	BS	AGTAC	AGTAC	0.0119595	1087	3	4	1	1058	13	8
ABCC2_chr10_99808770	HEK293T	WT	1	input	AGTAC	AGTAC	0.00481541	623	1	0	0	618	3	1
ABCC2_chr10_99808770	HEK293T	WT	2	BS	AGTAC	AGTAC	0.00763359	655	5	3	0	638	5	4
ABCC2_chr10_99808770	HEK293T	WT	3	BS	AGTAC	AGTAC	0.015748	635	2	2	0	616	10	5
ABCC2_chr10_99808770	HEK293T	WT	3	input	AGTAC	AGTAC	0.0259067	193	2	2	0	183	5	1
ABCC2_chr10_99808770	HepG2	KD	1	BS	AGTAC	AGTAC	0.0101215	988	3	1	0	968	10	6
ABCC2_chr10_99808770	HepG2	KD	1	input	AGTAC	AGTAC	0.00796813	753	2	4	0	737	6	4
ABCC2_chr10_99808770	HepG2	KD	2	BS	AGTAC	AGTAC	0.0116891	1711	4	5	1	1673	20	8
ABCC2_chr10_99808770	HepG2	KD	2	input	AGTAC	AGTAC	0.00955414	314	1	0	0	306	3	4
ABCC2_chr10_99808770	HepG2	KD	3	BS	AGTAC	AGTAC	0.0151786	1120	1	0	1	1097	17	4
ABCC2_chr10_99808770	HepG2	KD	3	input	AGTAC	AGTAC	0	74	0	0	0	73	0	1
ABCC2_chr10_99808770	HepG2	WT	1	BS	AGTAC	AGTAC	0.00883219	1019	1	2	2	997	9	8
ABCC2_chr10_99808770	HepG2	WT	1	input	AGTAC	AGTAC	0.00749064	534	0	3	1	525	4	1
ABCC2_chr10_99808770	HepG2	WT	2	BS	AGTAC	AGTAC	0.0130435	460	2	3	2	445	6	2
ABCC2_chr10_99808770	HepG2	WT	2	input	AGTAC	AGTAC	0.0117188	512	1	1	1	499	6	4
ABCC2_chr10_99808770	HepG2	OE	1	BS	AGTAC	AGTAC	0.0113636	440	0	3	0	431	5	1
ABCC2_chr10_99808770	HepG2	OE	1	input	AGTAC	AGTAC	0.00842697	356	0	2	1	348	3	2
ABCC2_chr10_99808770	HepG2	OE	2	BS	AGTAC	AGTAC	0.00550206	727	3	3	2	713	4	2
ABCC2_chr10_99808770	HepG2	OE	2	input	AGTAC	AGTAC	0.00869565	230	1	0	0	226	2	1
ABCC2_chr10_99808770	HepG2	OE	3	BS	AGTAC	AGTAC	0.00883392	1132	0	2	1	1114	10	5
ABCC2_chr10_99808770	HepG2	OE	3	input	AGTAC	AGTAC	0.0263158	76	1	0	0	72	2	1
ABCC2_chr10_99808770	HepG2	WT	1	input	AGTAC	AGTAC	0	116	0	0	0	115	0	1
ABCC2_chr10_99808770	HepG2	WT	2	BS	AGTAC	AGTAC	0.0100251	798	3	3	1	779	8	4
ABCC2_chr10_99808770	HepG2	WT	2	input	AGTAC	AGTAC	0.00631579	475	1	1	0	468	3	2
ABCC2_chr10_99808770	HepG2	WT	3	BS	AGTAC	AGTAC	0.0124083	1773	3	4	5	1726	22	13
ABCC2_chr10_99808770	HepG2	WT	3	input	AGTAC	AGTAC	0.0148515	202	0	1	0	197	3	1
ABCC2_chr10_99808770	HepG2	PUS1KO	1	BS	AGTAC	AGTAC	0.00536193	373	1	0	1	368	2	1
ABCC2_chr10_99808770	HepG2	PUS1KO	1	input	AGTAC	AGTAC	0.00890208	337	0	1	0	332	3	1
ABCC2_chr10_99808770	HepG2	PUS1KO	2	BS	AGTAC	AGTAC	0.0183727	381	0	1	0	373	7	0
ABCC2_chr10_99808770	HepG2	PUS1KO	2	input	AGTAC	AGTAC	0.00671141	149	1	0	0	145	1	2
ABCC2_chr10_99808770	HepG2	PUS1KO	3	BS	AGTAC	AGTAC	0.00554017	361	0	0	0	354	2	5
ABCC2_chr10_99808770	HepG2	PUS1KO	3	input	AGTAC	AGTAC	0.0227273	176	0	1	0	169	4	2
ABCC2_chr10_99808770	HepG2	WT	1	BS	AGTAC	AGTAC	0.0044843	669	0	2	1	658	3	5
ABCC2_chr10_99808770	HepG2	WT	1	input	AGTAC	AGTAC	0.0105171	1141	5	3	0	1113	12	8
ABCC2_chr10_99808770	HepG2	WT	2	input	AGTAC	AGTAC	0.0113208	265	0	0	1	259	3	2
ABCC2_chr10_99808770	HepG2	WT	3	input	AGTAC	AGTAC	0.0145455	275	2	0	1	267	4	1
ABCC2_chr10_99842039	HEK293T	KD	1	BS	TATAG	TATAG	0.00471698	424	0	1	0	416	2	5
ABCC2_chr10_99842039	HEK293T	KD	1	input	TATAG	TATAG	0.00806452	124	0	0	0	121	1	2
ABCC2_chr10_99842039	HEK293T	KD	2	BS	TATAG	TATAG	0.0112782	532	0	1	0	522	6	3
ABCC2_chr10_99842039	HEK293T	KD	3	BS	TATAG	TATAG	0.0175439	285	0	2	0	274	5	4
ABCC2_chr10_99842039	HEK293T	KD	3	input	TATAG	TATAG	0.0106952	561	0	0	0	550	6	5
ABCC2_chr10_99842039	HEK293T	WT	1	BS	TATAG	TATAG	0.00664452	301	0	1	0	292	2	6
ABCC2_chr10_99842039	HEK293T	WT	1	input	TATAG	TATAG	0.00369686	541	0	3	1	530	2	5
ABCC2_chr10_99842039	HEK293T	WT	2	BS	TATAG	TATAG	0.0132159	454	0	1	0	443	6	4
ABCC2_chr10_99842039	HEK293T	WT	2	input	TATAG	TATAG	0.0147059	136	0	1	1	130	2	2
ABCC2_chr10_99842039	HEK293T	WT	3	BS	TATAG	TATAG	0.0414747	217	0	2	0	205	9	1
ABCC2_chr10_99842039	HEK293T	WT	3	input	TATAG	TATAG	0.00961538	312	0	3	2	299	3	5
ABCC2_chr10_99842039	HEK293T	OE	1	BS	TATAG	TATAG	0.00925926	324	0	2	1	315	3	3
ABCC2_chr10_99842039	HEK293T	OE	2	BS	TATAG	TATAG	0.0310734	354	0	2	2	336	11	3
ABCC2_chr10_99842039	HEK293T	OE	2	input	TATAG	TATAG	0	167	0	2	0	165	0	0
ABCC2_chr10_99842039	HEK293T	OE	3	BS	TATAG	TATAG	0.0279001	681	2	3	1	643	19	13
ABCC2_chr10_99842039	HEK293T	OE	3	input	TATAG	TATAG	0.00921659	217	0	2	0	210	2	3
ABCC2_chr10_99842039	HEK293T	WT	1	BS	TATAG	TATAG	0.00626959	638	0	3	0	619	4	12
ABCC2_chr10_99842039	HEK293T	WT	1	input	TATAG	TATAG	0.00676819	591	0	1	1	579	4	6
ABCC2_chr10_99842039	HEK293T	WT	2	BS	TATAG	TATAG	0	375	0	1	1	371	0	2
ABCC2_chr10_99842039	HEK293T	WT	3	BS	TATAG	TATAG	0.0331325	332	0	1	1	315	11	4
ABCC2_chr10_99842039	HEK293T	WT	3	input	TATAG	TATAG	0.00636943	157	0	0	0	152	1	4
ABCC2_chr10_99842039	HepG2	KD	1	BS	TATAG	TATAG	0.0113314	706	1	4	0	686	8	7
ABCC2_chr10_99842039	HepG2	KD	1	input	TATAG	TATAG	0.00698324	716	0	3	0	701	5	7
ABCC2_chr10_99842039	HepG2	KD	2	input	TATAG	TATAG	0.0151188	463	0	1	0	450	7	5
ABCC2_chr10_99842039	HepG2	KD	3	BS	TATAG	TATAG	0	161	0	0	0	161	0	0
ABCC2_chr10_99842039	HepG2	KD	3	input	TATAG	TATAG	0	108	0	0	0	106	0	2
ABCC2_chr10_99842039	HepG2	WT	1	BS	TATAG	TATAG	0.00269906	741	0	1	0	731	2	7
ABCC2_chr10_99842039	HepG2	WT	1	input	TATAG	TATAG	0.00579151	518	0	0	0	509	3	6
ABCC2_chr10_99842039	HepG2	WT	2	BS	TATAG	TATAG	0.00994575	1106	0	4	0	1082	11	9
ABCC2_chr10_99842039	HepG2	WT	2	input	TATAG	TATAG	0.0157233	318	0	1	0	312	5	0
ABCC2_chr10_99842039	HepG2	WT	3	BS	TATAG	TATAG	0.00342075	877	2	1	2	857	3	12
ABCC2_chr10_99842039	HepG2	OE	1	BS	TATAG	TATAG	0.00974026	616	0	2	0	606	6	2
ABCC2_chr10_99842039	HepG2	OE	1	input	TATAG	TATAG	0.00302115	331	0	0	0	327	1	3
ABCC2_chr10_99842039	HepG2	OE	2	BS	TATAG	TATAG	0.0128205	234	1	1	0	229	3	0
ABCC2_chr10_99842039	HepG2	OE	2	input	TATAG	TATAG	0.00744417	403	1	0	0	394	3	5
ABCC2_chr10_99842039	HepG2	OE	3	BS	TATAG	TATAG	0.0106698	1687	2	6	1	1644	18	16
ABCC2_chr10_99842039	HepG2	OE	3	input	TATAG	TATAG	0.0172414	58	0	0	0	57	1	0
ABCC2_chr10_99842039	HepG2	WT	1	BS	TATAG	TATAG	0.00627803	1115	0	3	1	1091	7	13
ABCC2_chr10_99842039	HepG2	WT	1	input	TATAG	TATAG	0.00787402	127	0	0	0	124	1	2
ABCC2_chr10_99842039	HepG2	WT	2	BS	TATAG	TATAG	0.0179136	949	0	4	2	916	17	10
ABCC2_chr10_99842039	HepG2	WT	2	input	TATAG	TATAG	0.00626959	319	0	2	0	310	2	5
ABCC2_chr10_99842039	HepG2	WT	3	input	TATAG	TATAG	0.0229008	131	0	0	0	128	3	0
ABCC2_chr10_99842039	HepG2	PUS1KO	1	BS	TATAG	TATAG	0.0162602	492	0	1	0	478	8	5
ABCC2_chr10_99842039	HepG2	PUS1KO	1	input	TATAG	TATAG	0.010989	455	0	2	1	442	5	5
ABCC2_chr10_99842039	HepG2	PUS1KO	2	BS	TATAG	TATAG	0.0172911	347	0	1	0	334	6	6
ABCC2_chr10_99842039	HepG2	PUS1KO	2	input	TATAG	TATAG	0.0150754	199	0	3	1	190	3	2
ABCC2_chr10_99842039	HepG2	PUS1KO	3	BS	TATAG	TATAG	0.00471698	848	1	2	0	834	4	7
ABCC2_chr10_99842039	HepG2	PUS1KO	3	input	TATAG	TATAG	0.0162602	123	0	1	0	119	2	1
ABCC2_chr10_99842039	HepG2	WT	1	BS	TATAG	TATAG	0.00192678	519	2	3	1	504	1	8
ABCC2_chr10_99842039	HepG2	WT	1	input	TATAG	TATAG	0.0106316	1599	0	5	0	1563	17	14
ABCC2_chr10_99842039	HepG2	WT	2	BS	TATAG	TATAG	0.00843882	711	0	0	2	696	6	7
ABCC2_chr10_99842039	HepG2	WT	2	input	TATAG	TATAG	0.00917431	327	0	0	0	322	3	2
ABCC2_chr10_99842039	HepG2	WT	3	BS	TATAG	TATAG	0.0310559	161	0	0	0	155	5	1
ABCC2_chr10_99842039	HepG2	WT	3	input	TATAG	TATAG	0.0127389	314	0	2	1	302	4	5
ABCD4_chr14_74286532	HEK293T	KD	1	BS	TGTAG	TGTAG	0.00875912	685	0	7	0	666	6	6
ABCD4_chr14_74286532	HEK293T	KD	1	input	TGTAG	TGTAG	0.01875	160	0	3	0	153	3	1
ABCD4_chr14_74286532	HEK293T	KD	2	BS	TGTAG	TGTAG	0.0656109	1768	2	21	0	1614	116	15
ABCD4_chr14_74286532	HEK293T	KD	3	BS	TGTAG	TGTAG	0.102996	534	1	10	0	464	55	4
ABCD4_chr14_74286532	HEK293T	KD	3	input	TGTAG	TGTAG	0.00534759	748	0	5	1	736	4	2
ABCD4_chr14_74286532	HEK293T	WT	1	BS	TGTAG	TGTAG	0.15361	651	0	14	1	535	100	1
ABCD4_chr14_74286532	HEK293T	WT	1	input	TGTAG	TGTAG	0.0094086	744	0	9	0	723	7	5
ABCD4_chr14_74286532	HEK293T	WT	2	BS	TGTAG	TGTAG	0.0898204	835	0	9	1	742	75	8
ABCD4_chr14_74286532	HEK293T	WT	2	input	TGTAG	TGTAG	0.00396825	252	0	3	0	246	1	2
ABCD4_chr14_74286532	HEK293T	WT	3	BS	TGTAG	TGTAG	0.180851	470	2	9	1	371	85	2
ABCD4_chr14_74286532	HEK293T	WT	3	input	TGTAG	TGTAG	0	281	0	3	0	277	0	1
ABCD4_chr14_74286532	HEK293T	OE	1	BS	TGTAG	TGTAG	0.207547	477	7	8	2	358	99	3
ABCD4_chr14_74286532	HEK293T	OE	1	input	TGTAG	TGTAG	0.00383142	261	0	2	0	258	1	0
ABCD4_chr14_74286532	HEK293T	OE	2	BS	TGTAG	TGTAG	0.289786	421	0	11	0	286	122	2
ABCD4_chr14_74286532	HEK293T	OE	2	input	TGTAG	TGTAG	0.0115385	260	0	2	0	253	3	2
ABCD4_chr14_74286532	HEK293T	OE	3	BS	TGTAG	TGTAG	0.453266	995	0	28	8	505	451	3
ABCD4_chr14_74286532	HEK293T	OE	3	input	TGTAG	TGTAG	0.0111524	269	0	1	0	264	3	1
ABCD4_chr14_74286532	HEK293T	WT	1	BS	TGTAG	TGTAG	0.10956	931	0	6	0	815	102	8
ABCD4_chr14_74286532	HEK293T	WT	1	input	TGTAG	TGTAG	0.00757576	660	1	11	0	637	5	6
ABCD4_chr14_74286532	HEK293T	WT	2	BS	TGTAG	TGTAG	0.0519774	885	1	5	1	825	46	7
ABCD4_chr14_74286532	HEK293T	WT	3	BS	TGTAG	TGTAG	0.179872	467	0	6	2	375	84	0
ABCD4_chr14_74286532	HEK293T	WT	3	input	TGTAG	TGTAG	0.0143541	209	0	2	0	204	3	0
ABCD4_chr14_74286532	HepG2	KD	1	BS	TGTAG	TGTAG	0.00371287	808	0	9	0	791	3	5
ABCD4_chr14_74286532	HepG2	KD	1	input	TGTAG	TGTAG	0.0117878	509	1	8	0	493	6	1
ABCD4_chr14_74286532	HepG2	KD	2	BS	TGTAG	TGTAG	0.00733753	954	0	10	0	932	7	5
ABCD4_chr14_74286532	HepG2	KD	2	input	TGTAG	TGTAG	0	222	0	2	0	219	0	1
ABCD4_chr14_74286532	HepG2	KD	3	BS	TGTAG	TGTAG	0.305419	609	1	13	0	403	186	6
ABCD4_chr14_74286532	HepG2	KD	3	input	TGTAG	TGTAG	0	109	0	1	0	107	0	1
ABCD4_chr14_74286532	HepG2	WT	1	BS	TGTAG	TGTAG	0.145573	1683	0	29	7	1387	245	15
ABCD4_chr14_74286532	HepG2	WT	1	input	TGTAG	TGTAG	0.0111465	628	0	3	1	614	7	3
ABCD4_chr14_74286532	HepG2	WT	2	BS	TGTAG	TGTAG	0.00840336	238	0	2	0	230	2	4
ABCD4_chr14_74286532	HepG2	WT	2	input	TGTAG	TGTAG	0.00888889	225	0	3	0	218	2	2
ABCD4_chr14_74286532	HepG2	WT	3	BS	TGTAG	TGTAG	0.00640652	1717	1	16	1	1676	11	12
ABCD4_chr14_74286532	HepG2	OE	1	BS	TGTAG	TGTAG	0.152874	870	0	15	3	716	133	3
ABCD4_chr14_74286532	HepG2	OE	1	input	TGTAG	TGTAG	0.00731707	410	0	6	0	395	3	6
ABCD4_chr14_74286532	HepG2	OE	2	BS	TGTAG	TGTAG	0.564752	1027	3	38	7	393	580	6
ABCD4_chr14_74286532	HepG2	OE	2	input	TGTAG	TGTAG	0.00531915	376	1	6	0	360	2	7
ABCD4_chr14_74286532	HepG2	OE	3	BS	TGTAG	TGTAG	0.422965	688	1	27	0	367	291	2
ABCD4_chr14_74286532	HepG2	OE	3	input	TGTAG	TGTAG	0.0243902	82	0	0	0	80	2	0
ABCD4_chr14_74286532	HepG2	WT	1	BS	TGTAG	TGTAG	0.00668896	299	2	2	0	293	2	0
ABCD4_chr14_74286532	HepG2	WT	1	input	TGTAG	TGTAG	0	106	0	2	0	102	0	2
ABCD4_chr14_74286532	HepG2	WT	2	BS	TGTAG	TGTAG	0.139629	1239	2	25	1	1029	173	9
ABCD4_chr14_74286532	HepG2	WT	2	input	TGTAG	TGTAG	0.0168067	238	0	1	0	232	4	1
ABCD4_chr14_74286532	HepG2	WT	3	input	TGTAG	TGTAG	0.00970874	206	0	1	0	201	2	2
ABCD4_chr14_74286532	HepG2	PUS1KO	1	BS	TGTAG	TGTAG	0	123	0	0	0	122	0	1
ABCD4_chr14_74286532	HepG2	PUS1KO	1	input	TGTAG	TGTAG	0.00884956	565	1	2	0	555	5	2
ABCD4_chr14_74286532	HepG2	PUS1KO	2	BS	TGTAG	TGTAG	0.0145455	550	0	7	0	530	8	5
ABCD4_chr14_74286532	HepG2	PUS1KO	2	input	TGTAG	TGTAG	0.00578035	173	0	6	0	165	1	1
ABCD4_chr14_74286532	HepG2	PUS1KO	3	BS	TGTAG	TGTAG	0	240	0	1	0	238	0	1
ABCD4_chr14_74286532	HepG2	PUS1KO	3	input	TGTAG	TGTAG	0.00757576	132	0	1	0	127	1	3
ABCD4_chr14_74286532	HepG2	WT	1	BS	TGTAG	TGTAG	0.00687285	582	1	4	1	569	4	3
ABCD4_chr14_74286532	HepG2	WT	1	input	TGTAG	TGTAG	0.00438596	456	0	7	0	446	2	1
ABCD4_chr14_74286532	HepG2	WT	2	BS	TGTAG	TGTAG	0.0089153	673	0	7	0	656	6	4
ABCD4_chr14_74286532	HepG2	WT	2	input	TGTAG	TGTAG	0	213	0	1	0	209	0	3
ABCD4_chr14_74286532	HepG2	WT	3	BS	TGTAG	TGTAG	0.010582	378	1	3	0	367	4	3
ABCD4_chr14_74286532	HepG2	WT	3	input	TGTAG	TGTAG	0.00406504	246	0	5	0	239	1	1
ABCG2_chr4_88107235	HEK293T	KD	1	BS	TATAG	TATAG	0	81	0	0	0	81	0	0
ABCG2_chr4_88107235	HEK293T	KD	1	input	TATAG	TATAG	0	28	0	0	0	28	0	0
ABCG2_chr4_88107235	HEK293T	KD	2	BS	TATAG	TATAG	0	88	0	0	0	86	0	2
ABCG2_chr4_88107235	HEK293T	KD	3	BS	TATAG	TATAG	0	42	0	0	0	42	0	0
ABCG2_chr4_88107235	HEK293T	KD	3	input	TATAG	TATAG	0	96	0	1	0	95	0	0
ABCG2_chr4_88107235	HEK293T	WT	1	BS	TATAG	TATAG	0	63	0	0	0	63	0	0
ABCG2_chr4_88107235	HEK293T	WT	1	input	TATAG	TATAG	0	68	0	0	0	68	0	0
ABCG2_chr4_88107235	HEK293T	WT	2	BS	TATAG	TATAG	0	47	0	0	0	47	0	0
ABCG2_chr4_88107235	HEK293T	WT	2	input	TATAG	TATAG	0.0263158	38	0	0	0	36	1	1
ABCG2_chr4_88107235	HEK293T	WT	3	BS	TATAG	TATAG	0	43	0	0	0	43	0	0
ABCG2_chr4_88107235	HEK293T	WT	3	input	TATAG	TATAG	0	25	0	0	0	25	0	0
ABCG2_chr4_88107235	HEK293T	OE	1	BS	TATAG	TATAG	0	37	0	0	0	36	0	1
ABCG2_chr4_88107235	HEK293T	OE	2	BS	TATAG	TATAG	0	21	0	0	0	21	0	0
ABCG2_chr4_88107235	HEK293T	OE	2	input	TATAG	TATAG	0	35	0	0	0	35	0	0
ABCG2_chr4_88107235	HEK293T	OE	3	BS	TATAG	TATAG	0.0288462	208	0	0	0	200	6	2
ABCG2_chr4_88107235	HEK293T	OE	3	input	TATAG	TATAG	0	49	0	0	0	49	0	0
ABCG2_chr4_88107235	HEK293T	WT	1	BS	TATAG	TATAG	0	115	0	0	0	115	0	0
ABCG2_chr4_88107235	HEK293T	WT	1	input	TATAG	TATAG	0	90	0	0	0	88	0	2
ABCG2_chr4_88107235	HEK293T	WT	2	BS	TATAG	TATAG	0	90	0	0	0	88	0	2
ABCG2_chr4_88107235	HEK293T	WT	3	BS	TATAG	TATAG	0	28	0	0	0	28	0	0
ABCG2_chr4_88107235	HEK293T	WT	3	input	TATAG	TATAG	0	26	0	0	0	24	0	2
ABCG2_chr4_88107235	HepG2	KD	2	BS	TATAG	TATAG	0.00564972	177	0	0	0	174	1	2
ABCG2_chr4_88107235	HepG2	KD	2	input	TATAG	TATAG	0	79	0	0	0	79	0	0
ABCG2_chr4_88107235	HepG2	WT	1	BS	TATAG	TATAG	0	50	0	0	0	50	0	0
ABCG2_chr4_88107235	HepG2	WT	1	input	TATAG	TATAG	0	40	0	0	0	40	0	0
ABCG2_chr4_88107235	HepG2	WT	2	BS	TATAG	TATAG	0.00724638	138	0	0	0	136	1	1
ABCG2_chr4_88107235	HepG2	WT	2	input	TATAG	TATAG	0	147	0	1	0	145	0	1
ABCG2_chr4_88107235	HepG2	OE	1	BS	TATAG	TATAG	0	32	0	0	0	31	0	1
ABCG2_chr4_88107235	HepG2	OE	1	input	TATAG	TATAG	0.00775194	129	0	0	0	126	1	2
ABCG2_chr4_88107235	HepG2	OE	2	BS	TATAG	TATAG	0	204	0	0	0	201	0	3
ABCG2_chr4_88107235	HepG2	WT	1	input	TATAG	TATAG	0	37	0	0	0	36	0	1
ABCG2_chr4_88107235	HepG2	WT	2	BS	TATAG	TATAG	0.00442478	452	0	0	0	449	2	1
ABCG2_chr4_88107235	HepG2	WT	2	input	TATAG	TATAG	0	90	0	0	0	89	0	1
ABCG2_chr4_88107235	HepG2	PUS1KO	1	BS	TATAG	TATAG	0	73	0	1	0	70	0	2
ABCG2_chr4_88107235	HepG2	PUS1KO	2	BS	TATAG	TATAG	0	33	0	0	0	33	0	0
ABCG2_chr4_88107235	HepG2	PUS1KO	2	input	TATAG	TATAG	0	38	0	0	0	37	0	1
ABCG2_chr4_88107235	HepG2	PUS1KO	3	BS	TATAG	TATAG	0	36	0	0	0	36	0	0
ABCG2_chr4_88107235	HepG2	PUS1KO	3	input	TATAG	TATAG	0	34	0	0	0	34	0	0
ABCG2_chr4_88107235	HepG2	WT	1	BS	TATAG	TATAG	0	94	0	0	0	92	0	2
ABCG2_chr4_88107235	HepG2	WT	1	input	TATAG	TATAG	0	124	0	0	0	124	0	0
ABHD17A_chr19_1881594	HEK293T	WT	2	BS	GGTGG	GGTGG	0	26	0	0	0	26	0	0
ABHD17A_chr19_1881594	HepG2	WT	2	input	GGTGG	GGTGG	0	60	0	0	0	60	0	0
ACACA_chr17_37191171	HEK293T	KD	1	BS	TGTAA	TGTAA	0.00876095	799	0	3	0	787	7	2
ACACA_chr17_37191171	HEK293T	KD	1	input	TGTAA	TGTAA	0.00699301	143	0	0	0	142	1	0
ACACA_chr17_37191171	HEK293T	KD	2	BS	TGTAA	TGTAA	0.00957592	1462	0	1	0	1415	14	32
ACACA_chr17_37191171	HEK293T	KD	3	BS	TGTAA	TGTAA	0.00627615	478	0	0	0	472	3	3
ACACA_chr17_37191171	HEK293T	KD	3	input	TGTAA	TGTAA	0.000921659	1085	0	2	0	1075	1	7
ACACA_chr17_37191171	HEK293T	WT	1	BS	TGTAA	TGTAA	0.00677507	738	0	0	1	718	5	14
ACACA_chr17_37191171	HEK293T	WT	1	input	TGTAA	TGTAA	0.00752823	797	0	2	0	784	6	5
ACACA_chr17_37191171	HEK293T	WT	2	BS	TGTAA	TGTAA	0.00549451	910	1	0	1	895	5	8
ACACA_chr17_37191171	HEK293T	WT	2	input	TGTAA	TGTAA	0	295	0	0	0	293	0	2
ACACA_chr17_37191171	HEK293T	WT	3	BS	TGTAA	TGTAA	0.00502513	398	0	1	0	389	2	6
ACACA_chr17_37191171	HEK293T	WT	3	input	TGTAA	TGTAA	0.00487805	410	0	1	0	402	2	5
ACACA_chr17_37191171	HEK293T	OE	1	BS	TGTAA	TGTAA	0.00437318	686	0	0	0	679	3	4
ACACA_chr17_37191171	HEK293T	OE	1	input	TGTAA	TGTAA	0	97	0	0	0	94	0	3
ACACA_chr17_37191171	HEK293T	OE	2	BS	TGTAA	TGTAA	0.00271739	736	0	0	2	729	2	3
ACACA_chr17_37191171	HEK293T	OE	2	input	TGTAA	TGTAA	0.0184615	325	1	0	0	316	6	2
ACACA_chr17_37191171	HEK293T	OE	3	BS	TGTAA	TGTAA	0.00567108	1587	2	0	0	1555	9	21
ACACA_chr17_37191171	HEK293T	OE	3	input	TGTAA	TGTAA	0.0155844	385	0	0	0	376	6	3
ACACA_chr17_37191171	HEK293T	WT	1	BS	TGTAA	TGTAA	0.00721154	1248	0	3	0	1227	9	9
ACACA_chr17_37191171	HEK293T	WT	1	input	TGTAA	TGTAA	0.00510856	783	0	1	0	761	4	17
ACACA_chr17_37191171	HEK293T	WT	2	BS	TGTAA	TGTAA	0.0066778	1198	1	2	1	1169	8	17
ACACA_chr17_37191171	HEK293T	WT	3	BS	TGTAA	TGTAA	0.00275482	726	1	1	0	715	2	7
ACACA_chr17_37191171	HEK293T	WT	3	input	TGTAA	TGTAA	0.00333333	300	0	0	2	291	1	6
ACACA_chr17_37191171	HepG2	KD	1	BS	TGTAA	TGTAA	0.00325733	1228	0	1	0	1216	4	7
ACACA_chr17_37191171	HepG2	KD	1	input	TGTAA	TGTAA	0.00127877	782	0	0	0	766	1	15
ACACA_chr17_37191171	HepG2	KD	2	BS	TGTAA	TGTAA	0.00368494	2171	2	3	1	2137	8	20
ACACA_chr17_37191171	HepG2	KD	2	input	TGTAA	TGTAA	0	508	0	1	1	505	0	1
ACACA_chr17_37191171	HepG2	KD	3	BS	TGTAA	TGTAA	0	307	0	0	0	305	0	2
ACACA_chr17_37191171	HepG2	KD	3	input	TGTAA	TGTAA	0	121	0	1	0	119	0	1
ACACA_chr17_37191171	HepG2	WT	1	input	TGTAA	TGTAA	0.00308642	648	0	47	0	594	2	5
ACACA_chr17_37191171	HepG2	WT	2	BS	TGTAA	TGTAA	0	571	0	0	0	571	0	0
ACACA_chr17_37191171	HepG2	WT	2	input	TGTAA	TGTAA	0	223	0	0	0	222	0	1
ACACA_chr17_37191171	HepG2	WT	3	BS	TGTAA	TGTAA	0.00147059	680	0	0	0	678	1	1
ACACA_chr17_37191171	HepG2	OE	1	BS	TGTAA	TGTAA	0.0108192	647	0	2	0	633	7	5
ACACA_chr17_37191171	HepG2	OE	1	input	TGTAA	TGTAA	0.00196464	509	0	0	0	504	1	4
ACACA_chr17_37191171	HepG2	OE	2	BS	TGTAA	TGTAA	0.00217391	460	0	1	0	451	1	7
ACACA_chr17_37191171	HepG2	OE	2	input	TGTAA	TGTAA	0.00291545	343	0	0	0	338	1	4
ACACA_chr17_37191171	HepG2	OE	3	BS	TGTAA	TGTAA	0.00514403	972	0	3	0	952	5	12
ACACA_chr17_37191171	HepG2	OE	3	input	TGTAA	TGTAA	0	50	0	1	0	48	0	1
ACACA_chr17_37191171	HepG2	WT	1	BS	TGTAA	TGTAA	0.00345304	1448	1	3	2	1416	5	21
ACACA_chr17_37191171	HepG2	WT	1	input	TGTAA	TGTAA	0.00636943	314	0	0	0	310	2	2
ACACA_chr17_37191171	HepG2	WT	2	BS	TGTAA	TGTAA	0.00626959	319	0	1	0	310	2	6
ACACA_chr17_37191171	HepG2	WT	2	input	TGTAA	TGTAA	0.00197628	506	0	1	0	504	1	0
ACACA_chr17_37191171	HepG2	WT	3	input	TGTAA	TGTAA	0.0110701	271	0	0	0	266	3	2
ACACA_chr17_37191171	HepG2	PUS1KO	1	BS	TGTAA	TGTAA	0	266	0	0	0	258	0	8
ACACA_chr17_37191171	HepG2	PUS1KO	1	input	TGTAA	TGTAA	0	293	0	0	0	292	0	1
ACACA_chr17_37191171	HepG2	PUS1KO	2	BS	TGTAA	TGTAA	0.0086741	807	0	1	1	787	7	11
ACACA_chr17_37191171	HepG2	PUS1KO	2	input	TGTAA	TGTAA	0.00265957	376	0	1	0	373	1	1
ACACA_chr17_37191171	HepG2	PUS1KO	3	BS	TGTAA	TGTAA	0.00363636	275	0	1	0	272	1	1
ACACA_chr17_37191171	HepG2	PUS1KO	3	input	TGTAA	TGTAA	0.016129	124	0	0	0	120	2	2
ACACA_chr17_37191171	HepG2	WT	1	BS	TGTAA	TGTAA	0.00377834	794	0	1	0	785	3	5
ACACA_chr17_37191171	HepG2	WT	1	input	TGTAA	TGTAA	0.00452489	1547	0	1	1	1521	7	17
ACACA_chr17_37191171	HepG2	WT	2	input	TGTAA	TGTAA	0.0023753	421	0	8	0	411	1	1
ACACA_chr17_37191171	HepG2	WT	3	BS	TGTAA	TGTAA	0.00428266	934	1	1	0	915	4	13
ACACA_chr17_37191171	HepG2	WT	3	input	TGTAA	TGTAA	0.00322581	310	0	1	0	305	1	3
ACIN1_chr14_23068263	HEK293T	KD	1	BS	TCTAG	TCTAG	0.0341698	1873	3	10	8	1769	64	19
ACIN1_chr14_23068263	HEK293T	KD	1	input	TCTAG	TCTAG	0.0218341	229	0	0	0	221	5	3
ACIN1_chr14_23068263	HEK293T	KD	2	BS	TCTAG	TCTAG	0.0368479	2741	11	5	1	2590	101	33
ACIN1_chr14_23068263	HEK293T	KD	3	BS	TCTAG	TCTAG	0.0450734	2862	127	52	7	2529	129	18
ACIN1_chr14_23068263	HEK293T	KD	3	input	TCTAG	TCTAG	0.0278064	971	2	4	5	921	27	12
ACIN1_chr14_23068263	HEK293T	WT	1	BS	TCTAG	TCTAG	0.0359179	1754	0	1	4	1657	63	29
ACIN1_chr14_23068263	HEK293T	WT	1	input	TCTAG	TCTAG	0.0243056	864	0	2	0	829	21	12
ACIN1_chr14_23068263	HEK293T	WT	2	BS	TCTAG	TCTAG	0.0365311	3148	10	5	7	2977	115	34
ACIN1_chr14_23068263	HEK293T	WT	2	input	TCTAG	TCTAG	0.0181269	331	2	0	0	317	6	6
ACIN1_chr14_23068263	HEK293T	WT	3	BS	TCTAG	TCTAG	0.0328836	1186	3	1	1	1132	39	10
ACIN1_chr14_23068263	HEK293T	WT	3	input	TCTAG	TCTAG	0.0274637	1238	1	2	3	1184	34	14
ACIN1_chr14_23068263	HEK293T	OE	1	BS	TCTAG	TCTAG	0.0587954	2092	2	18	8	1921	123	20
ACIN1_chr14_23068263	HEK293T	OE	1	input	TCTAG	TCTAG	0.047619	63	0	0	0	60	3	0
ACIN1_chr14_23068263	HEK293T	OE	2	BS	TCTAG	TCTAG	0.0411552	1385	35	5	0	1274	57	14
ACIN1_chr14_23068263	HEK293T	OE	2	input	TCTAG	TCTAG	0.0215385	325	0	2	2	309	7	5
ACIN1_chr14_23068263	HEK293T	OE	3	BS	TCTAG	TCTAG	0.0326156	4691	41	16	11	4419	153	51
ACIN1_chr14_23068263	HEK293T	OE	3	input	TCTAG	TCTAG	0.00821918	365	1	1	2	349	3	9
ACIN1_chr14_23068263	HEK293T	WT	1	BS	TCTAG	TCTAG	0.0347395	3224	6	4	8	3064	112	30
ACIN1_chr14_23068263	HEK293T	WT	1	input	TCTAG	TCTAG	0.0334928	836	1	1	2	794	28	10
ACIN1_chr14_23068263	HEK293T	WT	2	BS	TCTAG	TCTAG	0.0292428	1915	6	2	3	1820	56	28
ACIN1_chr14_23068263	HEK293T	WT	3	BS	TCTAG	TCTAG	0.0379404	2214	4	6	4	2095	84	21
ACIN1_chr14_23068263	HEK293T	WT	3	input	TCTAG	TCTAG	0.0322581	279	0	0	0	269	9	1
ACIN1_chr14_23068263	HepG2	KD	1	BS	TCTAG	TCTAG	0.0478555	2215	10	1	2	2081	106	15
ACIN1_chr14_23068263	HepG2	KD	1	input	TCTAG	TCTAG	0.0224215	669	3	1	0	643	15	7
ACIN1_chr14_23068263	HepG2	KD	2	BS	TCTAG	TCTAG	0.0247052	1781	2	0	5	1713	44	17
ACIN1_chr14_23068263	HepG2	KD	2	input	TCTAG	TCTAG	0.0267559	299	1	0	0	284	8	6
ACIN1_chr14_23068263	HepG2	KD	3	BS	TCTAG	TCTAG	0.0300847	2360	4	6	4	2247	71	28
ACIN1_chr14_23068263	HepG2	KD	3	input	TCTAG	TCTAG	0.0113636	88	0	0	0	87	1	0
ACIN1_chr14_23068263	HepG2	WT	1	BS	TCTAG	TCTAG	0.0378396	3092	7	7	3	2925	117	33
ACIN1_chr14_23068263	HepG2	WT	1	input	TCTAG	TCTAG	0.0264256	719	0	1	1	691	19	7
ACIN1_chr14_23068263	HepG2	WT	2	BS	TCTAG	TCTAG	0.0379347	949	1	3	0	903	36	6
ACIN1_chr14_23068263	HepG2	WT	2	input	TCTAG	TCTAG	0.0212202	377	0	0	0	361	8	8
ACIN1_chr14_23068263	HepG2	WT	3	BS	TCTAG	TCTAG	0.0255881	2423	5	4	4	2308	62	40
ACIN1_chr14_23068263	HepG2	OE	1	BS	TCTAG	TCTAG	0.102543	2477	6	4	3	2190	254	20
ACIN1_chr14_23068263	HepG2	OE	1	input	TCTAG	TCTAG	0.0258621	464	0	0	1	447	12	4
ACIN1_chr14_23068263	HepG2	OE	2	BS	TCTAG	TCTAG	0.0378177	1613	3	3	4	1530	61	12
ACIN1_chr14_23068263	HepG2	OE	2	input	TCTAG	TCTAG	0.0254237	236	0	0	0	226	6	4
ACIN1_chr14_23068263	HepG2	OE	3	BS	TCTAG	TCTAG	0.0385356	1038	3	4	1	979	40	11
ACIN1_chr14_23068263	HepG2	OE	3	input	TCTAG	TCTAG	0.00990099	101	0	0	0	99	1	1
ACIN1_chr14_23068263	HepG2	WT	1	BS	TCTAG	TCTAG	0.0375587	852	0	0	0	809	32	11
ACIN1_chr14_23068263	HepG2	WT	1	input	TCTAG	TCTAG	0.0480349	229	0	0	0	213	11	5
ACIN1_chr14_23068263	HepG2	WT	2	BS	TCTAG	TCTAG	0.0304878	2132	4	2	5	2031	65	25
ACIN1_chr14_23068263	HepG2	WT	2	input	TCTAG	TCTAG	0.0174927	343	0	0	0	329	6	8
ACIN1_chr14_23068263	HepG2	WT	3	input	TCTAG	TCTAG	0.0126582	158	0	0	0	154	2	2
ACIN1_chr14_23068263	HepG2	PUS1KO	1	BS	TCTAG	TCTAG	0.0484619	2373	4	2	4	2226	115	22
ACIN1_chr14_23068263	HepG2	PUS1KO	1	input	TCTAG	TCTAG	0.0276382	398	1	1	0	379	11	6
ACIN1_chr14_23068263	HepG2	PUS1KO	2	BS	TCTAG	TCTAG	0.0306554	946	2	1	1	905	29	8
ACIN1_chr14_23068263	HepG2	PUS1KO	2	input	TCTAG	TCTAG	0.0498534	341	2	0	1	317	17	4
ACIN1_chr14_23068263	HepG2	PUS1KO	3	BS	TCTAG	TCTAG	0.0299472	1703	1	4	5	1621	51	21
ACIN1_chr14_23068263	HepG2	PUS1KO	3	input	TCTAG	TCTAG	0.015625	192	0	3	0	181	3	5
ACIN1_chr14_23068263	HepG2	WT	1	BS	TCTAG	TCTAG	0.0356448	1543	2	2	6	1466	55	12
ACIN1_chr14_23068263	HepG2	WT	1	input	TCTAG	TCTAG	0.0190476	1155	3	4	1	1115	22	10
ACIN1_chr14_23068263	HepG2	WT	2	BS	TCTAG	TCTAG	0.0195599	4090	7	1	8	3947	80	47
ACIN1_chr14_23068263	HepG2	WT	2	input	TCTAG	TCTAG	0.0188679	265	0	0	0	257	5	3
ACIN1_chr14_23068263	HepG2	WT	3	BS	TCTAG	TCTAG	0.0296961	1448	5	2	6	1378	43	14
ACIN1_chr14_23068263	HepG2	WT	3	input	TCTAG	TCTAG	0.00552486	181	0	0	0	176	1	4
ACSL3_chr2_222924521	HEK293T	KD	1	BS	CGTAA	CGTAA	0	160	0	0	0	160	0	0
ACSL3_chr2_222924521	HEK293T	KD	2	BS	CGTAA	CGTAA	0	160	0	0	0	160	0	0
ACSL3_chr2_222924521	HEK293T	KD	3	BS	CGTAA	CGTAA	0	81	0	0	0	81	0	0
ACSL3_chr2_222924521	HEK293T	KD	3	input	CGTAA	CGTAA	0	64	0	0	0	64	0	0
ACSL3_chr2_222924521	HEK293T	WT	1	BS	CGTAA	CGTAA	0	126	0	0	0	126	0	0
ACSL3_chr2_222924521	HEK293T	WT	1	input	CGTAA	CGTAA	0	68	0	0	0	68	0	0
ACSL3_chr2_222924521	HEK293T	WT	2	BS	CGTAA	CGTAA	0	118	0	0	0	118	0	0
ACSL3_chr2_222924521	HEK293T	WT	2	input	CGTAA	CGTAA	0	22	0	1	0	21	0	0
ACSL3_chr2_222924521	HEK293T	WT	3	BS	CGTAA	CGTAA	0	63	0	0	0	63	0	0
ACSL3_chr2_222924521	HEK293T	WT	3	input	CGTAA	CGTAA	0.0140845	71	0	0	0	69	1	1
ACSL3_chr2_222924521	HEK293T	OE	1	BS	CGTAA	CGTAA	0	109	5	0	0	103	0	1
ACSL3_chr2_222924521	HEK293T	OE	2	BS	CGTAA	CGTAA	0	114	0	0	0	114	0	0
ACSL3_chr2_222924521	HEK293T	OE	2	input	CGTAA	CGTAA	0	27	0	0	0	27	0	0
ACSL3_chr2_222924521	HEK293T	OE	3	BS	CGTAA	CGTAA	0	290	0	0	0	288	0	2
ACSL3_chr2_222924521	HEK293T	OE	3	input	CGTAA	CGTAA	0	23	0	0	0	23	0	0
ACSL3_chr2_222924521	HEK293T	WT	1	BS	CGTAA	CGTAA	0	141	0	0	0	141	0	0
ACSL3_chr2_222924521	HEK293T	WT	1	input	CGTAA	CGTAA	0	71	0	0	0	71	0	0
ACSL3_chr2_222924521	HEK293T	WT	2	BS	CGTAA	CGTAA	0	431	0	0	0	429	0	2
ACSL3_chr2_222924521	HEK293T	WT	3	BS	CGTAA	CGTAA	0.00884956	113	0	0	0	112	1	0
ACSL3_chr2_222924521	HepG2	KD	1	BS	CGTAA	CGTAA	0	213	0	0	0	212	0	1
ACSL3_chr2_222924521	HepG2	KD	1	input	CGTAA	CGTAA	0	113	0	0	0	113	0	0
ACSL3_chr2_222924521	HepG2	KD	2	BS	CGTAA	CGTAA	0	319	0	0	0	319	0	0
ACSL3_chr2_222924521	HepG2	WT	1	BS	CGTAA	CGTAA	0	136	0	0	0	136	0	0
ACSL3_chr2_222924521	HepG2	WT	1	input	CGTAA	CGTAA	0	77	0	0	0	77	0	0
ACSL3_chr2_222924521	HepG2	WT	2	input	CGTAA	CGTAA	0	23	0	0	0	23	0	0
ACSL3_chr2_222924521	HepG2	WT	3	BS	CGTAA	CGTAA	0.00451128	665	0	1	0	659	3	2
ACSL3_chr2_222924521	HepG2	OE	1	BS	CGTAA	CGTAA	0	115	0	0	0	115	0	0
ACSL3_chr2_222924521	HepG2	OE	2	input	CGTAA	CGTAA	0.037037	27	0	0	0	26	1	0
ACSL3_chr2_222924521	HepG2	WT	1	BS	CGTAA	CGTAA	0	634	0	2	0	631	0	1
ACSL3_chr2_222924521	HepG2	WT	2	BS	CGTAA	CGTAA	0	132	0	1	0	131	0	0
ACSL3_chr2_222924521	HepG2	WT	2	input	CGTAA	CGTAA	0	80	0	0	0	79	0	1
ACSL3_chr2_222924521	HepG2	WT	3	input	CGTAA	CGTAA	0	34	0	0	0	34	0	0
ACSL3_chr2_222924521	HepG2	PUS1KO	1	BS	CGTAA	CGTAA	0	48	0	0	0	48	0	0
ACSL3_chr2_222924521	HepG2	PUS1KO	1	input	CGTAA	CGTAA	0.0181818	55	0	0	0	54	1	0
ACSL3_chr2_222924521	HepG2	PUS1KO	3	BS	CGTAA	CGTAA	0	399	0	0	1	398	0	0
ACSL3_chr2_222924521	HepG2	PUS1KO	3	input	CGTAA	CGTAA	0	28	0	0	0	28	0	0
ACSL3_chr2_222924521	HepG2	WT	1	input	CGTAA	CGTAA	0.00338983	295	0	0	0	292	1	2
ACSL3_chr2_222924521	HepG2	WT	2	input	CGTAA	CGTAA	0	32	0	0	0	32	0	0
ACSL3_chr2_222924521	HepG2	WT	3	input	CGTAA	CGTAA	0	34	0	0	0	34	0	0
ACSL4_chrX_109642669	HEK293T	KD	2	BS	TGTAA	TGTAA	0	67	0	0	0	67	0	0
ACSL4_chrX_109642669	HEK293T	KD	3	input	TGTAA	TGTAA	0	56	0	0	0	56	0	0
ACSL4_chrX_109642669	HEK293T	WT	1	input	TGTAA	TGTAA	0	25	0	0	0	25	0	0
ACSL4_chrX_109642669	HEK293T	WT	2	BS	TGTAA	TGTAA	0	29	0	0	0	28	0	1
ACSL4_chrX_109642669	HEK293T	WT	3	BS	TGTAA	TGTAA	0	25	0	0	0	25	0	0
ACSL4_chrX_109642669	HEK293T	WT	3	input	TGTAA	TGTAA	0	22	0	0	0	22	0	0
ACSL4_chrX_109642669	HEK293T	OE	1	BS	TGTAA	TGTAA	0	41	0	0	0	41	0	0
ACSL4_chrX_109642669	HEK293T	OE	3	BS	TGTAA	TGTAA	0.0151515	66	0	1	0	64	1	0
ACSL4_chrX_109642669	HEK293T	WT	1	BS	TGTAA	TGTAA	0	57	0	0	0	55	0	2
ACSL4_chrX_109642669	HEK293T	WT	1	input	TGTAA	TGTAA	0	46	0	0	0	46	0	0
ACSL4_chrX_109642669	HEK293T	WT	2	BS	TGTAA	TGTAA	0	79	0	0	0	78	0	1
ACSL4_chrX_109642669	HepG2	KD	2	BS	TGTAA	TGTAA	0.00757576	132	0	0	0	130	1	1
ACSL4_chrX_109642669	HepG2	KD	3	BS	TGTAA	TGTAA	0.0125	80	0	0	0	79	1	0
ACSL4_chrX_109642669	HepG2	WT	1	BS	TGTAA	TGTAA	0	26	0	0	0	26	0	0
ACSL4_chrX_109642669	HepG2	WT	1	input	TGTAA	TGTAA	0.0128205	78	0	0	0	77	1	0
ACSL4_chrX_109642669	HepG2	WT	2	BS	TGTAA	TGTAA	0	108	0	0	0	108	0	0
ACSL4_chrX_109642669	HepG2	PUS1KO	1	input	TGTAA	TGTAA	0	26	0	0	0	26	0	0
ACSL4_chrX_109642669	HepG2	WT	1	BS	TGTAA	TGTAA	0	70	0	0	0	69	0	1
ACSL4_chrX_109706818	HEK293T	KD	1	BS	AGTAT	AGTAT	0.0112994	177	0	1	0	174	2	0
ACSL4_chrX_109706818	HEK293T	KD	1	input	AGTAT	AGTAT	0.0120482	83	0	1	0	81	1	0
ACSL4_chrX_109706818	HEK293T	KD	2	BS	AGTAT	AGTAT	0.00341297	586	0	5	1	577	2	1
ACSL4_chrX_109706818	HEK293T	KD	3	BS	AGTAT	AGTAT	0.0070922	141	0	1	0	138	1	1
ACSL4_chrX_109706818	HEK293T	KD	3	input	AGTAT	AGTAT	0.0135501	369	0	6	0	358	5	0
ACSL4_chrX_109706818	HEK293T	WT	1	BS	AGTAT	AGTAT	0.00588235	170	0	1	1	166	1	1
ACSL4_chrX_109706818	HEK293T	WT	1	input	AGTAT	AGTAT	0.0170648	293	0	4	2	282	5	0
ACSL4_chrX_109706818	HEK293T	WT	2	BS	AGTAT	AGTAT	0	188	0	1	0	187	0	0
ACSL4_chrX_109706818	HEK293T	WT	2	input	AGTAT	AGTAT	0	127	0	1	0	126	0	0
ACSL4_chrX_109706818	HEK293T	WT	3	BS	AGTAT	AGTAT	0.0176991	113	0	2	0	108	2	1
ACSL4_chrX_109706818	HEK293T	WT	3	input	AGTAT	AGTAT	0	133	0	0	0	133	0	0
ACSL4_chrX_109706818	HEK293T	OE	1	BS	AGTAT	AGTAT	0.00840336	238	0	2	0	234	2	0
ACSL4_chrX_109706818	HEK293T	OE	1	input	AGTAT	AGTAT	0	266	0	2	0	264	0	0
ACSL4_chrX_109706818	HEK293T	OE	2	BS	AGTAT	AGTAT	0.010929	183	0	0	0	180	2	1
ACSL4_chrX_109706818	HEK293T	OE	2	input	AGTAT	AGTAT	0.0204082	98	0	0	0	95	2	1
ACSL4_chrX_109706818	HEK293T	OE	3	BS	AGTAT	AGTAT	0.00994036	503	0	6	0	490	5	2
ACSL4_chrX_109706818	HEK293T	OE	3	input	AGTAT	AGTAT	0.0325203	123	0	1	0	118	4	0
ACSL4_chrX_109706818	HEK293T	WT	1	BS	AGTAT	AGTAT	0.00242131	413	0	3	1	408	1	0
ACSL4_chrX_109706818	HEK293T	WT	1	input	AGTAT	AGTAT	0.00760456	263	0	3	0	258	2	0
ACSL4_chrX_109706818	HEK293T	WT	2	BS	AGTAT	AGTAT	0.014245	351	1	2	1	342	5	0
ACSL4_chrX_109706818	HEK293T	WT	3	BS	AGTAT	AGTAT	0.00442478	226	0	1	0	224	1	0
ACSL4_chrX_109706818	HEK293T	WT	3	input	AGTAT	AGTAT	0	100	0	1	0	99	0	0
ACSL4_chrX_109706818	HepG2	KD	1	BS	AGTAT	AGTAT	0.00909091	110	0	0	0	109	1	0
ACSL4_chrX_109706818	HepG2	KD	1	input	AGTAT	AGTAT	0	120	0	0	0	120	0	0
ACSL4_chrX_109706818	HepG2	KD	2	input	AGTAT	AGTAT	0.00561798	178	0	2	0	175	1	0
ACSL4_chrX_109706818	HepG2	KD	3	BS	AGTAT	AGTAT	0.00220751	453	0	3	1	447	1	1
ACSL4_chrX_109706818	HepG2	KD	3	input	AGTAT	AGTAT	0	40	0	0	0	40	0	0
ACSL4_chrX_109706818	HepG2	WT	1	input	AGTAT	AGTAT	0.00550964	363	0	2	0	359	2	0
ACSL4_chrX_109706818	HepG2	WT	2	BS	AGTAT	AGTAT	0.00793651	126	0	0	1	124	1	0
ACSL4_chrX_109706818	HepG2	WT	2	input	AGTAT	AGTAT	0.00913242	219	1	2	1	213	2	0
ACSL4_chrX_109706818	HepG2	WT	3	BS	AGTAT	AGTAT	0	497	0	1	0	496	0	0
ACSL4_chrX_109706818	HepG2	OE	1	BS	AGTAT	AGTAT	0.0246914	81	0	1	1	77	2	0
ACSL4_chrX_109706818	HepG2	OE	1	input	AGTAT	AGTAT	0.00684932	146	0	0	0	145	1	0
ACSL4_chrX_109706818	HepG2	OE	2	BS	AGTAT	AGTAT	0.00672269	595	1	2	0	587	4	1
ACSL4_chrX_109706818	HepG2	OE	2	input	AGTAT	AGTAT	0.00934579	214	0	2	1	209	2	0
ACSL4_chrX_109706818	HepG2	OE	3	input	AGTAT	AGTAT	0	43	0	0	0	43	0	0
ACSL4_chrX_109706818	HepG2	WT	1	BS	AGTAT	AGTAT	0	639	0	2	0	635	0	2
ACSL4_chrX_109706818	HepG2	WT	1	input	AGTAT	AGTAT	0	60	0	0	0	60	0	0
ACSL4_chrX_109706818	HepG2	WT	2	BS	AGTAT	AGTAT	0.00784314	255	0	0	0	253	2	0
ACSL4_chrX_109706818	HepG2	WT	2	input	AGTAT	AGTAT	0.0070922	282	1	2	0	275	2	2
ACSL4_chrX_109706818	HepG2	WT	3	input	AGTAT	AGTAT	0	79	0	1	0	78	0	0
ACSL4_chrX_109706818	HepG2	PUS1KO	1	BS	AGTAT	AGTAT	0.0218579	183	0	0	0	179	4	0
ACSL4_chrX_109706818	HepG2	PUS1KO	1	input	AGTAT	AGTAT	0	195	0	2	0	193	0	0
ACSL4_chrX_109706818	HepG2	PUS1KO	2	BS	AGTAT	AGTAT	0.0115607	173	0	3	0	167	2	1
ACSL4_chrX_109706818	HepG2	PUS1KO	2	input	AGTAT	AGTAT	0	94	0	1	0	93	0	0
ACSL4_chrX_109706818	HepG2	PUS1KO	3	BS	AGTAT	AGTAT	0	80	0	1	0	79	0	0
ACSL4_chrX_109706818	HepG2	PUS1KO	3	input	AGTAT	AGTAT	0.00952381	105	0	1	0	103	1	0
ACSL4_chrX_109706818	HepG2	WT	1	BS	AGTAT	AGTAT	0.00645161	155	0	0	0	153	1	1
ACSL4_chrX_109706818	HepG2	WT	1	input	AGTAT	AGTAT	0.00355872	843	0	7	0	833	3	0
ACSL4_chrX_109706818	HepG2	WT	2	BS	AGTAT	AGTAT	0	162	1	2	0	159	0	0
ACSL4_chrX_109706818	HepG2	WT	2	input	AGTAT	AGTAT	0.0143541	209	0	2	0	204	3	0
ACSL4_chrX_109706818	HepG2	WT	3	BS	AGTAT	AGTAT	0	196	0	0	0	196	0	0
ACSL4_chrX_109706818	HepG2	WT	3	input	AGTAT	AGTAT	0.00529101	189	0	2	0	186	1	0
ACSL4_chrX_109716428	HEK293T	KD	1	BS	CATAC	CATAC	0	246	0	1	0	245	0	0
ACSL4_chrX_109716428	HEK293T	KD	1	input	CATAC	CATAC	0	56	0	0	0	56	0	0
ACSL4_chrX_109716428	HEK293T	KD	2	BS	CATAC	CATAC	0.00508906	393	0	3	0	388	2	0
ACSL4_chrX_109716428	HEK293T	KD	3	BS	CATAC	CATAC	0	140	0	0	0	140	0	0
ACSL4_chrX_109716428	HEK293T	KD	3	input	CATAC	CATAC	0	289	0	0	1	288	0	0
ACSL4_chrX_109716428	HEK293T	WT	1	BS	CATAC	CATAC	0.00578035	173	0	0	0	172	1	0
ACSL4_chrX_109716428	HEK293T	WT	1	input	CATAC	CATAC	0.00480769	208	0	0	0	207	1	0
ACSL4_chrX_109716428	HEK293T	WT	2	BS	CATAC	CATAC	0.00512821	195	1	0	0	193	1	0
ACSL4_chrX_109716428	HEK293T	WT	2	input	CATAC	CATAC	0	84	0	0	0	84	0	0
ACSL4_chrX_109716428	HEK293T	WT	3	BS	CATAC	CATAC	0.00943396	106	0	1	0	104	1	0
ACSL4_chrX_109716428	HEK293T	WT	3	input	CATAC	CATAC	0	149	0	0	0	149	0	0
ACSL4_chrX_109716428	HEK293T	OE	1	BS	CATAC	CATAC	0.00404858	247	0	0	0	246	1	0
ACSL4_chrX_109716428	HEK293T	OE	2	BS	CATAC	CATAC	0.011811	254	0	0	0	251	3	0
ACSL4_chrX_109716428	HEK293T	OE	2	input	CATAC	CATAC	0	97	0	0	0	97	0	0
ACSL4_chrX_109716428	HEK293T	OE	3	BS	CATAC	CATAC	0.00176678	566	0	1	0	564	1	0
ACSL4_chrX_109716428	HEK293T	OE	3	input	CATAC	CATAC	0	93	0	0	0	93	0	0
ACSL4_chrX_109716428	HEK293T	WT	1	BS	CATAC	CATAC	0.00347222	288	0	0	0	287	1	0
ACSL4_chrX_109716428	HEK293T	WT	1	input	CATAC	CATAC	0.00829876	241	0	0	0	239	2	0
ACSL4_chrX_109716428	HEK293T	WT	2	BS	CATAC	CATAC	0.00419287	477	1	3	0	471	2	0
ACSL4_chrX_109716428	HEK293T	WT	3	BS	CATAC	CATAC	0	151	0	0	0	151	0	0
ACSL4_chrX_109716428	HEK293T	WT	3	input	CATAC	CATAC	0	90	0	0	0	90	0	0
ACSL4_chrX_109716428	HepG2	KD	1	BS	CATAC	CATAC	0.00383142	261	0	0	0	260	1	0
ACSL4_chrX_109716428	HepG2	KD	1	input	CATAC	CATAC	0	143	0	0	0	143	0	0
ACSL4_chrX_109716428	HepG2	KD	2	BS	CATAC	CATAC	0.00775194	129	0	0	0	128	1	0
ACSL4_chrX_109716428	HepG2	KD	2	input	CATAC	CATAC	0	136	0	0	0	136	0	0
ACSL4_chrX_109716428	HepG2	KD	3	BS	CATAC	CATAC	0.00546448	183	0	0	0	182	1	0
ACSL4_chrX_109716428	HepG2	KD	3	input	CATAC	CATAC	0	43	0	0	0	43	0	0
ACSL4_chrX_109716428	HepG2	WT	1	BS	CATAC	CATAC	0	323	0	1	0	322	0	0
ACSL4_chrX_109716428	HepG2	WT	1	input	CATAC	CATAC	0.0060241	166	0	0	0	165	1	0
ACSL4_chrX_109716428	HepG2	WT	2	BS	CATAC	CATAC	0.00793651	126	0	1	1	123	1	0
ACSL4_chrX_109716428	HepG2	WT	2	input	CATAC	CATAC	0	131	0	0	0	131	0	0
ACSL4_chrX_109716428	HepG2	WT	3	BS	CATAC	CATAC	0	218	0	0	0	218	0	0
ACSL4_chrX_109716428	HepG2	OE	1	BS	CATAC	CATAC	0.010989	182	0	0	0	180	2	0
ACSL4_chrX_109716428	HepG2	OE	1	input	CATAC	CATAC	0	41	0	0	0	41	0	0
ACSL4_chrX_109716428	HepG2	OE	2	BS	CATAC	CATAC	0	253	0	0	0	253	0	0
ACSL4_chrX_109716428	HepG2	OE	2	input	CATAC	CATAC	0	160	0	0	0	160	0	0
ACSL4_chrX_109716428	HepG2	OE	3	BS	CATAC	CATAC	0	133	0	0	0	133	0	0
ACSL4_chrX_109716428	HepG2	WT	1	input	CATAC	CATAC	0	25	0	0	0	25	0	0
ACSL4_chrX_109716428	HepG2	WT	2	BS	CATAC	CATAC	0	351	0	0	0	351	0	0
ACSL4_chrX_109716428	HepG2	WT	2	input	CATAC	CATAC	0.00649351	154	0	0	0	153	1	0
ACSL4_chrX_109716428	HepG2	WT	3	input	CATAC	CATAC	0	82	1	1	0	80	0	0
ACSL4_chrX_109716428	HepG2	PUS1KO	1	BS	CATAC	CATAC	0	165	0	0	0	165	0	0
ACSL4_chrX_109716428	HepG2	PUS1KO	1	input	CATAC	CATAC	0	49	0	1	0	48	0	0
ACSL4_chrX_109716428	HepG2	PUS1KO	2	BS	CATAC	CATAC	0	143	0	0	0	143	0	0
ACSL4_chrX_109716428	HepG2	PUS1KO	2	input	CATAC	CATAC	0	113	0	1	1	111	0	0
ACSL4_chrX_109716428	HepG2	PUS1KO	3	BS	CATAC	CATAC	0	230	0	0	0	230	0	0
ACSL4_chrX_109716428	HepG2	PUS1KO	3	input	CATAC	CATAC	0	39	0	0	0	39	0	0
ACSL4_chrX_109716428	HepG2	WT	1	BS	CATAC	CATAC	0.00833333	120	0	1	0	118	1	0
ACSL4_chrX_109716428	HepG2	WT	1	input	CATAC	CATAC	0.00568182	176	0	1	0	174	1	0
ACSL4_chrX_109716428	HepG2	WT	2	BS	CATAC	CATAC	0.012987	77	0	0	0	76	1	0
ACSL4_chrX_109716428	HepG2	WT	2	input	CATAC	CATAC	0	49	0	0	0	49	0	0
ACSL4_chrX_109716428	HepG2	WT	3	BS	CATAC	CATAC	0	115	0	1	0	114	0	0
ACSL4_chrX_109716428	HepG2	WT	3	input	CATAC	CATAC	0	126	0	0	0	126	0	0
ACSL4_chrX_109732148	HEK293T	KD	1	BS	GCTTT	TTTAT	0.0184332	217	0	0	0	213	4	0
ACSL4_chrX_109732148	HEK293T	KD	1	input	GCTTT	TTTAT	0.0232558	86	0	0	0	84	2	0
ACSL4_chrX_109732148	HEK293T	KD	2	BS	GCTTT	TTTAT	0.0489914	694	0	0	1	658	34	1
ACSL4_chrX_109732148	HEK293T	KD	3	BS	GCTTT	TTTAT	0.0314465	159	0	0	0	153	5	1
ACSL4_chrX_109732148	HEK293T	KD	3	input	GCTTT	TTTAT	0.022293	314	0	0	0	307	7	0
ACSL4_chrX_109732148	HEK293T	WT	1	BS	GCTTT	TTTAT	0.0323887	247	0	0	0	239	8	0
ACSL4_chrX_109732148	HEK293T	WT	1	input	GCTTT	TTTAT	0.0143885	278	0	1	0	272	4	1
ACSL4_chrX_109732148	HEK293T	WT	2	BS	GCTTT	TTTAT	0.0215054	372	0	0	0	361	8	3
ACSL4_chrX_109732148	HEK293T	WT	2	input	GCTTT	TTTAT	0.0420168	119	0	0	0	113	5	1
ACSL4_chrX_109732148	HEK293T	WT	3	BS	GCTTT	TTTAT	0.0147059	136	0	0	0	134	2	0
ACSL4_chrX_109732148	HEK293T	WT	3	input	GCTTT	TTTAT	0.037037	135	0	0	0	130	5	0
ACSL4_chrX_109732148	HEK293T	OE	1	BS	GCTTT	TTTAT	0.0304348	230	0	0	0	223	7	0
ACSL4_chrX_109732148	HEK293T	OE	1	input	GCTTT	TTTAT	0.0666667	60	0	0	0	56	4	0
ACSL4_chrX_109732148	HEK293T	OE	2	BS	GCTTT	TTTAT	0.0166667	180	0	0	0	176	3	1
ACSL4_chrX_109732148	HEK293T	OE	2	input	GCTTT	TTTAT	0.0222222	135	0	0	0	131	3	1
ACSL4_chrX_109732148	HEK293T	OE	3	BS	GCTTT	TTTAT	0.0147874	541	0	2	0	529	8	2
ACSL4_chrX_109732148	HEK293T	OE	3	input	GCTTT	TTTAT	0.0277778	108	0	0	0	105	3	0
ACSL4_chrX_109732148	HEK293T	WT	1	BS	GCTTT	TTTAT	0.0131926	379	0	2	0	370	5	2
ACSL4_chrX_109732148	HEK293T	WT	1	input	GCTTT	TTTAT	0.0262391	343	1	0	0	332	9	1
ACSL4_chrX_109732148	HEK293T	WT	2	BS	GCTTT	TTTAT	0.024961	641	0	1	0	621	16	3
ACSL4_chrX_109732148	HEK293T	WT	3	BS	GCTTT	TTTAT	0.0252101	238	0	3	0	228	6	1
ACSL4_chrX_109732148	HEK293T	WT	3	input	GCTTT	TTTAT	0.0212766	94	0	0	0	92	2	0
ACSL4_chrX_109732148	HepG2	KD	1	BS	GCTTT	TTTAT	0.283105	657	0	2	0	466	186	3
ACSL4_chrX_109732148	HepG2	KD	1	input	GCTTT	TTTAT	0.0454545	132	0	0	0	125	6	1
ACSL4_chrX_109732148	HepG2	KD	2	input	GCTTT	TTTAT	0.0223464	179	0	0	0	175	4	0
ACSL4_chrX_109732148	HepG2	KD	3	BS	GCTTT	TTTAT	0.0234192	427	0	0	0	414	10	3
ACSL4_chrX_109732148	HepG2	KD	3	input	GCTTT	TTTAT	0.0285714	35	0	0	0	33	1	1
ACSL4_chrX_109732148	HepG2	WT	1	BS	GCTTT	TTTAT	0.0230126	478	1	2	0	462	11	2
ACSL4_chrX_109732148	HepG2	WT	1	input	GCTTT	TTTAT	0.0247525	404	0	0	0	392	10	2
ACSL4_chrX_109732148	HepG2	WT	2	BS	GCTTT	TTTAT	0	51	0	0	0	51	0	0
ACSL4_chrX_109732148	HepG2	WT	2	input	GCTTT	TTTAT	0.0215054	93	0	0	0	90	2	1
ACSL4_chrX_109732148	HepG2	WT	3	BS	GCTTT	TTTAT	0.0264423	416	0	2	0	402	11	1
ACSL4_chrX_109732148	HepG2	OE	1	BS	GCTTT	TTTAT	0.035461	423	0	1	0	406	15	1
ACSL4_chrX_109732148	HepG2	OE	1	input	GCTTT	TTTAT	0.015544	193	0	1	0	189	3	0
ACSL4_chrX_109732148	HepG2	OE	2	BS	GCTTT	TTTAT	0.0216606	277	0	0	0	269	6	2
ACSL4_chrX_109732148	HepG2	OE	2	input	GCTTT	TTTAT	0.00934579	107	0	0	0	106	1	0
ACSL4_chrX_109732148	HepG2	OE	3	BS	GCTTT	TTTAT	0.0272727	330	0	1	0	320	9	0
ACSL4_chrX_109732148	HepG2	OE	3	input	GCTTT	TTTAT	0	21	0	0	0	20	0	1
ACSL4_chrX_109732148	HepG2	WT	1	BS	GCTTT	TTTAT	0.020979	143	0	0	0	139	3	1
ACSL4_chrX_109732148	HepG2	WT	1	input	GCTTT	TTTAT	0.0294118	68	0	0	0	66	2	0
ACSL4_chrX_109732148	HepG2	WT	2	BS	GCTTT	TTTAT	0.0175439	228	0	0	0	224	4	0
ACSL4_chrX_109732148	HepG2	WT	2	input	GCTTT	TTTAT	0.03125	160	0	0	0	153	5	2
ACSL4_chrX_109732148	HepG2	WT	3	BS	GCTTT	TTTAT	0.0238386	1636	0	1	0	1592	39	4
ACSL4_chrX_109732148	HepG2	WT	3	input	GCTTT	TTTAT	0.025641	156	0	0	0	152	4	0
ACSL4_chrX_109732148	HepG2	PUS1KO	1	BS	GCTTT	TTTAT	0.0325203	246	0	1	0	237	8	0
ACSL4_chrX_109732148	HepG2	PUS1KO	1	input	GCTTT	TTTAT	0.0212766	329	0	0	0	321	7	1
ACSL4_chrX_109732148	HepG2	PUS1KO	2	BS	GCTTT	TTTAT	0.026455	189	0	0	0	184	5	0
ACSL4_chrX_109732148	HepG2	PUS1KO	2	input	GCTTT	TTTAT	0.0309278	97	0	0	1	93	3	0
ACSL4_chrX_109732148	HepG2	PUS1KO	3	BS	GCTTT	TTTAT	0.0235849	424	0	0	0	413	10	1
ACSL4_chrX_109732148	HepG2	PUS1KO	3	input	GCTTT	TTTAT	0.0983607	61	0	0	0	55	6	0
ACSL4_chrX_109732148	HepG2	WT	1	BS	GCTTT	TTTAT	0.0236686	338	0	0	0	329	8	1
ACSL4_chrX_109732148	HepG2	WT	1	input	GCTTT	TTTAT	0.0409207	391	0	0	0	371	16	4
ACSL4_chrX_109732148	HepG2	WT	2	BS	GCTTT	TTTAT	0.024858	1408	0	1	0	1366	35	6
ACSL4_chrX_109732148	HepG2	WT	2	input	GCTTT	TTTAT	0	51	0	0	0	51	0	0
ACSL4_chrX_109732148	HepG2	WT	3	BS	GCTTT	TTTAT	0.0176991	226	0	0	0	221	4	1
ACSL4_chrX_109732148	HepG2	WT	3	input	GCTTT	TTTAT	0.035	200	0	0	0	192	7	1
ACTL6A_chr3_179587991	HEK293T	KD	1	BS	TGTAG	TGTAG	0.0753425	292	1	0	1	256	22	12
ACTL6A_chr3_179587991	HEK293T	KD	1	input	TGTAG	TGTAG	0.02	150	0	0	0	140	3	7
ACTL6A_chr3_179587991	HEK293T	KD	2	BS	TGTAG	TGTAG	0.026648	713	0	1	3	647	19	43
ACTL6A_chr3_179587991	HEK293T	KD	3	BS	TGTAG	TGTAG	0.123457	324	1	1	3	263	40	16
ACTL6A_chr3_179587991	HEK293T	KD	3	input	TGTAG	TGTAG	0.016369	672	0	1	0	640	11	20
ACTL6A_chr3_179587991	HEK293T	WT	1	BS	TGTAG	TGTAG	0.128114	281	8	6	2	215	36	14
ACTL6A_chr3_179587991	HEK293T	WT	1	input	TGTAG	TGTAG	0.0208333	528	1	2	0	463	11	51
ACTL6A_chr3_179587991	HEK293T	WT	2	BS	TGTAG	TGTAG	0.162978	497	1	2	2	376	81	35
ACTL6A_chr3_179587991	HEK293T	WT	2	input	TGTAG	TGTAG	0.00518135	193	0	0	1	186	1	5
ACTL6A_chr3_179587991	HEK293T	WT	3	BS	TGTAG	TGTAG	0.29771	262	7	13	5	155	78	4
ACTL6A_chr3_179587991	HEK293T	WT	3	input	TGTAG	TGTAG	0.00789474	380	3	3	0	348	3	23
ACTL6A_chr3_179587991	HEK293T	OE	1	BS	TGTAG	TGTAG	0.24924	329	2	13	3	222	82	7
ACTL6A_chr3_179587991	HEK293T	OE	2	BS	TGTAG	TGTAG	0.220994	181	4	1	2	126	40	8
ACTL6A_chr3_179587991	HEK293T	OE	2	input	TGTAG	TGTAG	0.0252525	198	0	1	0	182	5	10
ACTL6A_chr3_179587991	HEK293T	OE	3	BS	TGTAG	TGTAG	0.323657	689	4	3	10	423	223	26
ACTL6A_chr3_179587991	HEK293T	OE	3	input	TGTAG	TGTAG	0.0258621	232	0	2	0	220	6	4
ACTL6A_chr3_179587991	HEK293T	WT	1	BS	TGTAG	TGTAG	0.210291	447	0	0	4	336	94	13
ACTL6A_chr3_179587991	HEK293T	WT	1	input	TGTAG	TGTAG	0.00899281	556	2	2	3	509	5	35
ACTL6A_chr3_179587991	HEK293T	WT	2	BS	TGTAG	TGTAG	0.124459	924	33	9	3	732	115	32
ACTL6A_chr3_179587991	HEK293T	WT	3	BS	TGTAG	TGTAG	0.153153	333	5	3	1	261	51	12
ACTL6A_chr3_179587991	HEK293T	WT	3	input	TGTAG	TGTAG	0.027933	179	0	0	1	166	5	7
ACTL6A_chr3_179587991	HepG2	KD	1	BS	TGTAG	TGTAG	0.016	375	0	2	1	347	6	19
ACTL6A_chr3_179587991	HepG2	KD	1	input	TGTAG	TGTAG	0.0105263	475	2	0	0	441	5	27
ACTL6A_chr3_179587991	HepG2	KD	2	BS	TGTAG	TGTAG	0.0140845	355	1	2	1	330	5	16
ACTL6A_chr3_179587991	HepG2	KD	2	input	TGTAG	TGTAG	0.00378788	264	1	2	0	253	1	7
ACTL6A_chr3_179587991	HepG2	KD	3	BS	TGTAG	TGTAG	0.00740741	270	0	1	0	256	2	11
ACTL6A_chr3_179587991	HepG2	KD	3	input	TGTAG	TGTAG	0.00970874	103	0	0	0	94	1	8
ACTL6A_chr3_179587991	HepG2	WT	1	BS	TGTAG	TGTAG	0.0181818	55	0	0	1	51	1	2
ACTL6A_chr3_179587991	HepG2	WT	1	input	TGTAG	TGTAG	0.0113636	440	1	2	1	406	5	25
ACTL6A_chr3_179587991	HepG2	WT	2	BS	TGTAG	TGTAG	0.111465	314	12	3	10	248	35	6
ACTL6A_chr3_179587991	HepG2	WT	2	input	TGTAG	TGTAG	0.0191693	313	1	2	1	287	6	16
ACTL6A_chr3_179587991	HepG2	WT	3	BS	TGTAG	TGTAG	0.0109127	1008	1	2	0	924	11	70
ACTL6A_chr3_179587991	HepG2	OE	1	BS	TGTAG	TGTAG	0.798077	104	1	0	0	19	83	1
ACTL6A_chr3_179587991	HepG2	OE	1	input	TGTAG	TGTAG	0.00819672	244	0	0	0	235	2	7
ACTL6A_chr3_179587991	HepG2	OE	2	input	TGTAG	TGTAG	0.0103093	388	0	0	2	361	4	21
ACTL6A_chr3_179587991	HepG2	OE	3	input	TGTAG	TGTAG	0.0131579	76	0	0	0	70	1	5
ACTL6A_chr3_179587991	HepG2	WT	1	input	TGTAG	TGTAG	0.00729927	137	0	1	0	126	1	9
ACTL6A_chr3_179587991	HepG2	WT	2	BS	TGTAG	TGTAG	0.00380952	525	2	1	0	495	2	25
ACTL6A_chr3_179587991	HepG2	WT	2	input	TGTAG	TGTAG	0.00869565	230	0	0	1	217	2	10
ACTL6A_chr3_179587991	HepG2	WT	3	BS	TGTAG	TGTAG	0.014313	1048	2	3	3	975	15	50
ACTL6A_chr3_179587991	HepG2	WT	3	input	TGTAG	TGTAG	0.00609756	164	0	0	0	157	1	6
ACTL6A_chr3_179587991	HepG2	PUS1KO	1	BS	TGTAG	TGTAG	0.193717	382	0	0	1	293	74	14
ACTL6A_chr3_179587991	HepG2	PUS1KO	1	input	TGTAG	TGTAG	0.008	375	1	1	0	352	3	18
ACTL6A_chr3_179587991	HepG2	PUS1KO	2	BS	TGTAG	TGTAG	0.020979	143	0	1	0	133	3	6
ACTL6A_chr3_179587991	HepG2	PUS1KO	2	input	TGTAG	TGTAG	0.0222222	180	0	0	0	161	4	15
ACTL6A_chr3_179587991	HepG2	PUS1KO	3	BS	TGTAG	TGTAG	0.00260417	384	1	0	1	361	1	20
ACTL6A_chr3_179587991	HepG2	PUS1KO	3	input	TGTAG	TGTAG	0.0127119	236	0	2	0	217	3	14
ACTL6A_chr3_179587991	HepG2	WT	1	BS	TGTAG	TGTAG	0.212534	734	162	1	6	391	156	18
ACTL6A_chr3_179587991	HepG2	WT	1	input	TGTAG	TGTAG	0.00917431	545	0	2	0	513	5	25
ACTL6A_chr3_179587991	HepG2	WT	2	input	TGTAG	TGTAG	0.00900901	111	0	0	0	107	1	3
ACTL6A_chr3_179587991	HepG2	WT	3	BS	TGTAG	TGTAG	0.0179641	167	0	1	1	155	3	7
ACTL6A_chr3_179587991	HepG2	WT	3	input	TGTAG	TGTAG	0.0155039	258	1	0	1	240	4	12
ACVR2B_chr3_38493029	HEK293T	KD	1	BS	TGTAG	TGTAG	0.110169	118	0	1	0	101	13	3
ACVR2B_chr3_38493029	HEK293T	KD	1	input	TGTAG	TGTAG	0	41	0	1	0	40	0	0
ACVR2B_chr3_38493029	HEK293T	KD	2	BS	TGTAG	TGTAG	0.0240964	166	0	1	0	155	4	6
ACVR2B_chr3_38493029	HEK293T	KD	3	BS	TGTAG	TGTAG	0.0666667	45	1	0	0	40	3	1
ACVR2B_chr3_38493029	HEK293T	KD	3	input	TGTAG	TGTAG	0.00840336	238	1	2	0	227	2	6
ACVR2B_chr3_38493029	HEK293T	WT	1	BS	TGTAG	TGTAG	0.220339	59	0	0	0	46	13	0
ACVR2B_chr3_38493029	HEK293T	WT	1	input	TGTAG	TGTAG	0	187	1	0	0	182	0	4
ACVR2B_chr3_38493029	HEK293T	WT	2	BS	TGTAG	TGTAG	0.267606	71	0	1	0	49	19	2
ACVR2B_chr3_38493029	HEK293T	WT	2	input	TGTAG	TGTAG	0.0153846	65	0	1	0	63	1	0
ACVR2B_chr3_38493029	HEK293T	WT	3	BS	TGTAG	TGTAG	0.5	40	2	0	1	17	20	0
ACVR2B_chr3_38493029	HEK293T	WT	3	input	TGTAG	TGTAG	0	96	0	0	0	93	0	3
ACVR2B_chr3_38493029	HEK293T	OE	1	BS	TGTAG	TGTAG	0.296296	27	0	0	0	19	8	0
ACVR2B_chr3_38493029	HEK293T	OE	1	input	TGTAG	TGTAG	0	73	0	0	0	72	0	1
ACVR2B_chr3_38493029	HEK293T	OE	2	input	TGTAG	TGTAG	0.0144928	69	0	1	0	67	1	0
ACVR2B_chr3_38493029	HEK293T	OE	3	BS	TGTAG	TGTAG	0.50495	101	0	1	0	49	51	0
ACVR2B_chr3_38493029	HEK293T	OE	3	input	TGTAG	TGTAG	0	92	0	0	0	89	0	3
ACVR2B_chr3_38493029	HEK293T	WT	1	BS	TGTAG	TGTAG	0.0120482	83	0	1	0	80	1	1
ACVR2B_chr3_38493029	HEK293T	WT	1	input	TGTAG	TGTAG	0.0105263	190	0	1	0	183	2	4
ACVR2B_chr3_38493029	HEK293T	WT	2	BS	TGTAG	TGTAG	0	125	0	1	0	122	0	2
ACVR2B_chr3_38493029	HEK293T	WT	3	BS	TGTAG	TGTAG	0.338235	68	0	1	1	43	23	0
ACVR2B_chr3_38493029	HEK293T	WT	3	input	TGTAG	TGTAG	0.015873	63	0	0	0	61	1	1
ACVR2B_chr3_38493029	HepG2	KD	1	BS	TGTAG	TGTAG	0.00475059	421	0	3	0	410	2	6
ACVR2B_chr3_38493029	HepG2	KD	1	input	TGTAG	TGTAG	0.0151515	66	0	0	0	64	1	1
ACVR2B_chr3_38493029	HepG2	KD	2	input	TGTAG	TGTAG	0	153	0	0	0	148	0	5
ACVR2B_chr3_38493029	HepG2	KD	3	BS	TGTAG	TGTAG	0.0263158	228	0	0	0	216	6	6
ACVR2B_chr3_38493029	HepG2	KD	3	input	TGTAG	TGTAG	0	21	0	0	0	21	0	0
ACVR2B_chr3_38493029	HepG2	WT	1	input	TGTAG	TGTAG	0.00671141	149	0	0	0	146	1	2
ACVR2B_chr3_38493029	HepG2	WT	2	input	TGTAG	TGTAG	0.011583	259	1	0	0	250	3	5
ACVR2B_chr3_38493029	HepG2	WT	3	BS	TGTAG	TGTAG	0.0084317	593	2	3	0	574	5	9
ACVR2B_chr3_38493029	HepG2	OE	1	BS	TGTAG	TGTAG	0.902439	41	0	2	0	2	37	0
ACVR2B_chr3_38493029	HepG2	OE	1	input	TGTAG	TGTAG	0.0111111	180	0	4	0	168	2	6
ACVR2B_chr3_38493029	HepG2	OE	2	input	TGTAG	TGTAG	0.00552486	181	0	1	0	175	1	4
ACVR2B_chr3_38493029	HepG2	WT	1	input	TGTAG	TGTAG	0	92	0	0	0	90	0	2
ACVR2B_chr3_38493029	HepG2	WT	2	input	TGTAG	TGTAG	0	69	1	0	0	66	0	2
ACVR2B_chr3_38493029	HepG2	WT	3	input	TGTAG	TGTAG	0.0444444	45	0	0	0	42	2	1
ACVR2B_chr3_38493029	HepG2	PUS1KO	1	BS	TGTAG	TGTAG	0	40	0	0	0	40	0	0
ACVR2B_chr3_38493029	HepG2	PUS1KO	1	input	TGTAG	TGTAG	0	203	0	2	0	198	0	3
ACVR2B_chr3_38493029	HepG2	PUS1KO	2	input	TGTAG	TGTAG	0.00862069	116	0	1	0	113	1	1
ACVR2B_chr3_38493029	HepG2	PUS1KO	3	BS	TGTAG	TGTAG	0.0190476	105	0	2	0	98	2	3
ACVR2B_chr3_38493029	HepG2	PUS1KO	3	input	TGTAG	TGTAG	0.012987	77	0	0	0	75	1	1
ACVR2B_chr3_38493029	HepG2	WT	1	input	TGTAG	TGTAG	0.0169972	353	0	2	1	336	6	8
ACVR2B_chr3_38493029	HepG2	WT	2	input	TGTAG	TGTAG	0.00534759	187	0	0	0	185	1	1
ACVR2B_chr3_38493029	HepG2	WT	3	BS	TGTAG	TGTAG	0.0108108	185	0	0	0	180	2	3
ACVR2B_chr3_38493029	HepG2	WT	3	input	TGTAG	TGTAG	0.0169492	59	0	1	0	55	1	2
AFMID_chr17_78197143	HEK293T	KD	1	BS	TATAG	TATAG	0.0149254	134	0	1	0	130	2	1
AFMID_chr17_78197143	HEK293T	KD	1	input	TATAG	TATAG	0	33	0	0	0	33	0	0
AFMID_chr17_78197143	HEK293T	KD	2	BS	TATAG	TATAG	0.00977199	307	0	4	0	298	3	2
AFMID_chr17_78197143	HEK293T	KD	3	BS	TATAG	TATAG	0	170	0	0	0	169	0	1
AFMID_chr17_78197143	HEK293T	KD	3	input	TATAG	TATAG	0.00787402	254	0	1	0	251	2	0
AFMID_chr17_78197143	HEK293T	WT	1	BS	TATAG	TATAG	0.00909091	220	0	2	0	216	2	0
AFMID_chr17_78197143	HEK293T	WT	1	input	TATAG	TATAG	0	176	0	1	0	174	0	1
AFMID_chr17_78197143	HEK293T	WT	2	BS	TATAG	TATAG	0.010101	198	0	0	0	195	2	1
AFMID_chr17_78197143	HEK293T	WT	2	input	TATAG	TATAG	0	64	0	1	0	63	0	0
AFMID_chr17_78197143	HEK293T	WT	3	BS	TATAG	TATAG	0	110	0	0	0	110	0	0
AFMID_chr17_78197143	HEK293T	WT	3	input	TATAG	TATAG	0.00740741	135	0	0	0	134	1	0
AFMID_chr17_78197143	HEK293T	OE	1	BS	TATAG	TATAG	0.00534759	187	0	0	0	185	1	1
AFMID_chr17_78197143	HEK293T	OE	1	input	TATAG	TATAG	0	53	0	1	0	52	0	0
AFMID_chr17_78197143	HEK293T	OE	2	BS	TATAG	TATAG	0.0538922	167	2	1	1	153	9	1
AFMID_chr17_78197143	HEK293T	OE	2	input	TATAG	TATAG	0	62	0	2	0	60	0	0
AFMID_chr17_78197143	HEK293T	OE	3	BS	TATAG	TATAG	0.00481928	415	1	0	0	411	2	1
AFMID_chr17_78197143	HEK293T	OE	3	input	TATAG	TATAG	0	80	0	1	0	79	0	0
AFMID_chr17_78197143	HEK293T	WT	1	BS	TATAG	TATAG	0	393	0	2	0	390	0	1
AFMID_chr17_78197143	HEK293T	WT	1	input	TATAG	TATAG	0.00510204	196	0	1	0	193	1	1
AFMID_chr17_78197143	HEK293T	WT	2	BS	TATAG	TATAG	0.00296736	337	1	0	0	335	1	0
AFMID_chr17_78197143	HEK293T	WT	3	BS	TATAG	TATAG	0.00456621	219	0	2	0	216	1	0
AFMID_chr17_78197143	HEK293T	WT	3	input	TATAG	TATAG	0	59	0	0	0	59	0	0
AFMID_chr17_78197143	HepG2	KD	1	BS	TATAG	TATAG	0.012987	77	0	0	0	76	1	0
AFMID_chr17_78197143	HepG2	KD	1	input	TATAG	TATAG	0.00598802	167	0	0	0	166	1	0
AFMID_chr17_78197143	HepG2	KD	2	BS	TATAG	TATAG	0.00498753	401	0	2	0	395	2	2
AFMID_chr17_78197143	HepG2	KD	2	input	TATAG	TATAG	0	96	0	0	0	96	0	0
AFMID_chr17_78197143	HepG2	KD	3	BS	TATAG	TATAG	0.00761421	394	0	1	0	390	3	0
AFMID_chr17_78197143	HepG2	KD	3	input	TATAG	TATAG	0	29	0	0	0	29	0	0
AFMID_chr17_78197143	HepG2	WT	1	BS	TATAG	TATAG	0.00510204	392	0	1	0	389	2	0
AFMID_chr17_78197143	HepG2	WT	1	input	TATAG	TATAG	0.00869565	230	0	5	0	223	2	0
AFMID_chr17_78197143	HepG2	WT	2	BS	TATAG	TATAG	0	42	0	0	0	42	0	0
AFMID_chr17_78197143	HepG2	WT	2	input	TATAG	TATAG	0	158	0	0	0	158	0	0
AFMID_chr17_78197143	HepG2	OE	1	BS	TATAG	TATAG	0	189	0	0	0	188	0	1
AFMID_chr17_78197143	HepG2	OE	1	input	TATAG	TATAG	0	59	0	1	0	58	0	0
AFMID_chr17_78197143	HepG2	OE	2	BS	TATAG	TATAG	0.00381679	262	0	0	0	261	1	0
AFMID_chr17_78197143	HepG2	OE	2	input	TATAG	TATAG	0	125	0	0	0	124	0	1
AFMID_chr17_78197143	HepG2	OE	3	BS	TATAG	TATAG	0.0144928	69	0	0	0	68	1	0
AFMID_chr17_78197143	HepG2	WT	2	BS	TATAG	TATAG	0	200	0	2	1	197	0	0
AFMID_chr17_78197143	HepG2	WT	2	input	TATAG	TATAG	0	87	0	0	0	87	0	0
AFMID_chr17_78197143	HepG2	WT	3	BS	TATAG	TATAG	0.0014245	702	0	1	0	699	1	1
AFMID_chr17_78197143	HepG2	WT	3	input	TATAG	TATAG	0	71	0	0	0	70	0	1
AFMID_chr17_78197143	HepG2	PUS1KO	1	BS	TATAG	TATAG	0.00664452	301	0	0	0	299	2	0
AFMID_chr17_78197143	HepG2	PUS1KO	1	input	TATAG	TATAG	0	67	0	0	0	67	0	0
AFMID_chr17_78197143	HepG2	PUS1KO	2	BS	TATAG	TATAG	0	197	0	0	0	195	0	2
AFMID_chr17_78197143	HepG2	PUS1KO	2	input	TATAG	TATAG	0	113	0	0	0	113	0	0
AFMID_chr17_78197143	HepG2	PUS1KO	3	BS	TATAG	TATAG	0.0044843	223	0	0	0	222	1	0
AFMID_chr17_78197143	HepG2	PUS1KO	3	input	TATAG	TATAG	0.0212766	47	0	0	0	46	1	0
AFMID_chr17_78197143	HepG2	WT	1	BS	TATAG	TATAG	0	134	0	0	0	133	0	1
AFMID_chr17_78197143	HepG2	WT	1	input	TATAG	TATAG	0.0178571	168	0	0	0	165	3	0
AFMID_chr17_78197143	HepG2	WT	2	BS	TATAG	TATAG	0.00150602	664	0	3	0	659	1	1
AFMID_chr17_78197143	HepG2	WT	2	input	TATAG	TATAG	0	60	0	0	0	59	0	1
AFMID_chr17_78197143	HepG2	WT	3	BS	TATAG	TATAG	0.00552486	181	0	4	0	176	1	0
AFMID_chr17_78197143	HepG2	WT	3	input	TATAG	TATAG	0	153	0	0	0	153	0	0
AFP_chr4_73440546	HEK293T	KD	1	BS	TATAG	TATAG	0	146	0	0	0	146	0	0
AFP_chr4_73440546	HEK293T	KD	2	BS	TATAG	TATAG	0.00348432	287	0	0	0	284	1	2
AFP_chr4_73440546	HEK293T	KD	3	BS	TATAG	TATAG	0	79	0	0	0	79	0	0
AFP_chr4_73440546	HEK293T	KD	3	input	TATAG	TATAG	0	82	0	0	0	81	0	1
AFP_chr4_73440546	HEK293T	WT	1	BS	TATAG	TATAG	0	169	0	0	0	169	0	0
AFP_chr4_73440546	HEK293T	WT	1	input	TATAG	TATAG	0	53	0	1	0	51	0	1
AFP_chr4_73440546	HEK293T	WT	2	BS	TATAG	TATAG	0.00390625	256	0	0	0	253	1	2
AFP_chr4_73440546	HEK293T	WT	2	input	TATAG	TATAG	0	22	0	0	0	22	0	0
AFP_chr4_73440546	HEK293T	WT	3	BS	TATAG	TATAG	0.0102041	98	0	1	0	96	1	0
AFP_chr4_73440546	HEK293T	WT	3	input	TATAG	TATAG	0	153	0	0	0	152	0	1
AFP_chr4_73440546	HEK293T	OE	1	BS	TATAG	TATAG	0.00469484	213	0	0	0	211	1	1
AFP_chr4_73440546	HEK293T	OE	1	input	TATAG	TATAG	0	68	0	0	0	68	0	0
AFP_chr4_73440546	HEK293T	OE	2	BS	TATAG	TATAG	0.00568182	176	0	0	0	172	1	3
AFP_chr4_73440546	HEK293T	OE	2	input	TATAG	TATAG	0	32	0	0	0	31	0	1
AFP_chr4_73440546	HEK293T	OE	3	BS	TATAG	TATAG	0.00236967	422	0	0	0	417	1	4
AFP_chr4_73440546	HEK293T	OE	3	input	TATAG	TATAG	0	25	0	0	0	25	0	0
AFP_chr4_73440546	HEK293T	WT	1	BS	TATAG	TATAG	0.00398406	251	0	0	0	247	1	3
AFP_chr4_73440546	HEK293T	WT	1	input	TATAG	TATAG	0	59	0	0	0	59	0	0
AFP_chr4_73440546	HEK293T	WT	2	BS	TATAG	TATAG	0.0015674	638	1	0	0	635	1	1
AFP_chr4_73440546	HEK293T	WT	3	BS	TATAG	TATAG	0	186	0	0	0	184	0	2
AFP_chr4_73440546	HepG2	KD	1	BS	TATAG	TATAG	0	121	0	1	0	119	0	1
AFP_chr4_73440546	HepG2	KD	2	BS	TATAG	TATAG	0.00224215	446	0	0	0	440	1	5
AFP_chr4_73440546	HepG2	KD	2	input	TATAG	TATAG	0	60	0	1	0	58	0	1
AFP_chr4_73440546	HepG2	KD	3	BS	TATAG	TATAG	0	53	0	0	0	53	0	0
AFP_chr4_73440546	HepG2	WT	1	BS	TATAG	TATAG	0	27	0	0	0	27	0	0
AFP_chr4_73440546	HepG2	WT	1	input	TATAG	TATAG	0	41	0	0	0	40	0	1
AFP_chr4_73440546	HepG2	WT	2	BS	TATAG	TATAG	0	149	0	0	0	149	0	0
AFP_chr4_73440546	HepG2	WT	2	input	TATAG	TATAG	0	33	0	0	0	32	0	1
AFP_chr4_73440546	HepG2	WT	3	BS	TATAG	TATAG	0	308	0	0	0	308	0	0
AFP_chr4_73440546	HepG2	OE	1	BS	TATAG	TATAG	0	106	0	0	0	106	0	0
AFP_chr4_73440546	HepG2	OE	2	BS	TATAG	TATAG	0	92	0	0	0	92	0	0
AFP_chr4_73440546	HepG2	OE	3	BS	TATAG	TATAG	0	48	0	0	0	47	0	1
AFP_chr4_73440546	HepG2	WT	1	BS	TATAG	TATAG	0	94	0	0	0	93	0	1
AFP_chr4_73440546	HepG2	WT	1	input	TATAG	TATAG	0	53	0	0	0	53	0	0
AFP_chr4_73440546	HepG2	WT	2	BS	TATAG	TATAG	0	105	0	0	0	105	0	0
AFP_chr4_73440546	HepG2	WT	2	input	TATAG	TATAG	0	44	0	0	0	44	0	0
AFP_chr4_73440546	HepG2	WT	3	input	TATAG	TATAG	0	32	0	0	0	32	0	0
AFP_chr4_73440546	HepG2	PUS1KO	1	BS	TATAG	TATAG	0	104	0	0	0	104	0	0
AFP_chr4_73440546	HepG2	PUS1KO	2	BS	TATAG	TATAG	0	114	0	0	0	114	0	0
AFP_chr4_73440546	HepG2	PUS1KO	2	input	TATAG	TATAG	0	29	0	0	0	29	0	0
AFP_chr4_73440546	HepG2	PUS1KO	3	BS	TATAG	TATAG	0	143	0	0	0	143	0	0
AFP_chr4_73440546	HepG2	WT	1	BS	TATAG	TATAG	0	158	0	0	0	157	0	1
AFP_chr4_73440546	HepG2	WT	1	input	TATAG	TATAG	0	77	0	1	0	75	0	1
AFP_chr4_73440546	HepG2	WT	2	BS	TATAG	TATAG	0	103	0	0	0	103	0	0
AFP_chr4_73440546	HepG2	WT	2	input	TATAG	TATAG	0	101	0	0	0	101	0	0
AFP_chr4_73440546	HepG2	WT	3	BS	TATAG	TATAG	0	184	0	0	1	180	0	3
AFP_chr4_73440546	HepG2	WT	3	input	TATAG	TATAG	0	58	0	0	0	57	0	1
AFP_chr4_73446544	HEK293T	KD	1	BS	TATAG	TATAG	0	277	0	2	0	272	0	3
AFP_chr4_73446544	HEK293T	KD	1	input	TATAG	TATAG	0	93	0	0	0	91	0	2
AFP_chr4_73446544	HEK293T	KD	2	BS	TATAG	TATAG	0.00763359	393	2	0	1	382	3	5
AFP_chr4_73446544	HEK293T	KD	3	BS	TATAG	TATAG	0	99	0	1	0	96	0	2
AFP_chr4_73446544	HEK293T	KD	3	input	TATAG	TATAG	0.00249377	401	0	0	0	395	1	5
AFP_chr4_73446544	HEK293T	WT	1	BS	TATAG	TATAG	0	200	1	0	0	196	0	3
AFP_chr4_73446544	HEK293T	WT	1	input	TATAG	TATAG	0	380	0	1	1	370	0	8
AFP_chr4_73446544	HEK293T	WT	2	BS	TATAG	TATAG	0.00306748	326	0	1	1	319	1	4
AFP_chr4_73446544	HEK293T	WT	2	input	TATAG	TATAG	0.0234375	128	0	0	0	125	3	0
AFP_chr4_73446544	HEK293T	WT	3	BS	TATAG	TATAG	0.00689655	145	0	0	0	142	1	2
AFP_chr4_73446544	HEK293T	WT	3	input	TATAG	TATAG	0.0045045	222	0	1	1	215	1	4
AFP_chr4_73446544	HEK293T	OE	1	BS	TATAG	TATAG	0	208	0	0	0	205	0	3
AFP_chr4_73446544	HEK293T	OE	2	BS	TATAG	TATAG	0	144	0	1	0	142	0	1
AFP_chr4_73446544	HEK293T	OE	2	input	TATAG	TATAG	0.00625	160	0	0	0	158	1	1
AFP_chr4_73446544	HEK293T	OE	3	BS	TATAG	TATAG	0.00364964	548	4	2	17	515	2	8
AFP_chr4_73446544	HEK293T	OE	3	input	TATAG	TATAG	0.0163043	184	0	0	0	180	3	1
AFP_chr4_73446544	HEK293T	WT	1	BS	TATAG	TATAG	0	348	0	0	1	343	0	4
AFP_chr4_73446544	HEK293T	WT	1	input	TATAG	TATAG	0.010274	292	4	1	0	281	3	3
AFP_chr4_73446544	HEK293T	WT	2	BS	TATAG	TATAG	0	424	0	1	0	417	0	6
AFP_chr4_73446544	HEK293T	WT	3	BS	TATAG	TATAG	0	227	0	0	1	223	0	3
AFP_chr4_73446544	HEK293T	WT	3	input	TATAG	TATAG	0	145	0	0	0	143	0	2
AFP_chr4_73446544	HepG2	KD	1	BS	TATAG	TATAG	0	78	0	0	0	77	0	1
AFP_chr4_73446544	HepG2	KD	1	input	TATAG	TATAG	0.00426439	469	0	2	1	455	2	9
AFP_chr4_73446544	HepG2	KD	2	BS	TATAG	TATAG	0.00449236	1113	1	4	1	1091	5	11
AFP_chr4_73446544	HepG2	KD	2	input	TATAG	TATAG	0	202	0	0	0	196	0	6
AFP_chr4_73446544	HepG2	KD	3	BS	TATAG	TATAG	0.00473934	422	0	2	0	412	2	6
AFP_chr4_73446544	HepG2	KD	3	input	TATAG	TATAG	0	79	0	0	0	78	0	1
AFP_chr4_73446544	HepG2	WT	1	BS	TATAG	TATAG	0.00588235	340	0	0	0	337	2	1
AFP_chr4_73446544	HepG2	WT	1	input	TATAG	TATAG	0.00296736	337	0	3	0	328	1	5
AFP_chr4_73446544	HepG2	WT	2	BS	TATAG	TATAG	0.0114943	87	0	0	1	84	1	1
AFP_chr4_73446544	HepG2	WT	2	input	TATAG	TATAG	0.00299401	334	0	1	0	325	1	7
AFP_chr4_73446544	HepG2	WT	3	BS	TATAG	TATAG	0.00223714	894	2	0	0	877	2	13
AFP_chr4_73446544	HepG2	OE	1	BS	TATAG	TATAG	0.00275482	363	0	0	0	361	1	1
AFP_chr4_73446544	HepG2	OE	1	input	TATAG	TATAG	0	364	0	1	0	358	0	5
AFP_chr4_73446544	HepG2	OE	2	BS	TATAG	TATAG	0.0025974	385	1	0	0	377	1	6
AFP_chr4_73446544	HepG2	OE	2	input	TATAG	TATAG	0.00566572	353	0	1	0	347	2	3
AFP_chr4_73446544	HepG2	OE	3	BS	TATAG	TATAG	0.00287356	348	1	1	0	345	1	0
AFP_chr4_73446544	HepG2	OE	3	input	TATAG	TATAG	0	56	0	0	0	56	0	0
AFP_chr4_73446544	HepG2	WT	1	BS	TATAG	TATAG	0.00400802	499	1	1	0	491	2	4
AFP_chr4_73446544	HepG2	WT	1	input	TATAG	TATAG	0	164	0	1	0	161	0	2
AFP_chr4_73446544	HepG2	WT	2	BS	TATAG	TATAG	0	38	0	0	0	38	0	0
AFP_chr4_73446544	HepG2	WT	2	input	TATAG	TATAG	0.00230415	434	1	1	0	424	1	7
AFP_chr4_73446544	HepG2	WT	3	input	TATAG	TATAG	0.00540541	185	0	1	0	183	1	0
AFP_chr4_73446544	HepG2	PUS1KO	1	BS	TATAG	TATAG	0.00211864	472	0	0	0	462	1	9
AFP_chr4_73446544	HepG2	PUS1KO	1	input	TATAG	TATAG	0	217	0	1	0	214	0	2
AFP_chr4_73446544	HepG2	PUS1KO	2	BS	TATAG	TATAG	0	79	0	0	0	78	0	1
AFP_chr4_73446544	HepG2	PUS1KO	2	input	TATAG	TATAG	0.00724638	138	1	0	0	136	1	0
AFP_chr4_73446544	HepG2	PUS1KO	3	BS	TATAG	TATAG	0.0026455	756	2	3	0	741	2	8
AFP_chr4_73446544	HepG2	PUS1KO	3	input	TATAG	TATAG	0	53	0	0	0	52	0	1
AFP_chr4_73446544	HepG2	WT	1	BS	TATAG	TATAG	0.0026455	378	0	3	0	370	1	4
AFP_chr4_73446544	HepG2	WT	1	input	TATAG	TATAG	0.00117786	849	3	1	0	837	1	7
AFP_chr4_73446544	HepG2	WT	2	input	TATAG	TATAG	0.00938967	213	0	2	0	208	2	1
AFP_chr4_73446544	HepG2	WT	3	BS	TATAG	TATAG	0.00680272	294	0	0	0	289	2	3
AFP_chr4_73446544	HepG2	WT	3	input	TATAG	TATAG	0.00636943	314	1	1	1	306	2	3
AFP_chr4_73449256	HEK293T	KD	1	BS	TATAG	TATAG	0.0348837	86	0	0	0	82	3	1
AFP_chr4_73449256	HEK293T	KD	2	BS	TATAG	TATAG	0	143	0	0	0	142	0	1
AFP_chr4_73449256	HEK293T	KD	3	BS	TATAG	TATAG	0.0243902	41	0	1	0	39	1	0
AFP_chr4_73449256	HEK293T	KD	3	input	TATAG	TATAG	0	95	0	0	0	95	0	0
AFP_chr4_73449256	HEK293T	WT	1	BS	TATAG	TATAG	0	67	0	0	0	67	0	0
AFP_chr4_73449256	HEK293T	WT	1	input	TATAG	TATAG	0	82	0	1	0	81	0	0
AFP_chr4_73449256	HEK293T	WT	2	BS	TATAG	TATAG	0.0454545	66	0	0	0	63	3	0
AFP_chr4_73449256	HEK293T	WT	3	BS	TATAG	TATAG	0	62	0	0	0	62	0	0
AFP_chr4_73449256	HEK293T	WT	3	input	TATAG	TATAG	0	57	0	0	0	57	0	0
AFP_chr4_73449256	HEK293T	OE	1	BS	TATAG	TATAG	0.0377358	106	0	0	0	102	4	0
AFP_chr4_73449256	HEK293T	OE	2	BS	TATAG	TATAG	0.097561	41	0	0	0	37	4	0
AFP_chr4_73449256	HEK293T	OE	2	input	TATAG	TATAG	0	21	0	0	0	21	0	0
AFP_chr4_73449256	HEK293T	OE	3	BS	TATAG	TATAG	0.0874317	183	0	2	0	162	16	3
AFP_chr4_73449256	HEK293T	OE	3	input	TATAG	TATAG	0	29	0	0	0	29	0	0
AFP_chr4_73449256	HEK293T	WT	1	BS	TATAG	TATAG	0.00806452	124	0	0	0	123	1	0
AFP_chr4_73449256	HEK293T	WT	1	input	TATAG	TATAG	0	82	0	0	0	82	0	0
AFP_chr4_73449256	HEK293T	WT	2	BS	TATAG	TATAG	0.00680272	147	0	1	1	139	1	5
AFP_chr4_73449256	HEK293T	WT	3	BS	TATAG	TATAG	0	26	0	0	0	26	0	0
AFP_chr4_73449256	HEK293T	WT	3	input	TATAG	TATAG	0	35	0	0	0	35	0	0
AFP_chr4_73449256	HepG2	KD	1	input	TATAG	TATAG	0	38	0	0	0	37	0	1
AFP_chr4_73449256	HepG2	KD	3	BS	TATAG	TATAG	0	64	0	0	0	63	0	1
AFP_chr4_73449256	HepG2	WT	1	BS	TATAG	TATAG	0	29	0	0	0	28	0	1
AFP_chr4_73449256	HepG2	WT	1	input	TATAG	TATAG	0	32	0	0	0	32	0	0
AFP_chr4_73449256	HepG2	WT	2	input	TATAG	TATAG	0.0204082	49	0	0	0	48	1	0
AFP_chr4_73449256	HepG2	OE	1	input	TATAG	TATAG	0	39	0	0	0	39	0	0
AFP_chr4_73449256	HepG2	WT	1	input	TATAG	TATAG	0	51	0	0	0	49	0	2
AFP_chr4_73449256	HepG2	WT	2	input	TATAG	TATAG	0	51	0	0	0	51	0	0
AFP_chr4_73449256	HepG2	PUS1KO	1	BS	TATAG	TATAG	0.016129	62	0	0	0	61	1	0
AFP_chr4_73449256	HepG2	PUS1KO	1	input	TATAG	TATAG	0.015625	64	0	2	0	61	1	0
AFP_chr4_73449256	HepG2	PUS1KO	2	BS	TATAG	TATAG	0	37	0	0	0	37	0	0
AFP_chr4_73449256	HepG2	PUS1KO	2	input	TATAG	TATAG	0.0163934	61	0	0	0	60	1	0
AFP_chr4_73449256	HepG2	PUS1KO	3	BS	TATAG	TATAG	0	33	0	0	0	33	0	0
AFP_chr4_73449256	HepG2	PUS1KO	3	input	TATAG	TATAG	0	33	0	1	0	32	0	0
AFP_chr4_73449256	HepG2	WT	1	input	TATAG	TATAG	0	139	1	0	0	138	0	0
AFP_chr4_73449256	HepG2	WT	2	BS	TATAG	TATAG	0.00815217	368	0	1	1	363	3	0
AFP_chr4_73449256	HepG2	WT	2	input	TATAG	TATAG	0	28	0	0	0	28	0	0
AFP_chr4_73449256	HepG2	WT	3	input	TATAG	TATAG	0	30	0	1	0	29	0	0
AFP_chr4_73452730	HEK293T	KD	1	BS	CGTTA	GTTAC	0.0240453	707	3	2	0	685	17	0
AFP_chr4_73452730	HEK293T	KD	1	input	CGTTA	GTTAC	0.00613497	163	0	0	0	162	1	0
AFP_chr4_73452730	HEK293T	KD	2	BS	CGTTA	GTTAC	0.0312796	1055	8	2	0	1011	33	1
AFP_chr4_73452730	HEK293T	KD	3	BS	CGTTA	GTTAC	0.0417755	383	3	2	0	362	16	0
AFP_chr4_73452730	HEK293T	KD	3	input	CGTTA	GTTAC	0.0120603	995	6	4	0	972	12	1
AFP_chr4_73452730	HEK293T	WT	1	BS	CGTTA	GTTAC	0.0247934	484	1	3	0	468	12	0
AFP_chr4_73452730	HEK293T	WT	1	input	CGTTA	GTTAC	0.0250896	837	3	1	0	812	21	0
AFP_chr4_73452730	HEK293T	WT	2	BS	CGTTA	GTTAC	0.027088	443	2	3	0	425	12	1
AFP_chr4_73452730	HEK293T	WT	2	input	CGTTA	GTTAC	0.037037	243	0	0	0	234	9	0
AFP_chr4_73452730	HEK293T	WT	3	BS	CGTTA	GTTAC	0.023622	254	3	0	0	244	6	1
AFP_chr4_73452730	HEK293T	WT	3	input	CGTTA	GTTAC	0.0219298	456	1	1	0	444	10	0
AFP_chr4_73452730	HEK293T	OE	1	BS	CGTTA	GTTAC	0.0352734	567	3	0	1	543	20	0
AFP_chr4_73452730	HEK293T	OE	1	input	CGTTA	GTTAC	0.0178571	336	1	0	0	327	6	2
AFP_chr4_73452730	HEK293T	OE	2	BS	CGTTA	GTTAC	0.0377358	212	1	2	0	201	8	0
AFP_chr4_73452730	HEK293T	OE	2	input	CGTTA	GTTAC	0.00660066	303	0	0	0	301	2	0
AFP_chr4_73452730	HEK293T	OE	3	BS	CGTTA	GTTAC	0.0219106	1141	5	3	0	1108	25	0
AFP_chr4_73452730	HEK293T	OE	3	input	CGTTA	GTTAC	0.0119403	335	1	1	0	329	4	0
AFP_chr4_73452730	HEK293T	WT	1	BS	CGTTA	GTTAC	0.0273312	622	0	3	1	600	17	1
AFP_chr4_73452730	HEK293T	WT	1	input	CGTTA	GTTAC	0.00987306	709	2	1	0	699	7	0
AFP_chr4_73452730	HEK293T	WT	2	BS	CGTTA	GTTAC	0.0151286	661	3	1	0	647	10	0
AFP_chr4_73452730	HEK293T	WT	3	BS	CGTTA	GTTAC	0.0462555	454	3	0	0	429	21	1
AFP_chr4_73452730	HEK293T	WT	3	input	CGTTA	GTTAC	0.0168919	296	2	0	0	289	5	0
AFP_chr4_73452730	HepG2	KD	1	BS	CGTTA	GTTAC	0.0133333	450	4	2	0	437	6	1
AFP_chr4_73452730	HepG2	KD	1	input	CGTTA	GTTAC	0.05	140	1	0	1	131	7	0
AFP_chr4_73452730	HepG2	KD	2	BS	CGTTA	GTTAC	0.0144404	831	3	0	1	814	12	1
AFP_chr4_73452730	HepG2	KD	2	input	CGTTA	GTTAC	0.0318792	596	6	1	0	569	19	1
AFP_chr4_73452730	HepG2	KD	3	BS	CGTTA	GTTAC	0.0169492	59	0	1	0	57	1	0
AFP_chr4_73452730	HepG2	KD	3	input	CGTTA	GTTAC	0.025641	117	1	1	0	112	3	0
AFP_chr4_73452730	HepG2	WT	1	BS	CGTTA	GTTAC	0.0195122	205	0	0	0	200	4	1
AFP_chr4_73452730	HepG2	WT	1	input	CGTTA	GTTAC	0.0264901	151	0	0	0	147	4	0
AFP_chr4_73452730	HepG2	WT	2	BS	CGTTA	GTTAC	0.0322581	31	0	0	0	29	1	1
AFP_chr4_73452730	HepG2	WT	2	input	CGTTA	GTTAC	0.0136986	146	0	0	0	143	2	1
AFP_chr4_73452730	HepG2	WT	3	BS	CGTTA	GTTAC	0.0104603	478	3	3	0	467	5	0
AFP_chr4_73452730	HepG2	OE	1	BS	CGTTA	GTTAC	0.0177515	338	2	2	1	327	6	0
AFP_chr4_73452730	HepG2	OE	1	input	CGTTA	GTTAC	0.0126984	315	2	1	0	308	4	0
AFP_chr4_73452730	HepG2	OE	2	input	CGTTA	GTTAC	0.0154639	388	0	2	0	380	6	0
AFP_chr4_73452730	HepG2	OE	3	BS	CGTTA	GTTAC	0.025	80	0	0	0	78	2	0
AFP_chr4_73452730	HepG2	OE	3	input	CGTTA	GTTAC	0.0363636	55	1	0	0	52	2	0
AFP_chr4_73452730	HepG2	WT	1	BS	CGTTA	GTTAC	0.0176367	567	2	0	1	554	10	0
AFP_chr4_73452730	HepG2	WT	1	input	CGTTA	GTTAC	0.00892857	112	0	0	0	111	1	0
AFP_chr4_73452730	HepG2	WT	2	BS	CGTTA	GTTAC	0.0128205	390	3	1	0	381	5	0
AFP_chr4_73452730	HepG2	WT	2	input	CGTTA	GTTAC	0.0108696	184	0	0	0	182	2	0
AFP_chr4_73452730	HepG2	WT	3	input	CGTTA	GTTAC	0.0108108	185	1	1	0	181	2	0
AFP_chr4_73452730	HepG2	PUS1KO	1	BS	CGTTA	GTTAC	0.0144928	138	0	0	0	135	2	1
AFP_chr4_73452730	HepG2	PUS1KO	1	input	CGTTA	GTTAC	0	78	0	0	0	78	0	0
AFP_chr4_73452730	HepG2	PUS1KO	2	BS	CGTTA	GTTAC	0.0119048	84	0	0	0	83	1	0
AFP_chr4_73452730	HepG2	PUS1KO	2	input	CGTTA	GTTAC	0.00699301	143	1	1	0	140	1	0
AFP_chr4_73452730	HepG2	PUS1KO	3	BS	CGTTA	GTTAC	0.0176678	849	0	1	0	833	15	0
AFP_chr4_73452730	HepG2	PUS1KO	3	input	CGTTA	GTTAC	0.027027	111	1	0	0	107	3	0
AFP_chr4_73452730	HepG2	WT	1	BS	CGTTA	GTTAC	0.0153584	586	2	1	0	573	9	1
AFP_chr4_73452730	HepG2	WT	1	input	CGTTA	GTTAC	0.0160714	1120	6	1	0	1095	18	0
AFP_chr4_73452730	HepG2	WT	2	input	CGTTA	GTTAC	0.0193798	258	0	2	0	251	5	0
AFP_chr4_73452730	HepG2	WT	3	BS	CGTTA	GTTAC	0.0276923	325	1	2	1	312	9	0
AFP_chr4_73452730	HepG2	WT	3	input	CGTTA	GTTAC	0.0112782	266	2	0	0	261	3	0
AFP_chr4_73455031	HEK293T	KD	1	BS	TATAG	TATAG	0.010929	183	0	1	0	170	2	10
AFP_chr4_73455031	HEK293T	KD	1	input	TATAG	TATAG	0	57	0	0	0	55	0	2
AFP_chr4_73455031	HEK293T	KD	2	BS	TATAG	TATAG	0	458	0	0	0	430	0	28
AFP_chr4_73455031	HEK293T	KD	3	BS	TATAG	TATAG	0	111	0	0	1	103	0	7
AFP_chr4_73455031	HEK293T	KD	3	input	TATAG	TATAG	0	234	0	1	0	215	0	18
AFP_chr4_73455031	HEK293T	WT	1	BS	TATAG	TATAG	0.0037037	270	0	0	0	248	1	21
AFP_chr4_73455031	HEK293T	WT	1	input	TATAG	TATAG	0.00520833	192	0	0	0	179	1	12
AFP_chr4_73455031	HEK293T	WT	2	BS	TATAG	TATAG	0.00374532	267	2	0	0	241	1	23
AFP_chr4_73455031	HEK293T	WT	2	input	TATAG	TATAG	0.0153846	65	0	0	0	61	1	3
AFP_chr4_73455031	HEK293T	WT	3	BS	TATAG	TATAG	0	82	0	0	1	79	0	2
AFP_chr4_73455031	HEK293T	WT	3	input	TATAG	TATAG	0	129	1	0	0	121	0	7
AFP_chr4_73455031	HEK293T	OE	1	BS	TATAG	TATAG	0.0105634	284	0	0	0	259	3	22
AFP_chr4_73455031	HEK293T	OE	2	BS	TATAG	TATAG	0	198	0	0	0	190	0	8
AFP_chr4_73455031	HEK293T	OE	2	input	TATAG	TATAG	0	80	0	0	0	76	0	4
AFP_chr4_73455031	HEK293T	OE	3	BS	TATAG	TATAG	0.002331	429	0	0	0	401	1	27
AFP_chr4_73455031	HEK293T	OE	3	input	TATAG	TATAG	0.0104167	96	0	0	0	88	1	7
AFP_chr4_73455031	HEK293T	WT	1	BS	TATAG	TATAG	0.00217865	459	1	1	0	423	1	33
AFP_chr4_73455031	HEK293T	WT	1	input	TATAG	TATAG	0.00980392	204	1	0	0	183	2	18
AFP_chr4_73455031	HEK293T	WT	2	BS	TATAG	TATAG	0.0116618	686	1	0	1	630	8	46
AFP_chr4_73455031	HEK293T	WT	3	BS	TATAG	TATAG	0.0115607	173	1	0	0	156	2	14
AFP_chr4_73455031	HEK293T	WT	3	input	TATAG	TATAG	0	69	0	0	0	67	0	2
AFP_chr4_73455031	HepG2	KD	1	BS	TATAG	TATAG	0	221	0	1	0	207	0	13
AFP_chr4_73455031	HepG2	KD	1	input	TATAG	TATAG	0.00505051	198	1	0	0	183	1	13
AFP_chr4_73455031	HepG2	KD	2	input	TATAG	TATAG	0	101	0	0	0	94	0	7
AFP_chr4_73455031	HepG2	KD	3	BS	TATAG	TATAG	0	103	0	0	0	100	0	3
AFP_chr4_73455031	HepG2	KD	3	input	TATAG	TATAG	0	23	0	0	0	23	0	0
AFP_chr4_73455031	HepG2	WT	1	BS	TATAG	TATAG	0	48	0	0	0	47	0	1
AFP_chr4_73455031	HepG2	WT	1	input	TATAG	TATAG	0.00209644	477	0	0	0	449	1	27
AFP_chr4_73455031	HepG2	WT	2	input	TATAG	TATAG	0	99	0	0	0	94	0	5
AFP_chr4_73455031	HepG2	WT	3	BS	TATAG	TATAG	0.00368421	1900	1	3	1	1761	7	127
AFP_chr4_73455031	HepG2	OE	1	BS	TATAG	TATAG	0	198	0	0	0	179	0	19
AFP_chr4_73455031	HepG2	OE	1	input	TATAG	TATAG	0	126	0	0	0	119	0	7
AFP_chr4_73455031	HepG2	OE	2	BS	TATAG	TATAG	0	227	0	0	0	215	0	12
AFP_chr4_73455031	HepG2	OE	2	input	TATAG	TATAG	0	93	1	0	0	83	0	9
AFP_chr4_73455031	HepG2	OE	3	input	TATAG	TATAG	0	39	0	0	0	36	0	3
AFP_chr4_73455031	HepG2	WT	1	BS	TATAG	TATAG	0	239	0	1	0	223	0	15
AFP_chr4_73455031	HepG2	WT	1	input	TATAG	TATAG	0	49	0	0	0	46	0	3
AFP_chr4_73455031	HepG2	WT	2	BS	TATAG	TATAG	0.00744879	537	0	0	0	503	4	30
AFP_chr4_73455031	HepG2	WT	2	input	TATAG	TATAG	0	84	0	0	0	80	0	4
AFP_chr4_73455031	HepG2	WT	3	BS	TATAG	TATAG	0.00219124	5020	0	1	1	4671	11	336
AFP_chr4_73455031	HepG2	WT	3	input	TATAG	TATAG	0	50	0	0	0	46	0	4
AFP_chr4_73455031	HepG2	PUS1KO	1	BS	TATAG	TATAG	0	110	0	0	0	105	0	5
AFP_chr4_73455031	HepG2	PUS1KO	1	input	TATAG	TATAG	0	163	0	0	0	155	0	8
AFP_chr4_73455031	HepG2	PUS1KO	2	BS	TATAG	TATAG	0	159	0	0	0	155	0	4
AFP_chr4_73455031	HepG2	PUS1KO	2	input	TATAG	TATAG	0	21	0	0	0	20	0	1
AFP_chr4_73455031	HepG2	PUS1KO	3	BS	TATAG	TATAG	0.00471698	212	0	0	0	195	1	16
AFP_chr4_73455031	HepG2	PUS1KO	3	input	TATAG	TATAG	0	29	0	0	0	26	0	3
AFP_chr4_73455031	HepG2	WT	1	BS	TATAG	TATAG	0	157	0	0	0	151	0	6
AFP_chr4_73455031	HepG2	WT	1	input	TATAG	TATAG	0.00404858	247	1	1	0	227	1	17
AFP_chr4_73455031	HepG2	WT	2	input	TATAG	TATAG	0	64	0	0	0	61	0	3
AFP_chr4_73455031	HepG2	WT	3	BS	TATAG	TATAG	0	163	0	0	0	155	0	8
AFP_chr4_73455031	HepG2	WT	3	input	TATAG	TATAG	0	103	0	0	0	92	0	11
AGAP1_chr2_236131424	HEK293T	KD	1	BS	TGTTT	GTTTC	0.0393701	635	0	1	0	609	25	0
AGAP1_chr2_236131424	HEK293T	KD	1	input	TGTTT	GTTTC	0.0304569	197	0	0	0	191	6	0
AGAP1_chr2_236131424	HEK293T	KD	2	BS	TGTTT	GTTTC	0.0256959	934	0	5	0	902	24	3
AGAP1_chr2_236131424	HEK293T	KD	3	BS	TGTTT	GTTTC	0.0288809	277	0	2	0	267	8	0
AGAP1_chr2_236131424	HEK293T	KD	3	input	TGTTT	GTTTC	0.0117647	850	0	2	0	838	10	0
AGAP1_chr2_236131424	HEK293T	WT	1	BS	TGTTT	GTTTC	0.0321489	591	0	3	0	569	19	0
AGAP1_chr2_236131424	HEK293T	WT	1	input	TGTTT	GTTTC	0.0184957	811	0	1	0	793	15	2
AGAP1_chr2_236131424	HEK293T	WT	2	BS	TGTTT	GTTTC	0.061674	454	0	0	1	424	28	1
AGAP1_chr2_236131424	HEK293T	WT	2	input	TGTTT	GTTTC	0.016	250	0	0	0	246	4	0
AGAP1_chr2_236131424	HEK293T	WT	3	BS	TGTTT	GTTTC	0.013986	286	1	0	0	281	4	0
AGAP1_chr2_236131424	HEK293T	WT	3	input	TGTTT	GTTTC	0.0213675	234	0	1	0	228	5	0
AGAP1_chr2_236131424	HEK293T	OE	1	BS	TGTTT	GTTTC	0.0155945	513	0	2	0	503	8	0
AGAP1_chr2_236131424	HEK293T	OE	1	input	TGTTT	GTTTC	0.00909091	220	0	4	0	213	2	1
AGAP1_chr2_236131424	HEK293T	OE	2	BS	TGTTT	GTTTC	0.040201	398	0	1	0	381	16	0
AGAP1_chr2_236131424	HEK293T	OE	2	input	TGTTT	GTTTC	0.012931	232	0	0	0	229	3	0
AGAP1_chr2_236131424	HEK293T	OE	3	BS	TGTTT	GTTTC	0.0159744	1252	1	2	0	1228	20	1
AGAP1_chr2_236131424	HEK293T	OE	3	input	TGTTT	GTTTC	0.00958466	313	0	0	0	309	3	1
AGAP1_chr2_236131424	HEK293T	WT	1	BS	TGTTT	GTTTC	0.0576132	972	0	2	0	911	56	3
AGAP1_chr2_236131424	HEK293T	WT	1	input	TGTTT	GTTTC	0.0229299	785	0	4	1	761	18	1
AGAP1_chr2_236131424	HEK293T	WT	2	BS	TGTTT	GTTTC	0.0227273	572	0	2	0	555	13	2
AGAP1_chr2_236131424	HEK293T	WT	3	BS	TGTTT	GTTTC	0.0244499	409	0	0	1	398	10	0
AGAP1_chr2_236131424	HEK293T	WT	3	input	TGTTT	GTTTC	0.0143541	209	0	2	1	203	3	0
AGAP1_chr2_236131424	HepG2	KD	1	BS	TGTTT	GTTTC	0.021865	1555	1	5	0	1515	34	0
AGAP1_chr2_236131424	HepG2	KD	1	input	TGTTT	GTTTC	0.0140845	213	0	0	0	209	3	1
AGAP1_chr2_236131424	HepG2	KD	2	BS	TGTTT	GTTTC	0.0145897	1645	0	8	1	1611	24	1
AGAP1_chr2_236131424	HepG2	KD	2	input	TGTTT	GTTTC	0.0184758	433	0	1	0	423	8	1
AGAP1_chr2_236131424	HepG2	KD	3	BS	TGTTT	GTTTC	0.0191939	521	0	1	0	510	10	0
AGAP1_chr2_236131424	HepG2	KD	3	input	TGTTT	GTTTC	0.0206186	97	0	0	0	95	2	0
AGAP1_chr2_236131424	HepG2	WT	1	BS	TGTTT	GTTTC	0.0205832	583	1	1	0	569	12	0
AGAP1_chr2_236131424	HepG2	WT	1	input	TGTTT	GTTTC	0.020025	799	0	1	1	780	16	1
AGAP1_chr2_236131424	HepG2	WT	2	BS	TGTTT	GTTTC	0.0162602	123	1	1	0	119	2	0
AGAP1_chr2_236131424	HepG2	WT	2	input	TGTTT	GTTTC	0.0390625	256	0	0	0	246	10	0
AGAP1_chr2_236131424	HepG2	OE	1	BS	TGTTT	GTTTC	0.0220994	362	0	0	0	353	8	1
AGAP1_chr2_236131424	HepG2	OE	1	input	TGTTT	GTTTC	0.0190311	578	0	0	0	566	11	1
AGAP1_chr2_236131424	HepG2	OE	2	BS	TGTTT	GTTTC	0.0110803	722	0	3	0	710	8	1
AGAP1_chr2_236131424	HepG2	OE	2	input	TGTTT	GTTTC	0.0178571	448	0	3	1	435	8	1
AGAP1_chr2_236131424	HepG2	OE	3	BS	TGTTT	GTTTC	0.0292683	820	0	2	0	793	24	1
AGAP1_chr2_236131424	HepG2	OE	3	input	TGTTT	GTTTC	0.0230769	130	0	0	0	127	3	0
AGAP1_chr2_236131424	HepG2	WT	1	BS	TGTTT	GTTTC	0.0214133	467	0	0	0	456	10	1
AGAP1_chr2_236131424	HepG2	WT	1	input	TGTTT	GTTTC	0.0159574	188	0	1	0	183	3	1
AGAP1_chr2_236131424	HepG2	WT	2	BS	TGTTT	GTTTC	0.0211268	284	1	1	0	275	6	1
AGAP1_chr2_236131424	HepG2	WT	2	input	TGTTT	GTTTC	0.0151844	461	1	2	0	450	7	1
AGAP1_chr2_236131424	HepG2	WT	3	BS	TGTTT	GTTTC	0.021978	819	0	2	0	799	18	0
AGAP1_chr2_236131424	HepG2	WT	3	input	TGTTT	GTTTC	0.011236	267	0	3	0	260	3	1
AGAP1_chr2_236131424	HepG2	PUS1KO	1	BS	TGTTT	GTTTC	0.0190476	630	0	1	0	617	12	0
AGAP1_chr2_236131424	HepG2	PUS1KO	1	input	TGTTT	GTTTC	0.031068	515	0	1	0	497	16	1
AGAP1_chr2_236131424	HepG2	PUS1KO	2	BS	TGTTT	GTTTC	0	194	0	0	0	194	0	0
AGAP1_chr2_236131424	HepG2	PUS1KO	2	input	TGTTT	GTTTC	0.0307167	293	0	1	0	283	9	0
AGAP1_chr2_236131424	HepG2	PUS1KO	3	BS	TGTTT	GTTTC	0.0122549	816	1	4	0	800	10	1
AGAP1_chr2_236131424	HepG2	PUS1KO	3	input	TGTTT	GTTTC	0.025641	117	0	0	0	114	3	0
AGAP1_chr2_236131424	HepG2	WT	1	BS	TGTTT	GTTTC	0.0186567	804	0	1	0	787	15	1
AGAP1_chr2_236131424	HepG2	WT	1	input	TGTTT	GTTTC	0.0203297	1820	1	7	0	1773	37	2
AGAP1_chr2_236131424	HepG2	WT	2	BS	TGTTT	GTTTC	0.0290476	2100	0	6	2	2028	61	3
AGAP1_chr2_236131424	HepG2	WT	2	input	TGTTT	GTTTC	0.0162413	431	0	0	0	424	7	0
AGAP1_chr2_236131424	HepG2	WT	3	BS	TGTTT	GTTTC	0.0180505	554	0	2	1	541	10	0
AGAP1_chr2_236131424	HepG2	WT	3	input	TGTTT	GTTTC	0.0365169	356	0	3	0	340	13	0
AGPAT5_chr8_6758246	HEK293T	KD	1	BS	GGTTG	NA	0.270769	325	0	1	1	235	88	0
AGPAT5_chr8_6758246	HEK293T	KD	1	input	GGTTG	NA	0.010989	91	0	0	0	90	1	0
AGPAT5_chr8_6758246	HEK293T	KD	2	BS	GGTTG	NA	0.291405	477	0	0	2	336	139	0
AGPAT5_chr8_6758246	HEK293T	KD	3	BS	GGTTG	NA	0.273333	150	1	1	2	102	41	3
AGPAT5_chr8_6758246	HEK293T	KD	3	input	GGTTG	NA	0.0156658	383	0	3	0	373	6	1
AGPAT5_chr8_6758246	HEK293T	WT	1	BS	GGTTG	NA	0.292593	270	0	0	1	190	79	0
AGPAT5_chr8_6758246	HEK293T	WT	1	input	GGTTG	NA	0.00714286	280	0	0	0	277	2	1
AGPAT5_chr8_6758246	HEK293T	WT	2	BS	GGTTG	NA	0.339768	259	0	0	1	170	88	0
AGPAT5_chr8_6758246	HEK293T	WT	2	input	GGTTG	NA	0.0211268	142	0	0	0	139	3	0
AGPAT5_chr8_6758246	HEK293T	WT	3	BS	GGTTG	NA	0.306748	163	0	1	13	99	50	0
AGPAT5_chr8_6758246	HEK293T	WT	3	input	GGTTG	NA	0.017341	173	0	1	0	169	3	0
AGPAT5_chr8_6758246	HEK293T	OE	1	BS	GGTTG	NA	0.269531	256	0	1	1	185	69	0
AGPAT5_chr8_6758246	HEK293T	OE	1	input	GGTTG	NA	0.00909091	110	0	0	0	108	1	1
AGPAT5_chr8_6758246	HEK293T	OE	2	BS	GGTTG	NA	0.304659	279	0	0	2	191	85	1
AGPAT5_chr8_6758246	HEK293T	OE	2	input	GGTTG	NA	0.00724638	138	0	0	0	136	1	1
AGPAT5_chr8_6758246	HEK293T	OE	3	BS	GGTTG	NA	0.342353	850	1	1	7	550	291	0
AGPAT5_chr8_6758246	HEK293T	OE	3	input	GGTTG	NA	0.0144928	138	0	0	0	136	2	0
AGPAT5_chr8_6758246	HEK293T	WT	1	BS	GGTTG	NA	0.238866	494	1	1	2	372	118	0
AGPAT5_chr8_6758246	HEK293T	WT	1	input	GGTTG	NA	0.00361011	277	0	1	0	275	1	0
AGPAT5_chr8_6758246	HEK293T	WT	2	BS	GGTTG	NA	0.20858	676	1	0	4	528	141	2
AGPAT5_chr8_6758246	HEK293T	WT	3	BS	GGTTG	NA	0.290476	210	0	0	1	148	61	0
AGPAT5_chr8_6758246	HEK293T	WT	3	input	GGTTG	NA	0.0175439	114	0	0	0	112	2	0
AGPAT5_chr8_6758246	HepG2	KD	1	BS	GGTTG	NA	0.362264	265	0	0	4	165	96	0
AGPAT5_chr8_6758246	HepG2	KD	1	input	GGTTG	NA	0.00273224	366	0	1	0	364	1	0
AGPAT5_chr8_6758246	HepG2	KD	2	BS	GGTTG	NA	0.0137405	655	0	1	0	644	9	1
AGPAT5_chr8_6758246	HepG2	KD	2	input	GGTTG	NA	0.0143885	278	0	3	0	270	4	1
AGPAT5_chr8_6758246	HepG2	KD	3	BS	GGTTG	NA	0.734783	230	0	0	2	59	169	0
AGPAT5_chr8_6758246	HepG2	KD	3	input	GGTTG	NA	0.0204082	49	1	1	0	46	1	0
AGPAT5_chr8_6758246	HepG2	WT	1	BS	GGTTG	NA	0.0275229	109	0	0	0	106	3	0
AGPAT5_chr8_6758246	HepG2	WT	1	input	GGTTG	NA	0.0410959	219	0	0	1	208	9	1
AGPAT5_chr8_6758246	HepG2	WT	2	BS	GGTTG	NA	0.00980392	102	0	0	0	100	1	1
AGPAT5_chr8_6758246	HepG2	WT	2	input	GGTTG	NA	0.0175439	171	0	0	1	167	3	0
AGPAT5_chr8_6758246	HepG2	WT	3	BS	GGTTG	NA	0.238688	884	0	1	3	669	211	0
AGPAT5_chr8_6758246	HepG2	OE	1	BS	GGTTG	NA	0.325088	283	0	0	1	190	92	0
AGPAT5_chr8_6758246	HepG2	OE	1	input	GGTTG	NA	0.0141844	141	0	0	0	139	2	0
AGPAT5_chr8_6758246	HepG2	OE	2	input	GGTTG	NA	0.0151515	132	0	0	1	129	2	0
AGPAT5_chr8_6758246	HepG2	OE	3	BS	GGTTG	NA	0.401961	204	2	0	0	120	82	0
AGPAT5_chr8_6758246	HepG2	WT	1	input	GGTTG	NA	0	61	0	0	0	61	0	0
AGPAT5_chr8_6758246	HepG2	WT	2	BS	GGTTG	NA	0.0145985	274	1	0	0	269	4	0
AGPAT5_chr8_6758246	HepG2	WT	2	input	GGTTG	NA	0.0243902	164	0	0	0	160	4	0
AGPAT5_chr8_6758246	HepG2	WT	3	BS	GGTTG	NA	0.0181818	55	0	0	0	54	1	0
AGPAT5_chr8_6758246	HepG2	WT	3	input	GGTTG	NA	0.0277778	36	0	0	0	35	1	0
AGPAT5_chr8_6758246	HepG2	PUS1KO	1	BS	GGTTG	NA	0.0243902	82	1	1	0	78	2	0
AGPAT5_chr8_6758246	HepG2	PUS1KO	1	input	GGTTG	NA	0.0378788	132	0	0	1	126	5	0
AGPAT5_chr8_6758246	HepG2	PUS1KO	2	BS	GGTTG	NA	0.375	192	0	0	0	120	72	0
AGPAT5_chr8_6758246	HepG2	PUS1KO	2	input	GGTTG	NA	0.030303	66	0	0	0	64	2	0
AGPAT5_chr8_6758246	HepG2	PUS1KO	3	BS	GGTTG	NA	0.0143885	139	0	0	0	137	2	0
AGPAT5_chr8_6758246	HepG2	PUS1KO	3	input	GGTTG	NA	0.0120482	83	0	0	0	82	1	0
AGPAT5_chr8_6758246	HepG2	WT	1	BS	GGTTG	NA	0.586538	104	0	0	1	42	61	0
AGPAT5_chr8_6758246	HepG2	WT	1	input	GGTTG	NA	0.0220264	454	0	1	1	442	10	0
AGPAT5_chr8_6758246	HepG2	WT	2	BS	GGTTG	NA	0.48875	800	0	3	2	402	391	2
AGPAT5_chr8_6758246	HepG2	WT	2	input	GGTTG	NA	0.0239044	251	0	0	0	245	6	0
AGPAT5_chr8_6758246	HepG2	WT	3	BS	GGTTG	NA	0.0227273	132	0	1	0	127	3	1
AGPAT5_chr8_6758246	HepG2	WT	3	input	GGTTG	NA	0	91	0	0	0	91	0	0
AGRN_chr1_1045781	HEK293T	KD	1	BS	GATGA	GATGA	0.0406977	688	2	0	0	654	28	4
AGRN_chr1_1045781	HEK293T	KD	1	input	GATGA	GATGA	0.0046729	214	0	1	0	212	1	0
AGRN_chr1_1045781	HEK293T	KD	2	BS	GATGA	GATGA	0.0359874	2223	20	6	5	2074	80	38
AGRN_chr1_1045781	HEK293T	KD	3	BS	GATGA	GATGA	0.0154712	711	0	1	3	687	11	9
AGRN_chr1_1045781	HEK293T	KD	3	input	GATGA	GATGA	0.00637523	1098	1	6	0	1064	7	20
AGRN_chr1_1045781	HEK293T	WT	1	BS	GATGA	GATGA	0.0198962	1156	1	1	0	1121	23	10
AGRN_chr1_1045781	HEK293T	WT	1	input	GATGA	GATGA	0.00606796	824	2	0	0	805	5	12
AGRN_chr1_1045781	HEK293T	WT	2	BS	GATGA	GATGA	0.0020436	1468	0	2	0	1451	3	12
AGRN_chr1_1045781	HEK293T	WT	2	input	GATGA	GATGA	0.003003	333	2	1	0	319	1	10
AGRN_chr1_1045781	HEK293T	WT	3	BS	GATGA	GATGA	0.0097561	410	1	2	1	395	4	7
AGRN_chr1_1045781	HEK293T	WT	3	input	GATGA	GATGA	0.00660066	606	1	2	0	590	4	9
AGRN_chr1_1045781	HEK293T	OE	1	BS	GATGA	GATGA	0.0327869	1098	2	2	2	1042	36	14
AGRN_chr1_1045781	HEK293T	OE	1	input	GATGA	GATGA	0.0155642	257	0	0	0	249	4	4
AGRN_chr1_1045781	HEK293T	OE	2	BS	GATGA	GATGA	0.0139276	1077	2	2	2	1046	15	10
AGRN_chr1_1045781	HEK293T	OE	2	input	GATGA	GATGA	0	223	0	0	0	220	0	3
AGRN_chr1_1045781	HEK293T	OE	3	BS	GATGA	GATGA	0.0367412	1878	4	5	1	1768	69	31
AGRN_chr1_1045781	HEK293T	OE	3	input	GATGA	GATGA	0.00468384	427	0	2	1	417	2	5
AGRN_chr1_1045781	HEK293T	WT	1	BS	GATGA	GATGA	0.0357403	1371	20	2	3	1282	49	15
AGRN_chr1_1045781	HEK293T	WT	1	input	GATGA	GATGA	0.00246002	813	1	1	0	807	2	2
AGRN_chr1_1045781	HEK293T	WT	2	BS	GATGA	GATGA	0.0137868	1088	4	2	1	1055	15	11
AGRN_chr1_1045781	HEK293T	WT	3	BS	GATGA	GATGA	0.0576037	868	4	2	1	802	50	9
AGRN_chr1_1045781	HEK293T	WT	3	input	GATGA	GATGA	0.0166667	300	1	0	1	288	5	5
AGRN_chr1_1045781	HepG2	KD	1	BS	GATGA	GATGA	0.00337458	889	3	1	0	875	3	7
AGRN_chr1_1045781	HepG2	KD	1	input	GATGA	GATGA	0.00350263	571	1	2	1	557	2	8
AGRN_chr1_1045781	HepG2	KD	2	BS	GATGA	GATGA	0.00102669	974	2	1	1	952	1	17
AGRN_chr1_1045781	HepG2	KD	2	input	GATGA	GATGA	0.00239234	418	0	0	2	408	1	7
AGRN_chr1_1045781	HepG2	KD	3	BS	GATGA	GATGA	0.012109	991	0	2	0	961	12	16
AGRN_chr1_1045781	HepG2	KD	3	input	GATGA	GATGA	0	142	0	1	0	140	0	1
AGRN_chr1_1045781	HepG2	WT	1	BS	GATGA	GATGA	0.00544465	1653	1	3	0	1628	9	12
AGRN_chr1_1045781	HepG2	WT	1	input	GATGA	GATGA	0.00577201	693	0	0	0	683	4	6
AGRN_chr1_1045781	HepG2	WT	2	BS	GATGA	GATGA	0.00613497	1793	2	7	1	1753	11	19
AGRN_chr1_1045781	HepG2	WT	2	input	GATGA	GATGA	0.0047619	630	0	3	1	617	3	6
AGRN_chr1_1045781	HepG2	WT	3	BS	GATGA	GATGA	0.00432152	1157	3	3	3	1127	5	16
AGRN_chr1_1045781	HepG2	OE	1	BS	GATGA	GATGA	0.0108527	645	1	3	0	620	7	14
AGRN_chr1_1045781	HepG2	OE	1	input	GATGA	GATGA	0.00571429	350	2	0	1	341	2	4
AGRN_chr1_1045781	HepG2	OE	2	BS	GATGA	GATGA	0.00277393	721	0	2	0	706	2	11
AGRN_chr1_1045781	HepG2	OE	2	input	GATGA	GATGA	0.00473934	844	1	3	1	822	4	13
AGRN_chr1_1045781	HepG2	OE	3	BS	GATGA	GATGA	0.00653595	612	0	2	0	594	4	12
AGRN_chr1_1045781	HepG2	OE	3	input	GATGA	GATGA	0	88	0	0	0	88	0	0
AGRN_chr1_1045781	HepG2	WT	1	BS	GATGA	GATGA	0	768	1	0	0	749	0	18
AGRN_chr1_1045781	HepG2	WT	1	input	GATGA	GATGA	0.00512821	195	0	1	0	191	1	2
AGRN_chr1_1045781	HepG2	WT	2	BS	GATGA	GATGA	0.00701531	1568	1	5	3	1529	11	19
AGRN_chr1_1045781	HepG2	WT	2	input	GATGA	GATGA	0.00626305	479	0	4	0	464	3	8
AGRN_chr1_1045781	HepG2	WT	3	input	GATGA	GATGA	0.00307692	325	0	0	0	324	1	0
AGRN_chr1_1045781	HepG2	PUS1KO	1	BS	GATGA	GATGA	0.00379507	527	0	2	2	516	2	5
AGRN_chr1_1045781	HepG2	PUS1KO	1	input	GATGA	GATGA	0.00697674	430	2	2	0	419	3	4
AGRN_chr1_1045781	HepG2	PUS1KO	2	BS	GATGA	GATGA	0.00418994	716	2	2	0	697	3	12
AGRN_chr1_1045781	HepG2	PUS1KO	2	input	GATGA	GATGA	0.0058309	343	1	0	1	333	2	6
AGRN_chr1_1045781	HepG2	PUS1KO	3	BS	GATGA	GATGA	0.0995509	1336	5	2	1	1188	133	7
AGRN_chr1_1045781	HepG2	PUS1KO	3	input	GATGA	GATGA	0	242	1	0	1	238	0	2
AGRN_chr1_1045781	HepG2	WT	1	BS	GATGA	GATGA	0.00397276	1762	2	4	3	1725	7	21
AGRN_chr1_1045781	HepG2	WT	1	input	GATGA	GATGA	0.00260078	769	1	2	1	758	2	5
AGRN_chr1_1045781	HepG2	WT	2	BS	GATGA	GATGA	0.00873362	458	0	0	1	446	4	7
AGRN_chr1_1045781	HepG2	WT	2	input	GATGA	GATGA	0.00871731	803	0	2	1	782	7	11
AGRN_chr1_1045781	HepG2	WT	3	BS	GATGA	GATGA	0.00699301	715	0	2	2	701	5	5
AGRN_chr1_1045781	HepG2	WT	3	input	GATGA	GATGA	0.00208333	480	0	1	0	469	1	9
AGRN_chr1_1051519	HEK293T	KD	2	BS	CCTTT	NA	0.25	24	0	1	0	17	6	0
AGRN_chr1_1051519	HEK293T	KD	3	BS	CCTTT	NA	0.0285714	35	0	0	0	34	1	0
AGRN_chr1_1051519	HepG2	OE	1	BS	CCTTT	NA	0.0851064	47	0	0	0	43	4	0
AGRN_chr1_1051519	HepG2	PUS1KO	2	BS	CCTTT	NA	0.0416667	24	0	0	0	23	1	0
AHNAK_chr11_62532261	HEK293T	KD	1	BS	TGTAC	TGTAC	0.00332226	301	0	4	0	294	1	2
AHNAK_chr11_62532261	HEK293T	KD	1	input	TGTAC	TGTAC	0	62	0	0	0	62	0	0
AHNAK_chr11_62532261	HEK293T	KD	2	BS	TGTAC	TGTAC	0.00229621	871	0	1	0	867	2	1
AHNAK_chr11_62532261	HEK293T	KD	3	BS	TGTAC	TGTAC	0.0138408	289	0	1	0	284	4	0
AHNAK_chr11_62532261	HEK293T	KD	3	input	TGTAC	TGTAC	0.014218	422	0	0	0	413	6	3
AHNAK_chr11_62532261	HEK293T	WT	1	BS	TGTAC	TGTAC	0	294	0	2	1	289	0	2
AHNAK_chr11_62532261	HEK293T	WT	1	input	TGTAC	TGTAC	0	295	0	0	0	295	0	0
AHNAK_chr11_62532261	HEK293T	WT	2	BS	TGTAC	TGTAC	0.00456621	657	1	1	0	652	3	0
AHNAK_chr11_62532261	HEK293T	WT	2	input	TGTAC	TGTAC	0	113	0	0	0	113	0	0
AHNAK_chr11_62532261	HEK293T	WT	3	BS	TGTAC	TGTAC	0	244	0	0	0	242	0	2
AHNAK_chr11_62532261	HEK293T	WT	3	input	TGTAC	TGTAC	0.00347222	288	0	1	1	284	1	1
AHNAK_chr11_62532261	HEK293T	OE	1	BS	TGTAC	TGTAC	0.00488599	614	1	1	0	607	3	2
AHNAK_chr11_62532261	HEK293T	OE	2	BS	TGTAC	TGTAC	0.00552486	362	0	0	0	360	2	0
AHNAK_chr11_62532261	HEK293T	OE	2	input	TGTAC	TGTAC	0	121	0	2	0	119	0	0
AHNAK_chr11_62532261	HEK293T	OE	3	BS	TGTAC	TGTAC	0.00702028	1282	0	1	0	1269	9	3
AHNAK_chr11_62532261	HEK293T	OE	3	input	TGTAC	TGTAC	0.00854701	117	0	0	0	115	1	1
AHNAK_chr11_62532261	HEK293T	WT	1	BS	TGTAC	TGTAC	0.00863558	579	0	1	0	569	5	4
AHNAK_chr11_62532261	HEK293T	WT	1	input	TGTAC	TGTAC	0.00408163	245	1	1	0	242	1	0
AHNAK_chr11_62532261	HEK293T	WT	2	BS	TGTAC	TGTAC	0.00265957	752	0	0	0	748	2	2
AHNAK_chr11_62532261	HEK293T	WT	3	BS	TGTAC	TGTAC	0.00315457	317	0	1	0	312	1	3
AHNAK_chr11_62532261	HEK293T	WT	3	input	TGTAC	TGTAC	0.0107527	93	0	0	0	92	1	0
AHNAK_chr11_62532261	HepG2	KD	1	BS	TGTAC	TGTAC	0.00409836	976	0	2	0	966	4	4
AHNAK_chr11_62532261	HepG2	KD	1	input	TGTAC	TGTAC	0	118	0	1	0	117	0	0
AHNAK_chr11_62532261	HepG2	KD	2	BS	TGTAC	TGTAC	0.00204499	978	0	1	0	972	2	3
AHNAK_chr11_62532261	HepG2	KD	2	input	TGTAC	TGTAC	0	425	0	0	0	423	0	2
AHNAK_chr11_62532261	HepG2	KD	3	BS	TGTAC	TGTAC	0.00314465	636	0	1	0	631	2	2
AHNAK_chr11_62532261	HepG2	KD	3	input	TGTAC	TGTAC	0	61	0	0	0	61	0	0
AHNAK_chr11_62532261	HepG2	WT	1	BS	TGTAC	TGTAC	0.00496524	2014	0	3	0	1992	10	9
AHNAK_chr11_62532261	HepG2	WT	1	input	TGTAC	TGTAC	0.0112994	177	0	0	0	173	2	2
AHNAK_chr11_62532261	HepG2	WT	2	BS	TGTAC	TGTAC	0.00182482	1096	0	2	2	1086	2	4
AHNAK_chr11_62532261	HepG2	WT	2	input	TGTAC	TGTAC	0.00308642	324	0	1	0	320	1	2
AHNAK_chr11_62532261	HepG2	WT	3	BS	TGTAC	TGTAC	0.00441501	453	0	2	0	446	2	3
AHNAK_chr11_62532261	HepG2	OE	1	BS	TGTAC	TGTAC	0.00716846	837	0	1	1	829	6	0
AHNAK_chr11_62532261	HepG2	OE	1	input	TGTAC	TGTAC	0	247	0	0	0	246	0	1
AHNAK_chr11_62532261	HepG2	OE	2	BS	TGTAC	TGTAC	0.00267142	1123	0	0	0	1115	3	5
AHNAK_chr11_62532261	HepG2	OE	2	input	TGTAC	TGTAC	0.00257732	388	0	3	0	382	1	2
AHNAK_chr11_62532261	HepG2	OE	3	BS	TGTAC	TGTAC	0.00397878	1508	0	2	0	1497	6	3
AHNAK_chr11_62532261	HepG2	OE	3	input	TGTAC	TGTAC	0	33	0	0	0	33	0	0
AHNAK_chr11_62532261	HepG2	WT	1	BS	TGTAC	TGTAC	0	360	0	0	0	360	0	0
AHNAK_chr11_62532261	HepG2	WT	1	input	TGTAC	TGTAC	0.00847458	118	0	0	0	117	1	0
AHNAK_chr11_62532261	HepG2	WT	2	BS	TGTAC	TGTAC	0.00262812	761	1	1	1	752	2	4
AHNAK_chr11_62532261	HepG2	WT	2	input	TGTAC	TGTAC	0.00280899	356	0	1	0	354	1	0
AHNAK_chr11_62532261	HepG2	WT	3	input	TGTAC	TGTAC	0	120	0	0	0	120	0	0
AHNAK_chr11_62532261	HepG2	PUS1KO	1	BS	TGTAC	TGTAC	0.00793651	252	0	1	0	247	2	2
AHNAK_chr11_62532261	HepG2	PUS1KO	1	input	TGTAC	TGTAC	0.00766284	261	0	1	0	258	2	0
AHNAK_chr11_62532261	HepG2	PUS1KO	2	BS	TGTAC	TGTAC	0.00362757	827	0	2	0	820	3	2
AHNAK_chr11_62532261	HepG2	PUS1KO	2	input	TGTAC	TGTAC	0.0128755	233	0	2	0	228	3	0
AHNAK_chr11_62532261	HepG2	PUS1KO	3	BS	TGTAC	TGTAC	0	364	0	0	0	364	0	0
AHNAK_chr11_62532261	HepG2	PUS1KO	3	input	TGTAC	TGTAC	0.00729927	137	0	1	0	134	1	1
AHNAK_chr11_62532261	HepG2	WT	1	BS	TGTAC	TGTAC	0.00668151	898	0	2	1	889	6	0
AHNAK_chr11_62532261	HepG2	WT	1	input	TGTAC	TGTAC	0	734	0	1	0	731	0	2
AHNAK_chr11_62532261	HepG2	WT	2	input	TGTAC	TGTAC	0	197	0	0	0	197	0	0
AHNAK_chr11_62532261	HepG2	WT	3	BS	TGTAC	TGTAC	0	355	0	1	0	353	0	1
AHNAK_chr11_62532261	HepG2	WT	3	input	TGTAC	TGTAC	0.00403226	248	0	1	1	243	1	2
AIMP1_chr4_106328190	HEK293T	KD	1	BS	GATAA	GATAA	0.00280112	357	1	1	1	342	1	11
AIMP1_chr4_106328190	HEK293T	KD	1	input	GATAA	GATAA	0	44	0	0	0	42	0	2
AIMP1_chr4_106328190	HEK293T	KD	2	BS	GATAA	GATAA	0.0309598	646	0	1	3	603	20	19
AIMP1_chr4_106328190	HEK293T	KD	3	BS	GATAA	GATAA	0.016835	297	3	2	3	277	5	7
AIMP1_chr4_106328190	HEK293T	KD	3	input	GATAA	GATAA	0.0154321	324	0	0	3	305	5	11
AIMP1_chr4_106328190	HEK293T	WT	1	BS	GATAA	GATAA	0.00874636	343	0	5	7	316	3	12
AIMP1_chr4_106328190	HEK293T	WT	1	input	GATAA	GATAA	0.00840336	238	0	0	0	231	2	5
AIMP1_chr4_106328190	HEK293T	WT	2	BS	GATAA	GATAA	0.00728155	412	2	0	4	377	3	26
AIMP1_chr4_106328190	HEK293T	WT	2	input	GATAA	GATAA	0.00900901	111	0	0	0	105	1	5
AIMP1_chr4_106328190	HEK293T	WT	3	BS	GATAA	GATAA	0.0347222	288	2	2	4	262	10	8
AIMP1_chr4_106328190	HEK293T	WT	3	input	GATAA	GATAA	0.00995025	201	0	1	2	189	2	7
AIMP1_chr4_106328190	HEK293T	OE	1	BS	GATAA	GATAA	0.0455696	395	1	0	3	361	18	12
AIMP1_chr4_106328190	HEK293T	OE	2	BS	GATAA	GATAA	0	253	9	1	0	236	0	7
AIMP1_chr4_106328190	HEK293T	OE	2	input	GATAA	GATAA	0.00990099	101	1	0	1	88	1	10
AIMP1_chr4_106328190	HEK293T	OE	3	BS	GATAA	GATAA	0.0271493	1105	5	2	20	1023	30	25
AIMP1_chr4_106328190	HEK293T	OE	3	input	GATAA	GATAA	0	112	0	0	0	108	0	4
AIMP1_chr4_106328190	HEK293T	WT	1	BS	GATAA	GATAA	0.0229192	829	8	0	17	765	19	20
AIMP1_chr4_106328190	HEK293T	WT	1	input	GATAA	GATAA	0.00490196	204	1	0	0	196	1	6
AIMP1_chr4_106328190	HEK293T	WT	2	BS	GATAA	GATAA	0.036193	746	3	0	4	690	27	22
AIMP1_chr4_106328190	HEK293T	WT	3	BS	GATAA	GATAA	0.0258065	465	3	4	6	413	12	27
AIMP1_chr4_106328190	HEK293T	WT	3	input	GATAA	GATAA	0.0192308	104	0	0	0	100	2	2
AIMP1_chr4_106328190	HepG2	KD	1	BS	GATAA	GATAA	0.00458716	218	0	0	0	213	1	4
AIMP1_chr4_106328190	HepG2	KD	1	input	GATAA	GATAA	0	143	1	0	0	138	0	4
AIMP1_chr4_106328190	HepG2	KD	2	BS	GATAA	GATAA	0.0113379	441	0	0	1	421	5	14
AIMP1_chr4_106328190	HepG2	KD	2	input	GATAA	GATAA	0.00510204	392	1	0	0	382	2	7
AIMP1_chr4_106328190	HepG2	KD	3	BS	GATAA	GATAA	0.00118765	842	3	12	126	677	1	23
AIMP1_chr4_106328190	HepG2	KD	3	input	GATAA	GATAA	0	25	0	0	0	25	0	0
AIMP1_chr4_106328190	HepG2	WT	1	BS	GATAA	GATAA	0	231	0	1	0	228	0	2
AIMP1_chr4_106328190	HepG2	WT	1	input	GATAA	GATAA	0	126	0	0	0	121	0	5
AIMP1_chr4_106328190	HepG2	WT	2	BS	GATAA	GATAA	0.000659196	1517	0	0	1	1460	1	55
AIMP1_chr4_106328190	HepG2	WT	2	input	GATAA	GATAA	0.008	250	0	1	1	241	2	5
AIMP1_chr4_106328190	HepG2	WT	3	BS	GATAA	GATAA	0.00324465	1541	2	1	2	1470	5	61
AIMP1_chr4_106328190	HepG2	OE	1	BS	GATAA	GATAA	0.00333333	300	0	1	0	291	1	7
AIMP1_chr4_106328190	HepG2	OE	1	input	GATAA	GATAA	0.0743243	148	0	0	0	134	11	3
AIMP1_chr4_106328190	HepG2	OE	2	input	GATAA	GATAA	0	141	0	0	0	136	0	5
AIMP1_chr4_106328190	HepG2	OE	3	BS	GATAA	GATAA	0	645	0	0	1	633	0	11
AIMP1_chr4_106328190	HepG2	OE	3	input	GATAA	GATAA	0	44	0	0	0	43	0	1
AIMP1_chr4_106328190	HepG2	WT	1	BS	GATAA	GATAA	0.00126103	793	1	0	2	762	1	27
AIMP1_chr4_106328190	HepG2	WT	1	input	GATAA	GATAA	0	70	0	0	0	66	0	4
AIMP1_chr4_106328190	HepG2	WT	2	BS	GATAA	GATAA	0	696	1	0	3	676	0	16
AIMP1_chr4_106328190	HepG2	WT	2	input	GATAA	GATAA	0	491	0	0	1	478	0	12
AIMP1_chr4_106328190	HepG2	WT	3	BS	GATAA	GATAA	0.00229826	3916	3	2	6	3759	9	137
AIMP1_chr4_106328190	HepG2	WT	3	input	GATAA	GATAA	0	95	0	0	1	92	0	2
AIMP1_chr4_106328190	HepG2	PUS1KO	1	input	GATAA	GATAA	0	162	0	0	1	157	0	4
AIMP1_chr4_106328190	HepG2	PUS1KO	2	BS	GATAA	GATAA	0.00864553	347	0	0	1	330	3	13
AIMP1_chr4_106328190	HepG2	PUS1KO	2	input	GATAA	GATAA	0	94	0	0	0	91	0	3
AIMP1_chr4_106328190	HepG2	PUS1KO	3	BS	GATAA	GATAA	0.0301887	265	21	12	18	199	8	7
AIMP1_chr4_106328190	HepG2	PUS1KO	3	input	GATAA	GATAA	0.00847458	118	0	0	0	112	1	5
AIMP1_chr4_106328190	HepG2	WT	1	BS	GATAA	GATAA	0	191	0	0	1	183	0	7
AIMP1_chr4_106328190	HepG2	WT	1	input	GATAA	GATAA	0	57	1	0	0	56	0	0
AIMP1_chr4_106328190	HepG2	WT	2	BS	GATAA	GATAA	0.00196078	510	0	2	2	498	1	7
AIMP1_chr4_106328190	HepG2	WT	2	input	GATAA	GATAA	0.00497512	201	0	1	0	198	1	1
AIMP1_chr4_106328190	HepG2	WT	3	BS	GATAA	GATAA	0.00452489	221	1	0	1	216	1	2
AIMP1_chr4_106328190	HepG2	WT	3	input	GATAA	GATAA	0	63	0	0	0	62	0	1
AKAP1_chr17_57112506	HEK293T	KD	1	BS	TGTAG	TGTAG	0.00372439	537	0	2	1	526	2	6
AKAP1_chr17_57112506	HEK293T	KD	1	input	TGTAG	TGTAG	0	93	0	1	0	91	0	1
AKAP1_chr17_57112506	HEK293T	KD	2	BS	TGTAG	TGTAG	0.00641026	936	0	6	2	910	6	12
AKAP1_chr17_57112506	HEK293T	KD	3	BS	TGTAG	TGTAG	0.00655738	305	2	0	0	294	2	7
AKAP1_chr17_57112506	HEK293T	KD	3	input	TGTAG	TGTAG	0.0132353	680	0	2	0	662	9	7
AKAP1_chr17_57112506	HEK293T	WT	1	BS	TGTAG	TGTAG	0.032567	522	0	3	2	493	17	7
AKAP1_chr17_57112506	HEK293T	WT	1	input	TGTAG	TGTAG	0.00699301	429	0	3	1	414	3	8
AKAP1_chr17_57112506	HEK293T	WT	2	BS	TGTAG	TGTAG	0.0187617	533	0	3	0	514	10	6
AKAP1_chr17_57112506	HEK293T	WT	2	input	TGTAG	TGTAG	0.00446429	224	0	0	0	222	1	1
AKAP1_chr17_57112506	HEK293T	WT	3	BS	TGTAG	TGTAG	0.0103806	289	1	1	0	280	3	4
AKAP1_chr17_57112506	HEK293T	WT	3	input	TGTAG	TGTAG	0.00879765	341	0	0	1	332	3	5
AKAP1_chr17_57112506	HEK293T	OE	1	BS	TGTAG	TGTAG	0.0763723	419	0	1	1	378	32	7
AKAP1_chr17_57112506	HEK293T	OE	1	input	TGTAG	TGTAG	0	123	0	1	2	116	0	4
AKAP1_chr17_57112506	HEK293T	OE	2	BS	TGTAG	TGTAG	0.0567515	511	1	1	0	467	29	13
AKAP1_chr17_57112506	HEK293T	OE	2	input	TGTAG	TGTAG	0	168	0	0	0	166	0	2
AKAP1_chr17_57112506	HEK293T	OE	3	BS	TGTAG	TGTAG	0.0765253	967	0	2	2	872	74	17
AKAP1_chr17_57112506	HEK293T	OE	3	input	TGTAG	TGTAG	0	232	0	2	0	228	0	2
AKAP1_chr17_57112506	HEK293T	WT	1	BS	TGTAG	TGTAG	0.00680272	588	0	2	0	569	4	13
AKAP1_chr17_57112506	HEK293T	WT	1	input	TGTAG	TGTAG	0.00197628	506	0	3	1	492	1	9
AKAP1_chr17_57112506	HEK293T	WT	2	BS	TGTAG	TGTAG	0.00503145	795	0	1	1	776	4	13
AKAP1_chr17_57112506	HEK293T	WT	3	BS	TGTAG	TGTAG	0.00457666	437	0	6	0	426	2	3
AKAP1_chr17_57112506	HEK293T	WT	3	input	TGTAG	TGTAG	0	188	0	1	0	184	0	3
AKAP1_chr17_57112506	HepG2	KD	1	BS	TGTAG	TGTAG	0.00539568	556	0	2	0	545	3	6
AKAP1_chr17_57112506	HepG2	KD	1	input	TGTAG	TGTAG	0	119	0	0	0	117	0	2
AKAP1_chr17_57112506	HepG2	KD	2	BS	TGTAG	TGTAG	0.00564972	177	0	0	1	175	1	0
AKAP1_chr17_57112506	HepG2	KD	2	input	TGTAG	TGTAG	0	132	0	1	0	128	0	3
AKAP1_chr17_57112506	HepG2	KD	3	BS	TGTAG	TGTAG	0	87	0	1	0	86	0	0
AKAP1_chr17_57112506	HepG2	KD	3	input	TGTAG	TGTAG	0.0192308	52	0	0	0	49	1	2
AKAP1_chr17_57112506	HepG2	WT	1	BS	TGTAG	TGTAG	0	409	0	2	0	403	0	4
AKAP1_chr17_57112506	HepG2	WT	1	input	TGTAG	TGTAG	0	433	0	2	0	424	0	7
AKAP1_chr17_57112506	HepG2	WT	2	BS	TGTAG	TGTAG	0	122	0	0	0	122	0	0
AKAP1_chr17_57112506	HepG2	WT	2	input	TGTAG	TGTAG	0.00284091	352	1	2	0	346	1	2
AKAP1_chr17_57112506	HepG2	WT	3	BS	TGTAG	TGTAG	0.00383142	261	0	2	0	258	1	0
AKAP1_chr17_57112506	HepG2	OE	1	BS	TGTAG	TGTAG	0.00462963	648	0	6	0	634	3	5
AKAP1_chr17_57112506	HepG2	OE	1	input	TGTAG	TGTAG	0	126	0	1	0	124	0	1
AKAP1_chr17_57112506	HepG2	OE	2	BS	TGTAG	TGTAG	0.00397614	503	0	0	0	496	2	5
AKAP1_chr17_57112506	HepG2	OE	2	input	TGTAG	TGTAG	0.0104167	288	0	1	0	275	3	9
AKAP1_chr17_57112506	HepG2	OE	3	input	TGTAG	TGTAG	0	46	0	1	0	45	0	0
AKAP1_chr17_57112506	HepG2	WT	1	input	TGTAG	TGTAG	0	169	0	0	0	169	0	0
AKAP1_chr17_57112506	HepG2	WT	2	BS	TGTAG	TGTAG	0.00394867	1013	2	1	1	989	4	16
AKAP1_chr17_57112506	HepG2	WT	2	input	TGTAG	TGTAG	0	134	0	2	0	130	0	2
AKAP1_chr17_57112506	HepG2	WT	3	input	TGTAG	TGTAG	0	121	0	1	0	120	0	0
AKAP1_chr17_57112506	HepG2	PUS1KO	1	BS	TGTAG	TGTAG	0.00369686	541	1	4	0	523	2	11
AKAP1_chr17_57112506	HepG2	PUS1KO	1	input	TGTAG	TGTAG	0.0083682	239	0	1	0	233	2	3
AKAP1_chr17_57112506	HepG2	PUS1KO	2	BS	TGTAG	TGTAG	0.00263158	380	0	149	1	219	1	10
AKAP1_chr17_57112506	HepG2	PUS1KO	2	input	TGTAG	TGTAG	0	37	0	0	0	36	0	1
AKAP1_chr17_57112506	HepG2	PUS1KO	3	BS	TGTAG	TGTAG	0.00303951	329	0	0	0	322	1	6
AKAP1_chr17_57112506	HepG2	PUS1KO	3	input	TGTAG	TGTAG	0.0124224	161	0	0	0	154	2	5
AKAP1_chr17_57112506	HepG2	WT	1	BS	TGTAG	TGTAG	0	508	0	4	1	493	0	10
AKAP1_chr17_57112506	HepG2	WT	1	input	TGTAG	TGTAG	0.00433839	461	1	2	0	451	2	5
AKAP1_chr17_57112506	HepG2	WT	2	BS	TGTAG	TGTAG	0.00627615	956	0	3	0	935	6	12
AKAP1_chr17_57112506	HepG2	WT	2	input	TGTAG	TGTAG	0.0034965	286	0	0	0	284	1	1
AKAP1_chr17_57112506	HepG2	WT	3	BS	TGTAG	TGTAG	0	260	0	0	1	258	0	1
AKAP1_chr17_57112506	HepG2	WT	3	input	TGTAG	TGTAG	0	300	0	0	0	294	0	6
AKR1C1_chr10_4968113	HEK293T	KD	1	BS	TGTAA	TGTAA	0.010989	182	0	0	0	179	2	1
AKR1C1_chr10_4968113	HEK293T	KD	1	input	TGTAA	TGTAA	0	24	0	0	0	24	0	0
AKR1C1_chr10_4968113	HEK293T	KD	2	BS	TGTAA	TGTAA	0.01566	447	0	0	1	438	7	1
AKR1C1_chr10_4968113	HEK293T	KD	3	BS	TGTAA	TGTAA	0.0188679	212	0	0	0	206	4	2
AKR1C1_chr10_4968113	HEK293T	KD	3	input	TGTAA	TGTAA	0.0844156	154	0	0	0	141	13	0
AKR1C1_chr10_4968113	HEK293T	WT	1	BS	TGTAA	TGTAA	0.008	250	10	0	0	237	2	1
AKR1C1_chr10_4968113	HEK293T	WT	1	input	TGTAA	TGTAA	0.00980392	102	0	2	0	99	1	0
AKR1C1_chr10_4968113	HEK293T	WT	2	BS	TGTAA	TGTAA	0.00350877	285	0	0	0	284	1	0
AKR1C1_chr10_4968113	HEK293T	WT	2	input	TGTAA	TGTAA	0.0185185	54	0	0	0	53	1	0
AKR1C1_chr10_4968113	HEK293T	WT	3	BS	TGTAA	TGTAA	0.02	150	0	0	0	147	3	0
AKR1C1_chr10_4968113	HEK293T	WT	3	input	TGTAA	TGTAA	0.05	140	0	0	0	133	7	0
AKR1C1_chr10_4968113	HEK293T	OE	1	BS	TGTAA	TGTAA	0.00671141	149	0	0	0	148	1	0
AKR1C1_chr10_4968113	HEK293T	OE	1	input	TGTAA	TGTAA	0.00769231	130	0	0	0	128	1	1
AKR1C1_chr10_4968113	HEK293T	OE	2	BS	TGTAA	TGTAA	0.0334928	209	0	1	0	201	7	0
AKR1C1_chr10_4968113	HEK293T	OE	2	input	TGTAA	TGTAA	0.0350877	57	0	0	0	55	2	0
AKR1C1_chr10_4968113	HEK293T	OE	3	BS	TGTAA	TGTAA	0.0356436	505	2	0	2	480	18	3
AKR1C1_chr10_4968113	HEK293T	OE	3	input	TGTAA	TGTAA	0.015873	63	0	0	0	62	1	0
AKR1C1_chr10_4968113	HEK293T	WT	1	BS	TGTAA	TGTAA	0.00898204	334	0	0	0	330	3	1
AKR1C1_chr10_4968113	HEK293T	WT	1	input	TGTAA	TGTAA	0	102	0	0	0	102	0	0
AKR1C1_chr10_4968113	HEK293T	WT	2	BS	TGTAA	TGTAA	0.0117096	427	0	0	0	422	5	0
AKR1C1_chr10_4968113	HEK293T	WT	3	BS	TGTAA	TGTAA	0.01	200	0	0	0	197	2	1
AKR1C1_chr10_4968113	HEK293T	WT	3	input	TGTAA	TGTAA	0.0153846	65	0	0	0	64	1	0
AKR1C1_chr10_4968113	HepG2	KD	1	BS	TGTAA	TGTAA	0	330	0	1	0	328	0	1
AKR1C1_chr10_4968113	HepG2	KD	1	input	TGTAA	TGTAA	0.0162162	185	0	0	0	182	3	0
AKR1C1_chr10_4968113	HepG2	KD	2	BS	TGTAA	TGTAA	0.015873	63	0	0	0	62	1	0
AKR1C1_chr10_4968113	HepG2	KD	2	input	TGTAA	TGTAA	0	77	0	0	0	77	0	0
AKR1C1_chr10_4968113	HepG2	KD	3	BS	TGTAA	TGTAA	0.0127119	472	0	2	0	460	6	4
AKR1C1_chr10_4968113	HepG2	KD	3	input	TGTAA	TGTAA	0	28	0	0	0	28	0	0
AKR1C1_chr10_4968113	HepG2	WT	1	BS	TGTAA	TGTAA	0.00380952	525	2	1	1	511	2	8
AKR1C1_chr10_4968113	HepG2	WT	2	BS	TGTAA	TGTAA	0	367	0	0	0	365	0	2
AKR1C1_chr10_4968113	HepG2	WT	2	input	TGTAA	TGTAA	0.0106383	188	0	0	0	186	2	0
AKR1C1_chr10_4968113	HepG2	WT	3	BS	TGTAA	TGTAA	0.00925926	108	0	1	0	105	1	1
AKR1C1_chr10_4968113	HepG2	OE	1	BS	TGTAA	TGTAA	0.0928962	183	0	0	0	166	17	0
AKR1C1_chr10_4968113	HepG2	OE	1	input	TGTAA	TGTAA	0	45	0	0	0	45	0	0
AKR1C1_chr10_4968113	HepG2	OE	2	BS	TGTAA	TGTAA	0	95	0	0	0	95	0	0
AKR1C1_chr10_4968113	HepG2	OE	2	input	TGTAA	TGTAA	0	67	0	0	0	67	0	0
AKR1C1_chr10_4968113	HepG2	OE	3	BS	TGTAA	TGTAA	0.040404	99	0	0	0	95	4	0
AKR1C1_chr10_4968113	HepG2	WT	1	BS	TGTAA	TGTAA	0.00688073	436	0	0	0	432	3	1
AKR1C1_chr10_4968113	HepG2	WT	2	BS	TGTAA	TGTAA	0	30	0	0	0	30	0	0
AKR1C1_chr10_4968113	HepG2	WT	2	input	TGTAA	TGTAA	0	74	0	0	0	74	0	0
AKR1C1_chr10_4968113	HepG2	WT	3	input	TGTAA	TGTAA	0	46	0	0	0	46	0	0
AKR1C1_chr10_4968113	HepG2	PUS1KO	1	BS	TGTAA	TGTAA	0	118	0	0	0	118	0	0
AKR1C1_chr10_4968113	HepG2	PUS1KO	1	input	TGTAA	TGTAA	0	41	0	0	0	41	0	0
AKR1C1_chr10_4968113	HepG2	PUS1KO	2	BS	TGTAA	TGTAA	0.00692042	289	0	1	0	285	2	1
AKR1C1_chr10_4968113	HepG2	PUS1KO	2	input	TGTAA	TGTAA	0	118	0	0	0	117	0	1
AKR1C1_chr10_4968113	HepG2	PUS1KO	3	BS	TGTAA	TGTAA	0	57	0	0	0	57	0	0
AKR1C1_chr10_4968113	HepG2	PUS1KO	3	input	TGTAA	TGTAA	0	29	0	0	0	29	0	0
AKR1C1_chr10_4968113	HepG2	WT	1	BS	TGTAA	TGTAA	0.0178571	56	0	0	0	55	1	0
AKR1C1_chr10_4968113	HepG2	WT	1	input	TGTAA	TGTAA	0	603	0	1	0	602	0	0
AKR1C1_chr10_4968113	HepG2	WT	2	BS	TGTAA	TGTAA	0	222	0	0	0	221	0	1
AKR1C1_chr10_4968113	HepG2	WT	2	input	TGTAA	TGTAA	0.0143885	139	1	1	0	134	2	1
AKR1C1_chr10_4968113	HepG2	WT	3	BS	TGTAA	TGTAA	0.00987654	405	0	0	1	399	4	1
AKR1C1_chr10_4968113	HepG2	WT	3	input	TGTAA	TGTAA	0	26	0	0	0	26	0	0
ALB_chr4_73411447	HEK293T	KD	2	BS	TGTAG	TGTAG	0	41	0	0	0	41	0	0
ALB_chr4_73411447	HEK293T	KD	3	BS	TGTAG	TGTAG	0	22	0	0	0	21	0	1
ALB_chr4_73411447	HEK293T	KD	3	input	TGTAG	TGTAG	0	30	0	0	0	28	0	2
ALB_chr4_73411447	HEK293T	WT	1	input	TGTAG	TGTAG	0.037037	27	0	0	0	26	1	0
ALB_chr4_73411447	HEK293T	WT	2	BS	TGTAG	TGTAG	0.0454545	22	0	0	1	20	1	0
ALB_chr4_73411447	HEK293T	OE	3	BS	TGTAG	TGTAG	0	24	0	0	0	24	0	0
ALB_chr4_73411447	HEK293T	WT	1	BS	TGTAG	TGTAG	0.0285714	35	0	0	0	34	1	0
ALB_chr4_73411447	HEK293T	WT	1	input	TGTAG	TGTAG	0	30	0	1	0	28	0	1
ALB_chr4_73411447	HEK293T	WT	2	BS	TGTAG	TGTAG	0	37	0	0	0	36	0	1
ALB_chr4_73411447	HepG2	KD	1	BS	TGTAG	TGTAG	0.025	80	0	0	0	76	2	2
ALB_chr4_73411447	HepG2	KD	1	input	TGTAG	TGTAG	0.047619	42	0	0	0	40	2	0
ALB_chr4_73411447	HepG2	WT	2	input	TGTAG	TGTAG	0.030303	33	0	1	0	31	1	0
ALB_chr4_73411447	HepG2	OE	1	input	TGTAG	TGTAG	0	26	0	1	0	25	0	0
ALB_chr4_73411447	HepG2	PUS1KO	2	input	TGTAG	TGTAG	0	54	0	0	0	54	0	0
ALB_chr4_73411447	HepG2	WT	1	BS	TGTAG	TGTAG	0	84	0	1	0	83	0	0
ALB_chr4_73411447	HepG2	WT	1	input	TGTAG	TGTAG	0.00934579	107	0	0	1	102	1	3
ALB_chr4_73413373	HEK293T	KD	1	BS	TGTAG	TGTAG	0.00465116	215	0	1	0	206	1	7
ALB_chr4_73413373	HEK293T	KD	1	input	TGTAG	TGTAG	0.0104167	96	0	0	0	94	1	1
ALB_chr4_73413373	HEK293T	KD	2	BS	TGTAG	TGTAG	0	333	0	2	1	324	0	6
ALB_chr4_73413373	HEK293T	KD	3	BS	TGTAG	TGTAG	0	195	1	0	0	190	0	4
ALB_chr4_73413373	HEK293T	KD	3	input	TGTAG	TGTAG	0.00306748	326	0	5	0	316	1	4
ALB_chr4_73413373	HEK293T	WT	1	BS	TGTAG	TGTAG	0.0041841	239	0	3	0	231	1	4
ALB_chr4_73413373	HEK293T	WT	1	input	TGTAG	TGTAG	0	368	0	3	1	360	0	4
ALB_chr4_73413373	HEK293T	WT	2	BS	TGTAG	TGTAG	0	249	0	3	0	241	0	5
ALB_chr4_73413373	HEK293T	WT	2	input	TGTAG	TGTAG	0	112	0	0	0	110	0	2
ALB_chr4_73413373	HEK293T	WT	3	BS	TGTAG	TGTAG	0.00471698	212	0	0	0	207	1	4
ALB_chr4_73413373	HEK293T	WT	3	input	TGTAG	TGTAG	0	162	0	1	0	159	0	2
ALB_chr4_73413373	HEK293T	OE	1	BS	TGTAG	TGTAG	0.015873	189	0	1	0	182	3	3
ALB_chr4_73413373	HEK293T	OE	2	BS	TGTAG	TGTAG	0.00460829	217	0	4	0	206	1	6
ALB_chr4_73413373	HEK293T	OE	2	input	TGTAG	TGTAG	0	130	0	1	0	127	0	2
ALB_chr4_73413373	HEK293T	OE	3	BS	TGTAG	TGTAG	0.00362319	276	0	5	0	265	1	5
ALB_chr4_73413373	HEK293T	OE	3	input	TGTAG	TGTAG	0	158	0	2	0	152	0	4
ALB_chr4_73413373	HEK293T	WT	1	BS	TGTAG	TGTAG	0.00252525	396	0	6	0	380	1	9
ALB_chr4_73413373	HEK293T	WT	1	input	TGTAG	TGTAG	0.00297619	336	0	2	0	327	1	6
ALB_chr4_73413373	HEK293T	WT	2	BS	TGTAG	TGTAG	0	242	0	1	0	235	0	6
ALB_chr4_73413373	HEK293T	WT	3	BS	TGTAG	TGTAG	0	196	1	1	0	187	0	7
ALB_chr4_73413373	HEK293T	WT	3	input	TGTAG	TGTAG	0.0277778	108	0	0	0	104	3	1
ALB_chr4_73413373	HepG2	KD	1	BS	TGTAG	TGTAG	0.00738916	406	0	3	0	389	3	11
ALB_chr4_73413373	HepG2	KD	1	input	TGTAG	TGTAG	0.00390625	256	0	3	1	242	1	9
ALB_chr4_73413373	HepG2	KD	2	BS	TGTAG	TGTAG	0	346	0	3	0	339	0	4
ALB_chr4_73413373	HepG2	KD	2	input	TGTAG	TGTAG	0.00757576	264	0	2	0	253	2	7
ALB_chr4_73413373	HepG2	KD	3	BS	TGTAG	TGTAG	0.00680272	147	0	2	1	142	1	1
ALB_chr4_73413373	HepG2	KD	3	input	TGTAG	TGTAG	0	34	0	0	0	33	0	1
ALB_chr4_73413373	HepG2	WT	1	BS	TGTAG	TGTAG	0	206	0	0	0	200	0	6
ALB_chr4_73413373	HepG2	WT	1	input	TGTAG	TGTAG	0.00390625	256	0	2	0	245	1	8
ALB_chr4_73413373	HepG2	WT	2	BS	TGTAG	TGTAG	0	152	0	1	0	149	0	2
ALB_chr4_73413373	HepG2	WT	2	input	TGTAG	TGTAG	0.00297619	336	0	3	0	328	1	4
ALB_chr4_73413373	HepG2	WT	3	BS	TGTAG	TGTAG	0.00372787	1073	0	9	2	1031	4	27
ALB_chr4_73413373	HepG2	OE	1	BS	TGTAG	TGTAG	0.00833333	360	0	0	2	344	3	11
ALB_chr4_73413373	HepG2	OE	1	input	TGTAG	TGTAG	0	265	0	2	0	251	0	12
ALB_chr4_73413373	HepG2	OE	2	input	TGTAG	TGTAG	0.00564972	177	0	2	0	169	1	5
ALB_chr4_73413373	HepG2	WT	1	input	TGTAG	TGTAG	0.00952381	105	0	1	0	102	1	1
ALB_chr4_73413373	HepG2	WT	2	BS	TGTAG	TGTAG	0.00250627	399	0	1	0	390	1	7
ALB_chr4_73413373	HepG2	WT	2	input	TGTAG	TGTAG	0	118	0	0	0	115	0	3
ALB_chr4_73413373	HepG2	WT	3	input	TGTAG	TGTAG	0.0121951	164	0	2	0	157	2	3
ALB_chr4_73413373	HepG2	PUS1KO	1	BS	TGTAG	TGTAG	0.010101	99	0	2	0	94	1	2
ALB_chr4_73413373	HepG2	PUS1KO	1	input	TGTAG	TGTAG	0.0149254	67	0	2	0	64	1	0
ALB_chr4_73413373	HepG2	PUS1KO	2	BS	TGTAG	TGTAG	0.00584795	171	0	2	0	165	1	3
ALB_chr4_73413373	HepG2	PUS1KO	2	input	TGTAG	TGTAG	0	158	0	4	0	154	0	0
ALB_chr4_73413373	HepG2	PUS1KO	3	BS	TGTAG	TGTAG	0	141	0	1	0	138	0	2
ALB_chr4_73413373	HepG2	PUS1KO	3	input	TGTAG	TGTAG	0.0169492	59	0	0	0	58	1	0
ALB_chr4_73413373	HepG2	WT	1	BS	TGTAG	TGTAG	0	96	0	0	0	95	0	1
ALB_chr4_73413373	HepG2	WT	1	input	TGTAG	TGTAG	0.00654664	611	0	5	1	589	4	12
ALB_chr4_73413373	HepG2	WT	2	BS	TGTAG	TGTAG	0.00249822	2802	1	25	3	2702	7	64
ALB_chr4_73413373	HepG2	WT	2	input	TGTAG	TGTAG	0	376	0	3	0	364	0	9
ALB_chr4_73413373	HepG2	WT	3	BS	TGTAG	TGTAG	0.00657895	152	0	0	0	149	1	2
ALB_chr4_73413373	HepG2	WT	3	input	TGTAG	TGTAG	0.00649351	154	0	2	0	147	1	4
ALB_chr4_73413706	HEK293T	KD	1	BS	GCTTT	TTTTC	0.0701754	285	0	2	0	263	20	0
ALB_chr4_73413706	HEK293T	KD	1	input	GCTTT	TTTTC	0.0422535	71	1	0	0	67	3	0
ALB_chr4_73413706	HEK293T	KD	2	BS	GCTTT	TTTTC	0.0458488	807	2	4	0	763	37	1
ALB_chr4_73413706	HEK293T	KD	3	BS	GCTTT	TTTTC	0.106061	198	3	0	1	173	21	0
ALB_chr4_73413706	HEK293T	KD	3	input	GCTTT	TTTTC	0.0566502	406	1	0	0	382	23	0
ALB_chr4_73413706	HEK293T	WT	1	BS	GCTTT	TTTTC	0.0663616	437	2	12	0	393	29	1
ALB_chr4_73413706	HEK293T	WT	1	input	GCTTT	TTTTC	0.0381356	236	0	1	0	226	9	0
ALB_chr4_73413706	HEK293T	WT	2	BS	GCTTT	TTTTC	0.0415282	602	0	3	1	572	25	1
ALB_chr4_73413706	HEK293T	WT	2	input	GCTTT	TTTTC	0.0932203	118	0	0	0	107	11	0
ALB_chr4_73413706	HEK293T	WT	3	BS	GCTTT	TTTTC	0.0967742	217	1	0	0	195	21	0
ALB_chr4_73413706	HEK293T	WT	3	input	GCTTT	TTTTC	0.0676692	266	0	0	0	247	18	1
ALB_chr4_73413706	HEK293T	OE	1	BS	GCTTT	TTTTC	0.0414365	362	2	0	0	345	15	0
ALB_chr4_73413706	HEK293T	OE	1	input	GCTTT	TTTTC	0.0323383	804	0	2	0	773	26	3
ALB_chr4_73413706	HEK293T	OE	2	BS	GCTTT	TTTTC	0.0818182	440	0	0	0	404	36	0
ALB_chr4_73413706	HEK293T	OE	2	input	GCTTT	TTTTC	0.0327869	122	0	0	0	118	4	0
ALB_chr4_73413706	HEK293T	OE	3	BS	GCTTT	TTTTC	0.0683761	702	0	2	0	651	48	1
ALB_chr4_73413706	HEK293T	OE	3	input	GCTTT	TTTTC	0.0175439	114	0	0	0	112	2	0
ALB_chr4_73413706	HEK293T	WT	1	BS	GCTTT	TTTTC	0.0410256	585	1	1	0	559	24	0
ALB_chr4_73413706	HEK293T	WT	1	input	GCTTT	TTTTC	0.0311419	289	0	0	0	280	9	0
ALB_chr4_73413706	HEK293T	WT	2	BS	GCTTT	TTTTC	0.0590674	965	2	0	0	905	57	1
ALB_chr4_73413706	HEK293T	WT	3	BS	GCTTT	TTTTC	0.0833333	264	0	1	0	241	22	0
ALB_chr4_73413706	HEK293T	WT	3	input	GCTTT	TTTTC	0.0703125	128	0	1	0	118	9	0
ALB_chr4_73413706	HepG2	KD	1	BS	GCTTT	TTTTC	0.0298507	134	0	0	0	130	4	0
ALB_chr4_73413706	HepG2	KD	1	input	GCTTT	TTTTC	0.025	40	0	0	0	39	1	0
ALB_chr4_73413706	HepG2	KD	2	BS	GCTTT	TTTTC	0.0531915	564	1	2	0	531	30	0
ALB_chr4_73413706	HepG2	KD	2	input	GCTTT	TTTTC	0.0294118	68	0	0	0	66	2	0
ALB_chr4_73413706	HepG2	KD	3	BS	GCTTT	TTTTC	0.0392157	408	0	1	0	391	16	0
ALB_chr4_73413706	HepG2	KD	3	input	GCTTT	TTTTC	0.0571429	35	0	0	0	33	2	0
ALB_chr4_73413706	HepG2	WT	1	BS	GCTTT	TTTTC	0.0582121	481	0	3	0	450	28	0
ALB_chr4_73413706	HepG2	WT	1	input	GCTTT	TTTTC	0.0114943	174	0	1	0	171	2	0
ALB_chr4_73413706	HepG2	WT	2	BS	GCTTT	TTTTC	0.0560748	107	0	0	0	100	6	1
ALB_chr4_73413706	HepG2	WT	2	input	GCTTT	TTTTC	0.0294118	238	0	1	0	229	7	1
ALB_chr4_73413706	HepG2	WT	3	BS	GCTTT	TTTTC	0.0386598	388	0	0	0	373	15	0
ALB_chr4_73413706	HepG2	OE	1	BS	GCTTT	TTTTC	0.0469613	362	1	0	0	343	17	1
ALB_chr4_73413706	HepG2	OE	1	input	GCTTT	TTTTC	0.0413223	121	0	1	0	115	5	0
ALB_chr4_73413706	HepG2	OE	2	BS	GCTTT	TTTTC	0.0502793	179	0	0	0	170	9	0
ALB_chr4_73413706	HepG2	OE	2	input	GCTTT	TTTTC	0.0483871	62	1	0	0	58	3	0
ALB_chr4_73413706	HepG2	OE	3	BS	GCTTT	TTTTC	0.0414201	169	0	2	0	160	7	0
ALB_chr4_73413706	HepG2	WT	1	input	GCTTT	TTTTC	0.0757576	66	0	0	0	61	5	0
ALB_chr4_73413706	HepG2	WT	2	BS	GCTTT	TTTTC	0.0204082	98	0	1	0	95	2	0
ALB_chr4_73413706	HepG2	WT	2	input	GCTTT	TTTTC	0.0617284	243	1	1	0	226	15	0
ALB_chr4_73413706	HepG2	WT	3	input	GCTTT	TTTTC	0	89	0	0	0	89	0	0
ALB_chr4_73413706	HepG2	PUS1KO	1	BS	GCTTT	TTTTC	0.026936	297	0	0	0	287	8	2
ALB_chr4_73413706	HepG2	PUS1KO	1	input	GCTTT	TTTTC	0	31	0	0	0	31	0	0
ALB_chr4_73413706	HepG2	PUS1KO	2	BS	GCTTT	TTTTC	0.0215054	186	0	0	0	182	4	0
ALB_chr4_73413706	HepG2	PUS1KO	2	input	GCTTT	TTTTC	0.0434783	23	0	0	0	22	1	0
ALB_chr4_73413706	HepG2	PUS1KO	3	BS	GCTTT	TTTTC	0.0360656	305	0	1	0	293	11	0
ALB_chr4_73413706	HepG2	PUS1KO	3	input	GCTTT	TTTTC	0.0666667	60	0	0	0	56	4	0
ALB_chr4_73413706	HepG2	WT	1	BS	GCTTT	TTTTC	0.0548628	401	0	1	0	378	22	0
ALB_chr4_73413706	HepG2	WT	1	input	GCTTT	TTTTC	0.0357143	168	0	2	0	160	6	0
ALB_chr4_73413706	HepG2	WT	2	BS	GCTTT	TTTTC	0.0306212	1143	2	3	1	1100	35	2
ALB_chr4_73413706	HepG2	WT	2	input	GCTTT	TTTTC	0.0542636	129	0	1	0	121	7	0
ALB_chr4_73413706	HepG2	WT	3	BS	GCTTT	TTTTC	0.0733945	109	0	0	0	101	8	0
ALB_chr4_73413706	HepG2	WT	3	input	GCTTT	TTTTC	0.0408163	98	0	0	0	94	4	0
ALB_chr4_73414064	HEK293T	KD	1	BS	TATAG	TATAG	0	222	0	0	0	219	0	3
ALB_chr4_73414064	HEK293T	KD	1	input	TATAG	TATAG	0	62	0	0	0	62	0	0
ALB_chr4_73414064	HEK293T	KD	2	BS	TATAG	TATAG	0.00771208	389	0	0	0	384	3	2
ALB_chr4_73414064	HEK293T	KD	3	BS	TATAG	TATAG	0	130	0	1	0	125	0	4
ALB_chr4_73414064	HEK293T	KD	3	input	TATAG	TATAG	0.0108303	277	0	0	0	269	3	5
ALB_chr4_73414064	HEK293T	WT	1	BS	TATAG	TATAG	0.00502513	199	0	0	0	196	1	2
ALB_chr4_73414064	HEK293T	WT	1	input	TATAG	TATAG	0.0126582	158	0	0	0	156	2	0
ALB_chr4_73414064	HEK293T	WT	2	BS	TATAG	TATAG	0.0165975	241	0	0	0	236	4	1
ALB_chr4_73414064	HEK293T	WT	2	input	TATAG	TATAG	0.00840336	119	0	1	0	115	1	2
ALB_chr4_73414064	HEK293T	WT	3	BS	TATAG	TATAG	0.0140845	142	0	1	0	137	2	2
ALB_chr4_73414064	HEK293T	WT	3	input	TATAG	TATAG	0.00510204	196	0	0	0	194	1	1
ALB_chr4_73414064	HEK293T	OE	1	BS	TATAG	TATAG	0.00395257	253	0	1	0	250	1	1
ALB_chr4_73414064	HEK293T	OE	2	BS	TATAG	TATAG	0.0151515	198	0	2	0	191	3	2
ALB_chr4_73414064	HEK293T	OE	2	input	TATAG	TATAG	0	70	0	0	0	70	0	0
ALB_chr4_73414064	HEK293T	OE	3	BS	TATAG	TATAG	0.00748503	668	0	1	0	653	5	9
ALB_chr4_73414064	HEK293T	OE	3	input	TATAG	TATAG	0.00719424	139	0	0	0	137	1	1
ALB_chr4_73414064	HEK293T	WT	1	BS	TATAG	TATAG	0.00268817	372	0	0	0	368	1	3
ALB_chr4_73414064	HEK293T	WT	1	input	TATAG	TATAG	0	222	0	2	0	219	0	1
ALB_chr4_73414064	HEK293T	WT	2	BS	TATAG	TATAG	0.0046225	649	0	0	0	640	3	6
ALB_chr4_73414064	HEK293T	WT	3	BS	TATAG	TATAG	0	216	0	0	0	215	0	1
ALB_chr4_73414064	HEK293T	WT	3	input	TATAG	TATAG	0	109	0	0	0	109	0	0
ALB_chr4_73414064	HepG2	KD	1	BS	TATAG	TATAG	0.0123457	81	1	1	0	78	1	0
ALB_chr4_73414064	HepG2	KD	1	input	TATAG	TATAG	0	104	0	0	0	102	0	2
ALB_chr4_73414064	HepG2	KD	2	BS	TATAG	TATAG	0.00307692	325	0	1	0	319	1	4
ALB_chr4_73414064	HepG2	KD	2	input	TATAG	TATAG	0	161	0	0	0	161	0	0
ALB_chr4_73414064	HepG2	KD	3	BS	TATAG	TATAG	0	153	0	0	0	151	0	2
ALB_chr4_73414064	HepG2	KD	3	input	TATAG	TATAG	0	44	0	0	0	43	0	1
ALB_chr4_73414064	HepG2	WT	1	BS	TATAG	TATAG	0.0232558	43	0	0	0	42	1	0
ALB_chr4_73414064	HepG2	WT	1	input	TATAG	TATAG	0	83	0	0	0	81	0	2
ALB_chr4_73414064	HepG2	WT	2	BS	TATAG	TATAG	0.008	125	0	0	0	122	1	2
ALB_chr4_73414064	HepG2	WT	2	input	TATAG	TATAG	0.0166667	120	0	0	0	118	2	0
ALB_chr4_73414064	HepG2	WT	3	BS	TATAG	TATAG	0.00307692	650	0	1	1	644	2	2
ALB_chr4_73414064	HepG2	OE	1	BS	TATAG	TATAG	0	73	0	0	0	72	0	1
ALB_chr4_73414064	HepG2	OE	1	input	TATAG	TATAG	0.0121951	82	0	0	0	81	1	0
ALB_chr4_73414064	HepG2	OE	2	BS	TATAG	TATAG	0.00760456	263	0	0	0	259	2	2
ALB_chr4_73414064	HepG2	OE	2	input	TATAG	TATAG	0	61	0	0	0	61	0	0
ALB_chr4_73414064	HepG2	OE	3	BS	TATAG	TATAG	0	79	0	0	0	78	0	1
ALB_chr4_73414064	HepG2	WT	1	BS	TATAG	TATAG	0	167	0	2	0	164	0	1
ALB_chr4_73414064	HepG2	WT	1	input	TATAG	TATAG	0	24	0	0	0	24	0	0
ALB_chr4_73414064	HepG2	WT	2	BS	TATAG	TATAG	0	68	0	0	0	67	0	1
ALB_chr4_73414064	HepG2	WT	2	input	TATAG	TATAG	0.00689655	145	0	1	0	142	1	1
ALB_chr4_73414064	HepG2	WT	3	BS	TATAG	TATAG	0.0416667	24	0	0	0	23	1	0
ALB_chr4_73414064	HepG2	WT	3	input	TATAG	TATAG	0	77	0	0	0	76	0	1
ALB_chr4_73414064	HepG2	PUS1KO	1	BS	TATAG	TATAG	0	215	0	0	0	215	0	0
ALB_chr4_73414064	HepG2	PUS1KO	1	input	TATAG	TATAG	0.0111111	90	0	0	0	87	1	2
ALB_chr4_73414064	HepG2	PUS1KO	2	input	TATAG	TATAG	0	43	0	0	0	42	0	1
ALB_chr4_73414064	HepG2	PUS1KO	3	BS	TATAG	TATAG	0	264	0	1	0	261	0	2
ALB_chr4_73414064	HepG2	PUS1KO	3	input	TATAG	TATAG	0	28	1	0	0	27	0	0
ALB_chr4_73414064	HepG2	WT	1	BS	TATAG	TATAG	0.00649351	154	0	0	0	153	1	0
ALB_chr4_73414064	HepG2	WT	1	input	TATAG	TATAG	0.00766284	261	0	1	0	257	2	1
ALB_chr4_73414064	HepG2	WT	2	input	TATAG	TATAG	0.0243902	41	1	0	0	37	1	2
ALB_chr4_73414064	HepG2	WT	3	BS	TATAG	TATAG	0	40	0	0	0	40	0	0
ALB_chr4_73414064	HepG2	WT	3	input	TATAG	TATAG	0.02	50	0	0	0	49	1	0
ALB_chr4_73419434	HEK293T	KD	1	BS	CCTTA	CTTAC	0.00320513	312	1	9	0	300	1	1
ALB_chr4_73419434	HEK293T	KD	1	input	CCTTA	CTTAC	0.0217391	138	0	0	0	135	3	0
ALB_chr4_73419434	HEK293T	KD	2	BS	CCTTA	CTTAC	0.00825472	848	0	24	0	816	7	1
ALB_chr4_73419434	HEK293T	KD	3	BS	CCTTA	CTTAC	0.0258621	116	0	1	0	112	3	0
ALB_chr4_73419434	HEK293T	KD	3	input	CCTTA	CTTAC	0.0147493	678	0	12	0	655	10	1
ALB_chr4_73419434	HEK293T	WT	1	BS	CCTTA	CTTAC	0.00854701	351	0	13	0	333	3	2
ALB_chr4_73419434	HEK293T	WT	1	input	CCTTA	CTTAC	0.0123711	485	0	11	0	468	6	0
ALB_chr4_73419434	HEK293T	WT	2	BS	CCTTA	CTTAC	0.00796813	251	1	5	1	242	2	0
ALB_chr4_73419434	HEK293T	WT	2	input	CCTTA	CTTAC	0.00598802	167	0	1	0	164	1	1
ALB_chr4_73419434	HEK293T	WT	3	BS	CCTTA	CTTAC	0.024	125	0	3	0	119	3	0
ALB_chr4_73419434	HEK293T	WT	3	input	CCTTA	CTTAC	0.00884956	226	0	6	0	218	2	0
ALB_chr4_73419434	HEK293T	OE	1	BS	CCTTA	CTTAC	0.00852273	352	0	6	0	343	3	0
ALB_chr4_73419434	HEK293T	OE	2	BS	CCTTA	CTTAC	0	225	0	5	0	220	0	0
ALB_chr4_73419434	HEK293T	OE	2	input	CCTTA	CTTAC	0.0120482	166	0	5	0	159	2	0
ALB_chr4_73419434	HEK293T	OE	3	BS	CCTTA	CTTAC	0.00559701	536	0	12	0	519	3	2
ALB_chr4_73419434	HEK293T	OE	3	input	CCTTA	CTTAC	0.0034965	286	1	2	0	282	1	0
ALB_chr4_73419434	HEK293T	WT	1	BS	CCTTA	CTTAC	0.00626305	479	0	10	0	466	3	0
ALB_chr4_73419434	HEK293T	WT	1	input	CCTTA	CTTAC	0.00994036	503	0	13	0	485	5	0
ALB_chr4_73419434	HEK293T	WT	2	BS	CCTTA	CTTAC	0.00891862	897	0	21	1	866	8	1
ALB_chr4_73419434	HEK293T	WT	3	BS	CCTTA	CTTAC	0.0119048	168	0	6	0	160	2	0
ALB_chr4_73419434	HEK293T	WT	3	input	CCTTA	CTTAC	0.0184332	217	0	6	0	207	4	0
ALB_chr4_73419434	HepG2	KD	1	BS	CCTTA	CTTAC	0	92	0	0	0	92	0	0
ALB_chr4_73419434	HepG2	KD	1	input	CCTTA	CTTAC	0.00212314	471	0	9	0	461	1	0
ALB_chr4_73419434	HepG2	KD	2	input	CCTTA	CTTAC	0.00404858	247	0	12	0	234	1	0
ALB_chr4_73419434	HepG2	KD	3	BS	CCTTA	CTTAC	0.00632911	790	0	13	0	771	5	1
ALB_chr4_73419434	HepG2	KD	3	input	CCTTA	CTTAC	0	74	0	2	0	72	0	0
ALB_chr4_73419434	HepG2	WT	1	BS	CCTTA	CTTAC	0.013986	286	0	12	0	270	4	0
ALB_chr4_73419434	HepG2	WT	1	input	CCTTA	CTTAC	0.010846	461	0	10	0	446	5	0
ALB_chr4_73419434	HepG2	WT	2	BS	CCTTA	CTTAC	0.0142857	70	0	2	0	67	1	0
ALB_chr4_73419434	HepG2	WT	2	input	CCTTA	CTTAC	0.160584	274	0	11	0	219	44	0
ALB_chr4_73419434	HepG2	WT	3	BS	CCTTA	CTTAC	0.00896861	223	0	6	0	214	2	1
ALB_chr4_73419434	HepG2	OE	1	BS	CCTTA	CTTAC	0.0614035	798	1	7	0	740	49	1
ALB_chr4_73419434	HepG2	OE	1	input	CCTTA	CTTAC	0.00968523	413	0	9	2	396	4	2
ALB_chr4_73419434	HepG2	OE	2	BS	CCTTA	CTTAC	0.00863931	463	0	6	0	452	4	1
ALB_chr4_73419434	HepG2	OE	2	input	CCTTA	CTTAC	0	169	0	2	0	167	0	0
ALB_chr4_73419434	HepG2	OE	3	BS	CCTTA	CTTAC	0.010929	366	0	6	0	356	4	0
ALB_chr4_73419434	HepG2	OE	3	input	CCTTA	CTTAC	0	35	0	2	0	33	0	0
ALB_chr4_73419434	HepG2	WT	1	BS	CCTTA	CTTAC	0.00792079	505	0	17	0	484	4	0
ALB_chr4_73419434	HepG2	WT	1	input	CCTTA	CTTAC	0.00934579	214	0	4	0	208	2	0
ALB_chr4_73419434	HepG2	WT	2	BS	CCTTA	CTTAC	0.00949367	316	0	5	0	308	3	0
ALB_chr4_73419434	HepG2	WT	2	input	CCTTA	CTTAC	0.0105263	380	2	3	0	371	4	0
ALB_chr4_73419434	HepG2	WT	3	BS	CCTTA	CTTAC	0	21	0	0	0	21	0	0
ALB_chr4_73419434	HepG2	WT	3	input	CCTTA	CTTAC	0	105	0	4	0	101	0	0
ALB_chr4_73419434	HepG2	PUS1KO	1	BS	CCTTA	CTTAC	0.0422535	71	0	3	0	65	3	0
ALB_chr4_73419434	HepG2	PUS1KO	1	input	CCTTA	CTTAC	0.00694444	144	0	4	0	139	1	0
ALB_chr4_73419434	HepG2	PUS1KO	2	BS	CCTTA	CTTAC	0.0134228	149	0	6	0	141	2	0
ALB_chr4_73419434	HepG2	PUS1KO	2	input	CCTTA	CTTAC	0.0233918	171	0	3	0	164	4	0
ALB_chr4_73419434	HepG2	PUS1KO	3	BS	CCTTA	CTTAC	0.0151515	198	0	5	0	190	3	0
ALB_chr4_73419434	HepG2	PUS1KO	3	input	CCTTA	CTTAC	0.00666667	150	0	3	0	146	1	0
ALB_chr4_73419434	HepG2	WT	1	BS	CCTTA	CTTAC	0.0214286	140	0	0	0	137	3	0
ALB_chr4_73419434	HepG2	WT	1	input	CCTTA	CTTAC	0.00634249	946	0	21	0	918	6	1
ALB_chr4_73419434	HepG2	WT	2	BS	CCTTA	CTTAC	0.00372787	1073	0	21	0	1047	4	1
ALB_chr4_73419434	HepG2	WT	2	input	CCTTA	CTTAC	0	189	0	10	0	179	0	0
ALB_chr4_73419434	HepG2	WT	3	BS	CCTTA	CTTAC	0.00826446	121	0	1	0	119	1	0
ALB_chr4_73419434	HepG2	WT	3	input	CCTTA	CTTAC	0.0261628	344	0	6	0	328	9	1
AMFR_chr16_56362360	HEK293T	KD	1	BS	GGTTC	NA	0.413755	916	0	0	4	532	379	1
AMFR_chr16_56362360	HEK293T	KD	1	input	GGTTC	NA	0.00487805	205	1	2	1	200	1	0
AMFR_chr16_56362360	HEK293T	KD	2	BS	GGTTC	NA	0.363785	1839	4	4	9	1151	669	2
AMFR_chr16_56362360	HEK293T	KD	3	BS	GGTTC	NA	0.473761	686	1	0	5	354	325	1
AMFR_chr16_56362360	HEK293T	KD	3	input	GGTTC	NA	0.00913242	876	1	0	1	866	8	0
AMFR_chr16_56362360	HEK293T	WT	1	BS	GGTTC	NA	0.536258	1117	1	2	15	498	599	2
AMFR_chr16_56362360	HEK293T	WT	1	input	GGTTC	NA	0.00775194	1032	3	6	0	1015	8	0
AMFR_chr16_56362360	HEK293T	WT	2	BS	GGTTC	NA	0.271617	983	3	1	2	709	267	1
AMFR_chr16_56362360	HEK293T	WT	2	input	GGTTC	NA	0.0137931	290	0	1	0	285	4	0
AMFR_chr16_56362360	HEK293T	WT	3	BS	GGTTC	NA	0.503534	566	2	2	3	273	285	1
AMFR_chr16_56362360	HEK293T	WT	3	input	GGTTC	NA	0	367	1	2	0	364	0	0
AMFR_chr16_56362360	HEK293T	OE	1	BS	GGTTC	NA	0.4208	625	1	2	5	354	263	0
AMFR_chr16_56362360	HEK293T	OE	2	BS	GGTTC	NA	0.303672	708	3	2	1	486	215	1
AMFR_chr16_56362360	HEK293T	OE	2	input	GGTTC	NA	0.00664452	301	0	1	0	298	2	0
AMFR_chr16_56362360	HEK293T	OE	3	BS	GGTTC	NA	0.459107	1455	3	1	14	765	668	4
AMFR_chr16_56362360	HEK293T	OE	3	input	GGTTC	NA	0.00555556	360	2	1	1	354	2	0
AMFR_chr16_56362360	HEK293T	WT	1	BS	GGTTC	NA	0.41006	1173	5	5	34	646	481	2
AMFR_chr16_56362360	HEK293T	WT	1	input	GGTTC	NA	0.00630517	793	1	5	1	781	5	0
AMFR_chr16_56362360	HEK293T	WT	2	BS	GGTTC	NA	0.527331	933	3	1	11	426	492	0
AMFR_chr16_56362360	HEK293T	WT	3	BS	GGTTC	NA	0.435419	751	1	4	5	413	327	1
AMFR_chr16_56362360	HEK293T	WT	3	input	GGTTC	NA	0.00346021	289	0	1	0	287	1	0
AMFR_chr16_56362360	HepG2	KD	1	BS	GGTTC	NA	0.787181	1607	2	1	19	318	1265	2
AMFR_chr16_56362360	HepG2	KD	1	input	GGTTC	NA	0.00580271	517	1	2	1	510	3	0
AMFR_chr16_56362360	HepG2	KD	2	BS	GGTTC	NA	0.673178	2099	4	0	18	661	1413	3
AMFR_chr16_56362360	HepG2	KD	2	input	GGTTC	NA	0.0122449	245	1	0	0	240	3	1
AMFR_chr16_56362360	HepG2	KD	3	BS	GGTTC	NA	0.947867	633	2	0	10	18	600	3
AMFR_chr16_56362360	HepG2	KD	3	input	GGTTC	NA	0.00531915	188	0	0	0	187	1	0
AMFR_chr16_56362360	HepG2	WT	1	BS	GGTTC	NA	0.507812	1920	2	3	15	922	975	3
AMFR_chr16_56362360	HepG2	WT	1	input	GGTTC	NA	0.0043956	455	2	1	1	449	2	0
AMFR_chr16_56362360	HepG2	WT	2	BS	GGTTC	NA	0.108992	367	0	1	0	325	40	1
AMFR_chr16_56362360	HepG2	WT	2	input	GGTTC	NA	0.0093985	532	1	5	0	519	5	2
AMFR_chr16_56362360	HepG2	WT	3	BS	GGTTC	NA	0.580024	831	1	3	8	335	482	2
AMFR_chr16_56362360	HepG2	OE	1	BS	GGTTC	NA	0.0927835	291	1	0	1	262	27	0
AMFR_chr16_56362360	HepG2	OE	1	input	GGTTC	NA	0.0045977	435	1	2	0	430	2	0
AMFR_chr16_56362360	HepG2	OE	2	BS	GGTTC	NA	0.115741	432	1	0	1	379	50	1
AMFR_chr16_56362360	HepG2	OE	2	input	GGTTC	NA	0.00364964	274	0	4	0	269	1	0
AMFR_chr16_56362360	HepG2	OE	3	BS	GGTTC	NA	0.612598	635	1	0	4	238	389	3
AMFR_chr16_56362360	HepG2	OE	3	input	GGTTC	NA	0.047619	63	0	0	0	60	3	0
AMFR_chr16_56362360	HepG2	WT	1	input	GGTTC	NA	0	113	0	0	1	112	0	0
AMFR_chr16_56362360	HepG2	WT	2	BS	GGTTC	NA	0.0652778	720	0	2	1	670	47	0
AMFR_chr16_56362360	HepG2	WT	2	input	GGTTC	NA	0.0149254	201	0	0	1	197	3	0
AMFR_chr16_56362360	HepG2	WT	3	BS	GGTTC	NA	0.00361633	5807	6	14	6	5758	21	2
AMFR_chr16_56362360	HepG2	WT	3	input	GGTTC	NA	0.0052356	191	2	1	0	187	1	0
AMFR_chr16_56362360	HepG2	PUS1KO	1	BS	GGTTC	NA	0.217984	367	1	2	1	282	80	1
AMFR_chr16_56362360	HepG2	PUS1KO	1	input	GGTTC	NA	0.00380952	525	0	4	1	515	2	3
AMFR_chr16_56362360	HepG2	PUS1KO	2	BS	GGTTC	NA	0.683603	433	0	1	3	133	296	0
AMFR_chr16_56362360	HepG2	PUS1KO	2	input	GGTTC	NA	0.0104167	288	1	0	0	284	3	0
AMFR_chr16_56362360	HepG2	PUS1KO	3	BS	GGTTC	NA	0.018315	273	2	0	0	266	5	0
AMFR_chr16_56362360	HepG2	PUS1KO	3	input	GGTTC	NA	0	146	0	0	0	146	0	0
AMFR_chr16_56362360	HepG2	WT	1	BS	GGTTC	NA	0.276441	1371	4	4	7	975	379	2
AMFR_chr16_56362360	HepG2	WT	1	input	GGTTC	NA	0.0021978	910	2	5	1	899	2	1
AMFR_chr16_56362360	HepG2	WT	2	BS	GGTTC	NA	0.449664	596	2	0	4	321	268	1
AMFR_chr16_56362360	HepG2	WT	2	input	GGTTC	NA	0.00613497	163	0	0	0	162	1	0
AMFR_chr16_56362360	HepG2	WT	3	BS	GGTTC	NA	0.470219	638	1	1	6	329	300	1
AMFR_chr16_56362360	HepG2	WT	3	input	GGTTC	NA	0.00383142	261	0	0	1	259	1	0
ANKIB1_chr7_92399540	HEK293T	KD	1	BS	TATTT	ATTTA	0.0120482	83	0	1	0	81	1	0
ANKIB1_chr7_92399540	HEK293T	KD	1	input	TATTT	ATTTA	0.0357143	56	0	1	0	53	2	0
ANKIB1_chr7_92399540	HEK293T	KD	2	BS	TATTT	ATTTA	0.0047619	210	0	1	0	208	1	0
ANKIB1_chr7_92399540	HEK293T	KD	3	BS	TATTT	ATTTA	0	85	0	0	0	85	0	0
ANKIB1_chr7_92399540	HEK293T	KD	3	input	TATTT	ATTTA	0.0140845	213	2	1	0	207	3	0
ANKIB1_chr7_92399540	HEK293T	WT	1	BS	TATTT	ATTTA	0.0549451	91	0	0	0	85	5	1
ANKIB1_chr7_92399540	HEK293T	WT	1	input	TATTT	ATTTA	0	166	0	0	0	165	0	1
ANKIB1_chr7_92399540	HEK293T	WT	2	BS	TATTT	ATTTA	0.0909091	187	0	4	0	166	17	0
ANKIB1_chr7_92399540	HEK293T	WT	2	input	TATTT	ATTTA	0	49	0	0	0	49	0	0
ANKIB1_chr7_92399540	HEK293T	WT	3	BS	TATTT	ATTTA	0.0235294	85	1	0	0	82	2	0
ANKIB1_chr7_92399540	HEK293T	WT	3	input	TATTT	ATTTA	0.03125	96	0	1	0	92	3	0
ANKIB1_chr7_92399540	HEK293T	OE	1	BS	TATTT	ATTTA	0.0877193	114	0	1	0	103	10	0
ANKIB1_chr7_92399540	HEK293T	OE	2	BS	TATTT	ATTTA	0.00952381	105	0	1	0	103	1	0
ANKIB1_chr7_92399540	HEK293T	OE	2	input	TATTT	ATTTA	0	66	0	1	0	65	0	0
ANKIB1_chr7_92399540	HEK293T	OE	3	BS	TATTT	ATTTA	0.00465116	215	0	3	1	210	1	0
ANKIB1_chr7_92399540	HEK293T	OE	3	input	TATTT	ATTTA	0.0144928	69	0	0	0	68	1	0
ANKIB1_chr7_92399540	HEK293T	WT	1	BS	TATTT	ATTTA	0.00684932	146	0	0	0	145	1	0
ANKIB1_chr7_92399540	HEK293T	WT	1	input	TATTT	ATTTA	0.0116279	172	0	1	0	169	2	0
ANKIB1_chr7_92399540	HEK293T	WT	2	BS	TATTT	ATTTA	0.0078534	382	1	2	0	376	3	0
ANKIB1_chr7_92399540	HEK293T	WT	3	BS	TATTT	ATTTA	0.02	100	0	0	0	98	2	0
ANKIB1_chr7_92399540	HEK293T	WT	3	input	TATTT	ATTTA	0	54	0	0	0	54	0	0
ANKIB1_chr7_92399540	HepG2	KD	2	input	TATTT	ATTTA	0.0112994	177	0	1	0	174	2	0
ANKIB1_chr7_92399540	HepG2	KD	3	input	TATTT	ATTTA	0	26	0	0	0	26	0	0
ANKIB1_chr7_92399540	HepG2	WT	1	BS	TATTT	ATTTA	0	45	0	0	0	45	0	0
ANKIB1_chr7_92399540	HepG2	WT	1	input	TATTT	ATTTA	0.00911854	329	0	3	0	323	3	0
ANKIB1_chr7_92399540	HepG2	WT	2	input	TATTT	ATTTA	0	38	0	0	0	38	0	0
ANKIB1_chr7_92399540	HepG2	OE	1	BS	TATTT	ATTTA	0.0185185	108	0	1	0	104	2	1
ANKIB1_chr7_92399540	HepG2	OE	1	input	TATTT	ATTTA	0	133	0	0	0	132	0	1
ANKIB1_chr7_92399540	HepG2	OE	2	BS	TATTT	ATTTA	0.0226171	619	1	5	0	598	14	1
ANKIB1_chr7_92399540	HepG2	OE	2	input	TATTT	ATTTA	0.0434783	69	0	2	0	64	3	0
ANKIB1_chr7_92399540	HepG2	OE	3	BS	TATTT	ATTTA	0.00364964	274	0	0	0	273	1	0
ANKIB1_chr7_92399540	HepG2	WT	1	input	TATTT	ATTTA	0.046875	64	0	0	0	61	3	0
ANKIB1_chr7_92399540	HepG2	WT	2	input	TATTT	ATTTA	0.010101	99	0	1	0	97	1	0
ANKIB1_chr7_92399540	HepG2	WT	3	input	TATTT	ATTTA	0.0206186	97	0	0	0	95	2	0
ANKIB1_chr7_92399540	HepG2	PUS1KO	1	input	TATTT	ATTTA	0	47	0	0	0	47	0	0
ANKIB1_chr7_92399540	HepG2	PUS1KO	2	BS	TATTT	ATTTA	0	36	0	0	0	36	0	0
ANKIB1_chr7_92399540	HepG2	PUS1KO	2	input	TATTT	ATTTA	0.0166667	60	0	2	0	57	1	0
ANKIB1_chr7_92399540	HepG2	PUS1KO	3	BS	TATTT	ATTTA	0.0128205	156	0	1	0	153	2	0
ANKIB1_chr7_92399540	HepG2	PUS1KO	3	input	TATTT	ATTTA	0	22	0	0	0	22	0	0
ANKIB1_chr7_92399540	HepG2	WT	1	input	TATTT	ATTTA	0.015625	64	0	0	0	63	1	0
ANKIB1_chr7_92399540	HepG2	WT	2	BS	TATTT	ATTTA	0.0222222	45	1	0	0	43	1	0
ANKIB1_chr7_92399540	HepG2	WT	2	input	TATTT	ATTTA	0.00574713	174	0	0	0	173	1	0
ANKRD10_chr13_110893942	HEK293T	KD	1	BS	AGTTT	TTTAG	0.172185	151	1	1	0	122	26	1
ANKRD10_chr13_110893942	HEK293T	KD	1	input	AGTTT	TTTAG	0.16	50	1	0	0	41	8	0
ANKRD10_chr13_110893942	HEK293T	KD	2	BS	AGTTT	TTTAG	0.135593	236	1	0	1	201	32	1
ANKRD10_chr13_110893942	HEK293T	KD	3	BS	AGTTT	TTTAG	0.164706	85	1	0	0	69	14	1
ANKRD10_chr13_110893942	HEK293T	KD	3	input	AGTTT	TTTAG	0.199029	206	0	0	1	164	41	0
ANKRD10_chr13_110893942	HEK293T	WT	1	BS	AGTTT	TTTAG	0.161972	142	0	1	4	114	23	0
ANKRD10_chr13_110893942	HEK293T	WT	1	input	AGTTT	TTTAG	0.178808	151	0	0	0	124	27	0
ANKRD10_chr13_110893942	HEK293T	WT	2	BS	AGTTT	TTTAG	0.15894	151	1	0	1	125	24	0
ANKRD10_chr13_110893942	HEK293T	WT	2	input	AGTTT	TTTAG	0.134328	67	0	0	0	58	9	0
ANKRD10_chr13_110893942	HEK293T	WT	3	BS	AGTTT	TTTAG	0.247525	101	0	1	0	75	25	0
ANKRD10_chr13_110893942	HEK293T	WT	3	input	AGTTT	TTTAG	0.158333	120	0	0	0	100	19	1
ANKRD10_chr13_110893942	HEK293T	OE	1	BS	AGTTT	TTTAG	0.16	75	0	1	0	62	12	0
ANKRD10_chr13_110893942	HEK293T	OE	1	input	AGTTT	TTTAG	0.121212	132	0	1	0	115	16	0
ANKRD10_chr13_110893942	HEK293T	OE	2	BS	AGTTT	TTTAG	0.195652	46	0	0	0	37	9	0
ANKRD10_chr13_110893942	HEK293T	OE	2	input	AGTTT	TTTAG	0.197183	71	0	1	0	56	14	0
ANKRD10_chr13_110893942	HEK293T	OE	3	BS	AGTTT	TTTAG	0.262467	381	1	4	1	272	100	3
ANKRD10_chr13_110893942	HEK293T	OE	3	input	AGTTT	TTTAG	0.185714	70	0	2	0	55	13	0
ANKRD10_chr13_110893942	HEK293T	WT	1	BS	AGTTT	TTTAG	0.14876	242	0	0	1	204	36	1
ANKRD10_chr13_110893942	HEK293T	WT	1	input	AGTTT	TTTAG	0.122581	155	0	0	1	135	19	0
ANKRD10_chr13_110893942	HEK293T	WT	2	BS	AGTTT	TTTAG	0.155556	360	0	1	3	298	56	2
ANKRD10_chr13_110893942	HEK293T	WT	3	BS	AGTTT	TTTAG	0.112782	133	0	0	0	118	15	0
ANKRD10_chr13_110893942	HEK293T	WT	3	input	AGTTT	TTTAG	0.230769	52	0	0	0	40	12	0
ANKRD10_chr13_110893942	HepG2	KD	1	input	AGTTT	TTTAG	0.121019	157	1	0	1	136	19	0
ANKRD10_chr13_110893942	HepG2	KD	2	BS	AGTTT	TTTAG	0.136364	176	1	0	0	151	24	0
ANKRD10_chr13_110893942	HepG2	KD	2	input	AGTTT	TTTAG	0.14433	97	1	1	0	81	14	0
ANKRD10_chr13_110893942	HepG2	KD	3	BS	AGTTT	TTTAG	0.1	30	0	1	0	26	3	0
ANKRD10_chr13_110893942	HepG2	KD	3	input	AGTTT	TTTAG	0.173913	23	0	0	0	19	4	0
ANKRD10_chr13_110893942	HepG2	WT	1	BS	AGTTT	TTTAG	0.130282	284	1	2	2	242	37	0
ANKRD10_chr13_110893942	HepG2	WT	1	input	AGTTT	TTTAG	0.126984	63	0	0	0	55	8	0
ANKRD10_chr13_110893942	HepG2	WT	2	BS	AGTTT	TTTAG	0.124464	233	0	0	1	202	29	1
ANKRD10_chr13_110893942	HepG2	WT	2	input	AGTTT	TTTAG	0.15873	63	2	1	0	50	10	0
ANKRD10_chr13_110893942	HepG2	WT	3	BS	AGTTT	TTTAG	0.127451	408	2	3	0	351	52	0
ANKRD10_chr13_110893942	HepG2	OE	1	BS	AGTTT	TTTAG	0.08	25	0	0	0	23	2	0
ANKRD10_chr13_110893942	HepG2	OE	1	input	AGTTT	TTTAG	0.130435	69	0	3	0	57	9	0
ANKRD10_chr13_110893942	HepG2	OE	2	BS	AGTTT	TTTAG	0.0714286	56	0	0	1	51	4	0
ANKRD10_chr13_110893942	HepG2	OE	2	input	AGTTT	TTTAG	0.15	80	0	1	0	67	12	0
ANKRD10_chr13_110893942	HepG2	OE	3	BS	AGTTT	TTTAG	0.109091	165	0	0	1	145	18	1
ANKRD10_chr13_110893942	HepG2	WT	2	BS	AGTTT	TTTAG	0.233333	60	0	1	0	45	14	0
ANKRD10_chr13_110893942	HepG2	WT	2	input	AGTTT	TTTAG	0.161616	99	0	0	0	83	16	0
ANKRD10_chr13_110893942	HepG2	WT	3	input	AGTTT	TTTAG	0.136364	44	1	1	0	36	6	0
ANKRD10_chr13_110893942	HepG2	PUS1KO	1	BS	AGTTT	TTTAG	0.176471	102	1	0	1	82	18	0
ANKRD10_chr13_110893942	HepG2	PUS1KO	1	input	AGTTT	TTTAG	0.173913	23	0	0	1	18	4	0
ANKRD10_chr13_110893942	HepG2	PUS1KO	2	input	AGTTT	TTTAG	0.0666667	60	0	0	1	55	4	0
ANKRD10_chr13_110893942	HepG2	PUS1KO	3	BS	AGTTT	TTTAG	0.125	24	0	0	0	21	3	0
ANKRD10_chr13_110893942	HepG2	PUS1KO	3	input	AGTTT	TTTAG	0.117647	34	0	0	0	30	4	0
ANKRD10_chr13_110893942	HepG2	WT	1	BS	AGTTT	TTTAG	0.14	150	0	1	1	127	21	0
ANKRD10_chr13_110893942	HepG2	WT	1	input	AGTTT	TTTAG	0.168831	154	0	1	0	127	26	0
ANKRD10_chr13_110893942	HepG2	WT	2	BS	AGTTT	TTTAG	0.114243	674	2	2	4	588	77	1
ANKRD10_chr13_110893942	HepG2	WT	2	input	AGTTT	TTTAG	0.182609	115	0	1	0	93	21	0
ANKRD10_chr13_110893942	HepG2	WT	3	BS	AGTTT	TTTAG	0.136364	176	0	1	0	151	24	0
ANKRD10_chr13_110893942	HepG2	WT	3	input	AGTTT	TTTAG	0.126761	71	0	0	0	62	9	0
ANKRD10_chr13_110903910	HEK293T	KD	1	BS	TGTAG	TGTAG	0	60	0	1	0	59	0	0
ANKRD10_chr13_110903910	HEK293T	KD	1	input	TGTAG	TGTAG	0	32	0	0	0	32	0	0
ANKRD10_chr13_110903910	HEK293T	KD	2	BS	TGTAG	TGTAG	0	190	0	0	0	190	0	0
ANKRD10_chr13_110903910	HEK293T	KD	3	BS	TGTAG	TGTAG	0	42	0	0	0	42	0	0
ANKRD10_chr13_110903910	HEK293T	KD	3	input	TGTAG	TGTAG	0	192	0	2	0	187	0	3
ANKRD10_chr13_110903910	HEK293T	WT	1	BS	TGTAG	TGTAG	0	65	0	1	0	64	0	0
ANKRD10_chr13_110903910	HEK293T	WT	1	input	TGTAG	TGTAG	0	152	0	0	0	151	0	1
ANKRD10_chr13_110903910	HEK293T	WT	2	BS	TGTAG	TGTAG	0	90	0	1	0	88	0	1
ANKRD10_chr13_110903910	HEK293T	WT	2	input	TGTAG	TGTAG	0	45	0	0	0	45	0	0
ANKRD10_chr13_110903910	HEK293T	WT	3	BS	TGTAG	TGTAG	0	105	0	0	0	104	0	1
ANKRD10_chr13_110903910	HEK293T	WT	3	input	TGTAG	TGTAG	0	62	0	0	0	62	0	0
ANKRD10_chr13_110903910	HEK293T	OE	1	BS	TGTAG	TGTAG	0	45	0	0	0	45	0	0
ANKRD10_chr13_110903910	HEK293T	OE	1	input	TGTAG	TGTAG	0	71	0	0	0	70	0	1
ANKRD10_chr13_110903910	HEK293T	OE	2	BS	TGTAG	TGTAG	0	88	0	0	0	86	0	2
ANKRD10_chr13_110903910	HEK293T	OE	2	input	TGTAG	TGTAG	0	65	0	0	0	65	0	0
ANKRD10_chr13_110903910	HEK293T	OE	3	BS	TGTAG	TGTAG	0.00380228	263	0	0	0	261	1	1
ANKRD10_chr13_110903910	HEK293T	OE	3	input	TGTAG	TGTAG	0	57	0	0	0	57	0	0
ANKRD10_chr13_110903910	HEK293T	WT	1	BS	TGTAG	TGTAG	0	173	0	1	0	170	0	2
ANKRD10_chr13_110903910	HEK293T	WT	1	input	TGTAG	TGTAG	0	131	0	1	0	130	0	0
ANKRD10_chr13_110903910	HEK293T	WT	2	BS	TGTAG	TGTAG	0.0031746	315	0	2	0	312	1	0
ANKRD10_chr13_110903910	HEK293T	WT	3	BS	TGTAG	TGTAG	0	105	0	1	0	103	0	1
ANKRD10_chr13_110903910	HEK293T	WT	3	input	TGTAG	TGTAG	0	39	0	1	0	38	0	0
ANKRD10_chr13_110903910	HepG2	KD	1	input	TGTAG	TGTAG	0	109	0	2	0	107	0	0
ANKRD10_chr13_110903910	HepG2	KD	2	BS	TGTAG	TGTAG	0	228	0	0	0	228	0	0
ANKRD10_chr13_110903910	HepG2	KD	2	input	TGTAG	TGTAG	0	96	0	2	0	94	0	0
ANKRD10_chr13_110903910	HepG2	KD	3	BS	TGTAG	TGTAG	0	111	0	1	0	110	0	0
ANKRD10_chr13_110903910	HepG2	KD	3	input	TGTAG	TGTAG	0	30	0	0	0	30	0	0
ANKRD10_chr13_110903910	HepG2	WT	1	BS	TGTAG	TGTAG	0	147	0	0	0	147	0	0
ANKRD10_chr13_110903910	HepG2	WT	1	input	TGTAG	TGTAG	0	183	0	0	0	182	0	1
ANKRD10_chr13_110903910	HepG2	WT	2	input	TGTAG	TGTAG	0	71	0	1	0	70	0	0
ANKRD10_chr13_110903910	HepG2	OE	1	BS	TGTAG	TGTAG	0	60	0	1	0	59	0	0
ANKRD10_chr13_110903910	HepG2	OE	1	input	TGTAG	TGTAG	0	80	0	0	0	80	0	0
ANKRD10_chr13_110903910	HepG2	OE	2	input	TGTAG	TGTAG	0	65	0	0	0	63	0	2
ANKRD10_chr13_110903910	HepG2	OE	3	BS	TGTAG	TGTAG	0	129	0	0	0	129	0	0
ANKRD10_chr13_110903910	HepG2	WT	3	BS	TGTAG	TGTAG	0.00138696	2163	1	9	0	2136	3	14
ANKRD10_chr13_110903910	HepG2	WT	3	input	TGTAG	TGTAG	0.0243902	41	0	0	0	40	1	0
ANKRD10_chr13_110903910	HepG2	PUS1KO	1	input	TGTAG	TGTAG	0	52	0	1	0	51	0	0
ANKRD10_chr13_110903910	HepG2	PUS1KO	2	input	TGTAG	TGTAG	0	34	0	0	0	34	0	0
ANKRD10_chr13_110903910	HepG2	PUS1KO	3	input	TGTAG	TGTAG	0	31	0	0	0	30	0	1
ANKRD10_chr13_110903910	HepG2	WT	1	input	TGTAG	TGTAG	0	66	0	1	0	64	0	1
ANKRD10_chr13_110903910	HepG2	WT	2	input	TGTAG	TGTAG	0	117	0	0	0	117	0	0
ANKRD10_chr13_110903910	HepG2	WT	3	input	TGTAG	TGTAG	0	78	0	0	0	78	0	0
ANKRD10_chr13_110904973	HEK293T	KD	1	BS	AATAG	AATAG	0	256	0	0	0	254	0	2
ANKRD10_chr13_110904973	HEK293T	KD	1	input	AATAG	AATAG	0	85	0	0	0	85	0	0
ANKRD10_chr13_110904973	HEK293T	KD	2	BS	AATAG	AATAG	0	485	0	0	1	482	0	2
ANKRD10_chr13_110904973	HEK293T	KD	3	BS	AATAG	AATAG	0	140	0	0	0	140	0	0
ANKRD10_chr13_110904973	HEK293T	KD	3	input	AATAG	AATAG	0	601	1	0	0	597	0	3
ANKRD10_chr13_110904973	HEK293T	WT	1	BS	AATAG	AATAG	0	229	1	0	0	226	0	2
ANKRD10_chr13_110904973	HEK293T	WT	1	input	AATAG	AATAG	0	450	0	0	0	450	0	0
ANKRD10_chr13_110904973	HEK293T	WT	2	BS	AATAG	AATAG	0	343	0	0	0	342	0	1
ANKRD10_chr13_110904973	HEK293T	WT	2	input	AATAG	AATAG	0	139	0	0	0	139	0	0
ANKRD10_chr13_110904973	HEK293T	WT	3	BS	AATAG	AATAG	0	113	0	0	0	113	0	0
ANKRD10_chr13_110904973	HEK293T	WT	3	input	AATAG	AATAG	0	186	0	0	0	184	0	2
ANKRD10_chr13_110904973	HEK293T	OE	1	BS	AATAG	AATAG	0.0041841	239	0	1	0	237	1	0
ANKRD10_chr13_110904973	HEK293T	OE	2	BS	AATAG	AATAG	0	251	0	1	0	250	0	0
ANKRD10_chr13_110904973	HEK293T	OE	2	input	AATAG	AATAG	0	171	0	0	0	169	0	2
ANKRD10_chr13_110904973	HEK293T	OE	3	BS	AATAG	AATAG	0	519	0	1	0	515	0	3
ANKRD10_chr13_110904973	HEK293T	OE	3	input	AATAG	AATAG	0	158	0	0	0	158	0	0
ANKRD10_chr13_110904973	HEK293T	WT	1	BS	AATAG	AATAG	0	308	0	0	1	305	0	2
ANKRD10_chr13_110904973	HEK293T	WT	1	input	AATAG	AATAG	0.00251256	398	0	0	0	396	1	1
ANKRD10_chr13_110904973	HEK293T	WT	2	BS	AATAG	AATAG	0	472	0	0	0	468	0	4
ANKRD10_chr13_110904973	HEK293T	WT	3	BS	AATAG	AATAG	0	249	0	0	0	248	0	1
[truncated: 35,889 more rows]

[truncated: 7 more sheets: S5b_incellBID_sum, S6a_dRNA_RNAfold, S6b_MRPA_RNAfold, S7a_MPRA_SHAPEprofiles, S7b_MPRA_SHAPEfold, S8a_Sequences, S8b_MPRA_info]
